# Supplementary material for: Integrated single-cell and bulk RNA sequencing analysis identifies a prognostic signature related to ferroptosis dependence in colorectal cancer
Source: Sci Rep. 2023 Aug 4;13:12653. doi: 10.1038/s41598-023-39412-y (PMC10403602; doi:10.1038/s41598-023-39412-y)
Supplement: Supplementary file 5 — Supplementary Table 1. [file 41598_2023_39412_MOESM5_ESM.xlsx]

## Sheet: GSEA.result
Supplementary Table 1 The differentially enriched pathways by KEGG.
ID	Description	setSize	enrichmentScore	NES	pvalue	p.adjust	qvalues	rank	leading_edge	core_enrichment
KEGG_FOCAL_ADHESION	KEGG_FOCAL_ADHESION	167	0.674195	2.21635	1e-10	1.85e-08	1.38947e-08	2655	tags=41%, list=16%, signal=35%	COMP/THBS4/FN1/THBS2/SPP1/COL11A1/TNXB/MYL9/COL1A1/MYLK/COL1A2/COL3A1/TNC/ITGA11/FLNC/COL5A2/VEGFC/COL6A2/COL5A1/COL6A3/ITGA5/FLNA/COL6A1/AKT3/PDGFC/LAMA2/PDGFRB/CAV2/CAV1/ITGA7/FLT4/THBS1/COL5A3/SHC2/LAMA4/ITGB3/COL4A2/THBS3/PIK3R5/PDGFB/PRKCG/FYN/LAMC2/VWF/ERBB2/LAMB2/FLT1/ILK/VAV1/COL4A1/PARVG/PIK3CD/ITGAV/PGF/PRKCB/LAMB1/LAMA3/ACTN1/LAMC1/ITGB5/ITGB8/ITGA9/TLN1/ZYX/ITGB1/LAMB3/PIK3CG/RAC2
KEGG_ECM_RECEPTOR_INTERACTION	KEGG_ECM_RECEPTOR_INTERACTION	65	0.770797	2.24931	2.20178e-09	2.03664e-07	1.52966e-07	2601	tags=68%, list=15%, signal=57%	COMP/THBS4/FN1/THBS2/SPP1/COL11A1/TNXB/COL1A1/COL1A2/COL3A1/TNC/CD36/ITGA11/COL5A2/COL6A2/COL5A1/COL6A3/ITGA5/COL6A1/LAMA2/SV2A/SDC2/ITGA7/THBS1/COL5A3/LAMA4/ITGB3/COL4A2/THBS3/LAMC2/VWF/LAMB2/COL4A1/HSPG2/ITGAV/LAMB1/LAMA3/LAMC1/ITGB5/ITGB8/SDC3/ITGA9/ITGB1/LAMB3
KEGG_CELL_ADHESION_MOLECULES_CAMS	KEGG_CELL_ADHESION_MOLECULES_CAMS	106	0.681031	2.13129	1.32022e-08	8.14137e-07	6.11471e-07	3195	tags=63%, list=19%, signal=52%	CADM3/L1CAM/ITGAM/VCAN/CLDN18/JAM2/SELE/CNTNAP1/HLA-DQA2/HLA-DOA/ITGB2/SIGLEC1/SDC2/NLGN2/HLA-DQA1/JAM3/PDCD1LG2/CLDN5/SELP/VCAM1/CD86/CD22/HLA-DPB1/NRXN3/PTPRM/PECAM1/ICAM2/CD8B/SELL/SELPLG/HLA-DPA1/CD34/ICAM1/CDH5/CLDN9/HLA-DRB5/HLA-DOB/PDCD1/CD4/ITGAL/ESAM/HLA-DQB1/HLA-DRA/PTPRC/HLA-DRB1/ITGAV/NFASC/CD274/HLA-DMB/MPZ/CD40/CD8A/ITGB8/CLDN14/SDC3/CD276/ITGA9/ITGB1/HLA-DMA/CD99/NRXN2/CADM1/ITGA4/…
KEGG_CYTOKINE_CYTOKINE_RECEPTOR_INTERACTION	KEGG_CYTOKINE_CYTOKINE_RECEPTOR_INTERACTION	173	0.602182	1.98203	9.16887e-08	4.2406e-06	3.18497e-06	3312	tags=55%, list=20%, signal=45%	NGFR/CCL19/TGFB3/CCL18/CCL21/INHBA/VEGFC/CCL23/TNFSF4/IL6/CCL8/CXCL5/TGFB2/CCL2/CCL13/PDGFC/PDGFRB/CXCL12/TNFSF13B/CCL3/CCL26/TNFSF12/CXCL10/IL20RB/CXCL9/EDA2R/IL1R1/INHBB/OSMR/CX3CL1/CD70/OSM/CSF1R/PLEKHO2/FLT4/CCR1/CXCL11/CXCL13/CCL5/CTF1/IL10RA/CXCR4/TGFB1/CCL4L2/CCL4/CCR5/CCL17/CSF1/PDGFB/CXCL8/IL21R/TNFRSF19/CNTFR/CCL3L3/TNFRSF4/CLCF1/IL2RA/FLT1/CCR2/CSF2RB/LTB/CD27/EDAR/CSF3R/IL23A/CSF2/CSF…
KEGG_COMPLEMENT_AND_COAGULATION_CASCADES	KEGG_COMPLEMENT_AND_COAGULATION_CASCADES	49	0.770356	2.16181	3.25449e-07	1.20416e-05	9.04406e-06	1951	tags=63%, list=12%, signal=56%	C7/SERPINE1/C3/SERPING1/C4B/F13A1/F10/C1R/C1S/CFH/C4A/CR2/C5AR1/F7/C1QC/C1QA/C3AR1/C1QB/PLAT/F8/A2M/PLAU/TFPI/F5/THBD/SERPINF2/F2R/VWF/CFD/PROC/PLAUR
KEGG_VASCULAR_SMOOTH_MUSCLE_CONTRACTION	KEGG_VASCULAR_SMOOTH_MUSCLE_CONTRACTION	84	0.661645	2.0076	2.57344e-06	7.93476e-05	5.95953e-05	2402	tags=42%, list=14%, signal=36%	MYH11/ACTG2/KCNMB1/MYL9/KCNMA1/MYLK/ACTA2/RAMP1/CALD1/PLA2G2D/GUCY1A1/NPR1/IRAG1/GUCY1B1/PTGIR/PPP1R14A/PPP1R12B/ADCY5/CALCRL/PRKG1/KCNMB4/PRKCG/RAMP2/CACNA1C/MYL6B/RAMP3/ITPR1/PRKCQ/NPR2/PRKCB/ITPR2/PLCB1/ADCY7/PLCB2/ADCY4
KEGG_PATHWAYS_IN_CANCER	KEGG_PATHWAYS_IN_CANCER	271	0.506024	1.74958	4.49361e-06	0.00011876	8.91965e-05	2656	tags=28%, list=16%, signal=24%	FN1/TGFB3/FGF7/GLI3/MMP9/MMP2/VEGFC/IL6/MITF/TGFB2/FGF2/WNT10A/AKT3/GLI2/WNT9A/LAMA2/WNT2/PDGFRB/GLI1/ARNT2/MMP1/CDKN2A/FGFR1/SPI1/FGF19/CSF1R/RARB/TCF7L1/SMO/RARA/LAMA4/TGFB1/FZD10/COL4A2/FZD1/FGF20/DAPK1/FZD2/PIK3R5/PDGFB/PRKCG/CXCL8/LAMC2/PLCG2/BMP4/FZD8/ERBB2/RASSF5/LEF1/LAMB2/ETS1/FZD4/SLC2A1/COL4A1/PIK3CD/ITGAV/CSF3R/PGF/PRKCB/LAMB1/LAMA3/CSF2RA/NFKB2/LAMC1/STAT1/PIAS3/PTGS2/TGFBR1/PML/RUNX…
KEGG_CHEMOKINE_SIGNALING_PATHWAY	KEGG_CHEMOKINE_SIGNALING_PATHWAY	155	0.559025	1.81899	7.12328e-06	0.000164726	0.00012372	2402	tags=36%, list=14%, signal=31%	CCL19/CCL18/CCL21/GNG8/CCL23/CCL8/CXCL5/CCL2/AKT3/CCL13/CXCL12/CCL3/CCL26/FGR/CXCL10/CXCL9/GNB4/CX3CL1/NCF1/ADCY5/CCR1/CXCL11/GNG11/HCK/RASGRP2/CXCL13/CCL5/WAS/SHC2/CXCR4/CCL4L2/CCL4/CCR5/PIK3R5/CCL17/CXCL8/GNB5/GNAI2/DOCK2/CCL3L3/CCR2/VAV1/PIK3CD/PREX1/GNG10/ELMO1/PRKCB/GNG7/GNG2/GNGT2/CCR7/PLCB1/ADCY7/PLCB2/STAT1/ADCY4
KEGG_DILATED_CARDIOMYOPATHY	KEGG_DILATED_CARDIOMYOPATHY	61	0.675635	1.95078	2.09556e-05	0.000430753	0.000323524	3130	tags=52%, list=19%, signal=43%	DES/PLN/SGCA/TGFB3/TPM2/ITGA11/CACNA2D1/SGCD/ITGA5/TGFB2/LAMA2/ITGA7/ADCY5/TGFB1/ITGB3/CACNA2D4/CACNA1C/SLC8A1/ITGAV/DMD/ADCY7/ITGB5/ITGB8/ADCY4/ITGA9/ITGB1/TPM4/CACNG4/ACTB/ITGA4/TPM1/TNF
KEGG_RIBOSOME	KEGG_RIBOSOME	85	0.640846	1.94262	2.33282e-05	0.000431571	0.000324139	4777	tags=75%, list=28%, signal=54%	RPL39/RPL26/RPL36A/RPL41/RPL31/RPL10/RPS17/RPS24/RPS19/RPL19/RPS27/RPS7/RPS16/RPS23/RPL13A/RPS15A/RPL6/RPS28/RPL23/RPS4X/RPL37/RPL27A/RPL7A/RPL4/RPS11/RPS6/RPL38/RPL37A/RPL30/RPS18/RPLP1/RPL28/RSL24D1/RPL21/RPL23A/RPS9/RPLP0/RPL12/RPL36/RPS20/RPL10A/RPS5/RPL34/RPS12/RPL22L1/RPL26L1/RPS25/RPS27L/RPL18A/RPL35/RPS10/RPS27A/RPS29/RPL36AL/FAU/RPS3A/RPL18/RPL3/RPS15/RPL24/RPS8/RPL35A/RPS2/RPL27
KEGG_NEUROACTIVE_LIGAND_RECEPTOR_INTERACTION	KEGG_NEUROACTIVE_LIGAND_RECEPTOR_INTERACTION	86	0.631362	1.91951	2.73059e-05	0.000459235	0.000344916	2171	tags=38%, list=13%, signal=34%	PRSS2/GABRP/CHRNA3/PRSS1/CTSG/TACR2/C5AR1/S1PR3/P2RX7/NTSR1/C3AR1/PTGIR/FPR1/S1PR1/FPR3/DRD2/CALCRL/NR3C1/PTAFR/ADORA1/P2RY6/APLNR/F2RL3/F2R/TBXA2R/GABBR1/P2RY14/S1PR2/P2RY8/MC1R/CHRNB1/GABRD/OXTR
KEGG_LEUKOCYTE_TRANSENDOTHELIAL_MIGRATION	KEGG_LEUKOCYTE_TRANSENDOTHELIAL_MIGRATION	97	0.611795	1.89696	3.99048e-05	0.000615198	0.000462055	3014	tags=43%, list=18%, signal=36%	MYL9/ITGAM/MMP9/MMP2/CLDN18/THY1/JAM2/ITGB2/CXCL12/JAM3/CLDN5/MSN/VCAM1/NCF2/NCF1/CYBB/PECAM1/CXCR4/PIK3R5/ICAM1/PRKCG/CDH5/CLDN9/PLCG2/GNAI2/MAPK11/RASSF5/ITGAL/ESAM/VAV1/PIK3CD/PRKCB/RHOH/ACTN1/CLDN14/ITGB1/PIK3CG/RAC2/CD99/ACTB/MAPK12/ITGA4
KEGG_HYPERTROPHIC_CARDIOMYOPATHY_HCM	KEGG_HYPERTROPHIC_CARDIOMYOPATHY_HCM	57	0.683055	1.93659	6.02572e-05	0.000852225	0.000640078	3130	tags=51%, list=19%, signal=42%	DES/SGCA/TGFB3/TPM2/ITGA11/CACNA2D1/SGCD/IL6/ITGA5/TGFB2/LAMA2/ITGA7/TGFB1/ITGB3/CACNA2D4/CACNA1C/SLC8A1/ITGAV/DMD/ITGB5/ITGB8/ITGA9/ITGB1/TPM4/CACNG4/ACTB/ITGA4/TPM1/TNF
KEGG_ANTIGEN_PROCESSING_AND_PRESENTATION	KEGG_ANTIGEN_PROCESSING_AND_PRESENTATION	54	0.686518	1.93801	6.44927e-05	0.000852225	0.000640078	3877	tags=59%, list=23%, signal=46%	HSPA6/HSPA1A/HLA-DQA2/HLA-DOA/CTSL/HLA-DQA1/HLA-DPB1/CD8B/HLA-DPA1/HLA-DRB5/HLA-DOB/CTSB/CD4/HSPA1B/HLA-DQB1/CD74/HLA-DRA/HLA-DRB1/HLA-DMB/CD8A/HSPA1L/HSPA2/NFYB/HLA-DMA/HLA-E/HLA-B/HLA-F/RFXANK/LGMN/B2M/HLA-C/HLA-A
KEGG_VIRAL_MYOCARDITIS	KEGG_VIRAL_MYOCARDITIS	56	0.684172	1.93339	6.93553e-05	0.000853063	0.000640707	3348	tags=57%, list=20%, signal=46%	MYH11/SGCA/SGCD/HLA-DQA2/LAMA2/HLA-DOA/ITGB2/CAV1/HLA-DQA1/CD86/HLA-DPB1/MYH10/HLA-DPA1/ICAM1/FYN/HLA-DRB5/HLA-DOB/ITGAL/HLA-DQB1/HLA-DRA/HLA-DRB1/HLA-DMB/DMD/CD40/PRF1/RAC2/HLA-DMA/ACTB/HLA-E/HLA-B/HLA-F/SGCB
KEGG_SYSTEMIC_LUPUS_ERYTHEMATOSUS	KEGG_SYSTEMIC_LUPUS_ERYTHEMATOSUS	98	0.601903	1.86978	7.37784e-05	0.000853063	0.000640707	2787	tags=41%, list=17%, signal=34%	C7/H4C6/C3/CTSG/C4B/FCGR2B/FCGR1A/C1R/FCGR3A/C1S/C4A/HLA-DQA2/HLA-DOA/HLA-DQA1/C1QC/C1QA/H2BC3/FCGR2A/CD86/C1QB/HLA-DPB1/HLA-DPA1/HLA-DRB5/HLA-DOB/H4C12/HLA-DQB1/HLA-DRA/HLA-DRB1/H2BC21/H3C1/HLA-DMB/ACTN1/H2BC6/CD40/H2AC4/H2AC20/MACROH2A2/HLA-DMA/H2BC18/H3-3A
KEGG_WNT_SIGNALING_PATHWAY	KEGG_WNT_SIGNALING_PATHWAY	129	0.56045	1.78669	0.000107809	0.00117321	0.00088116	2267	tags=22%, list=13%, signal=20%	SFRP2/DKK1/SFRP4/SFRP1/SFRP5/MMP7/WNT10A/WNT9A/DKK2/WNT2/NFATC1/WIF1/SOX17/VANGL2/TCF7L1/DAAM2/PRICKLE2/FZD10/FZD1/FZD2/PRKCG/FZD8/FOSL1/LEF1/FZD4/NFATC4/PRKCB/PLCB1/PLCB2
KEGG_TOLL_LIKE_RECEPTOR_SIGNALING_PATHWAY	KEGG_TOLL_LIKE_RECEPTOR_SIGNALING_PATHWAY	78	0.610964	1.83653	0.000275936	0.00283601	0.00213003	3329	tags=38%, list=20%, signal=31%	SPP1/IL6/CTSK/AKT3/LY96/CCL3/CXCL10/CXCL9/CD14/CD86/CXCL11/IRF5/CCL5/TLR8/TLR2/CCL4/PIK3R5/CXCL8/MAPK11/PIK3CD/TLR1/CD40/TLR5/STAT1/PIK3CG/IKBKG/MAPK12/TNF/NFKBIA/IRF7
KEGG_AXON_GUIDANCE	KEGG_AXON_GUIDANCE	106	0.571593	1.7888	0.000302072	0.00294122	0.00220906	2655	tags=33%, list=16%, signal=28%	EPHB6/EPHA7/SLIT2/L1CAM/SLIT3/PLXNB3/SEMA7A/NTN1/SEMA3G/ABLIM3/CXCL12/NFATC1/CFL2/NRP1/SEMA6B/CXCR4/PLXNC1/EPHA3/FES/FYN/GNAI2/UNC5B/SEMA3A/ROBO1/NFATC4/SEMA4C/SRGAP2/SEMA6C/DPYSL2/EFNA5/EPHA4/RHOD/LIMK1/ITGB1/RAC2
KEGG_REGULATION_OF_ACTIN_CYTOSKELETON	KEGG_REGULATION_OF_ACTIN_CYTOSKELETON	168	0.510155	1.67896	0.000324473	0.00300138	0.00225424	3259	tags=32%, list=19%, signal=26%	FN1/MYL9/MYLK/FGF7/ITGAM/ITGA11/ITGA5/MRAS/FGF2/PDGFC/ITGB2/PDGFRB/ITGA7/CFL2/FGFR1/CD14/MSN/FGF19/ITGAX/RDX/WAS/MYH10/ITGB3/FGF20/PIK3R5/PDGFB/F2R/NCKAP1L/ARHGEF6/ITGAL/VAV1/PIK3CD/ITGAV/ACTN1/PIP4K2A/WASF1/FGD1/ITGB5/ITGB8/ITGA9/LIMK1/ITGB1/RRAS/PIK3CG/RAC2/ACTB/BDKRB1/ITGA4/ARHGEF1/PDGFRA/GSN/TIAM2/VCL
KEGG_ALLOGRAFT_REJECTION	KEGG_ALLOGRAFT_REJECTION	25	0.754066	1.84413	0.000400725	0.0035302	0.00265141	3877	tags=88%, list=23%, signal=68%	HLA-DQA2/HLA-DOA/HLA-DQA1/CD86/HLA-DPB1/HLA-DPA1/HLA-DRB5/HLA-DOB/HLA-DQB1/HLA-DRA/HLA-DRB1/HLA-DMB/CD40/PRF1/HLA-DMA/HLA-E/TNF/HLA-B/HLA-F/HLA-C/CD40LG/HLA-A
KEGG_LEISHMANIA_INFECTION	KEGG_LEISHMANIA_INFECTION	63	0.634888	1.84686	0.000427428	0.00359428	0.00269954	3366	tags=54%, list=20%, signal=43%	TGFB3/C3/ITGAM/FCGR1A/FCGR3A/TGFB2/HLA-DQA2/HLA-DOA/ITGB2/HLA-DQA1/NCF2/FCGR2A/NCF1/HLA-DPB1/TLR2/TGFB1/HLA-DPA1/HLA-DRB5/HLA-DOB/MAPK11/HLA-DQB1/HLA-DRA/HLA-DRB1/HLA-DMB/PRKCB/STAT1/PTGS2/ITGB1/HLA-DMA/MAPK12/ITGA4/TNF/NFKBIA/PTPN6
KEGG_ARRHYTHMOGENIC_RIGHT_VENTRICULAR_CARDIOMYOPATHY_ARVC	KEGG_ARRHYTHMOGENIC_RIGHT_VENTRICULAR_CARDIOMYOPATHY_ARVC	55	0.642857	1.81718	0.000476627	0.00383374	0.0028794	3014	tags=45%, list=18%, signal=37%	DES/SGCA/ITGA11/CACNA2D1/SGCD/ITGA5/LAMA2/ITGA7/GJA1/TCF7L1/ITGB3/CACNA2D4/CACNA1C/LEF1/SLC8A1/ITGAV/DMD/ACTN1/ITGB5/ITGB8/ITGA9/ITGB1/CACNG4/ACTB/ITGA4
KEGG_HEMATOPOIETIC_CELL_LINEAGE	KEGG_HEMATOPOIETIC_CELL_LINEAGE	62	0.634532	1.83272	0.000571041	0.00440177	0.00330602	3548	tags=65%, list=21%, signal=51%	ITGAM/CD36/FCGR1A/IL6/ITGA5/CR2/CD37/IL1R1/CD14/CD22/CSF1R/CD8B/ITGB3/CD34/CSF1/HLA-DRB5/MS4A1/CD4/IL2RA/HLA-DRA/HLA-DRB1/CSF3R/CD19/CSF2/CSF2RA/CSF3/CD8A/IL3RA/CD7/IL11/CD3E/ITGA4/IL11RA/TNF/EPOR/CD38/CD59/CD1C/ITGA1/CD2
KEGG_MAPK_SIGNALING_PATHWAY	KEGG_MAPK_SIGNALING_PATHWAY	210	0.47385	1.59751	0.000932866	0.00690321	0.00518477	3447	tags=30%, list=20%, signal=24%	HSPA6/TGFB3/FGF7/FLNC/CACNA2D1/PLA2G2D/HSPA1A/FLNA/MRAS/TGFB2/FGF2/AKT3/PDGFRB/FGFR1/IL1R1/CD14/FGF19/GADD45B/RASGRP2/MAPK8IP1/CACNA1H/TGFB1/RASGRP3/FGF20/PDGFB/PRKCG/CACNA2D4/CACNA1C/HSPB1/MAPK11/HSPA1B/DUSP1/MAP3K12/NTRK2/NFATC4/MAP3K3/MAP4K4/DUSP5/PRKCB/MEF2C/RELB/NFKB2/MAPK8IP2/DUSP10/TGFBR1/HSPA1L/HSPA2/MAP3K20/RRAS/RAC2/CACNG4/MAP4K1/IKBKG/DDIT3/MAPK12/TNF/PDGFRA/ARRB2/RASGRF2/NFATC2/RPS6KA…
KEGG_TYPE_I_DIABETES_MELLITUS	KEGG_TYPE_I_DIABETES_MELLITUS	29	0.716859	1.82688	0.00157481	0.0112054	0.00841599	3313	tags=66%, list=20%, signal=53%	HLA-DQA2/HLA-DOA/HLA-DQA1/CD86/HLA-DPB1/CPE/HLA-DPA1/HLA-DRB5/HLA-DOB/HLA-DQB1/HLA-DRA/HLA-DRB1/HLA-DMB/PRF1/HLA-DMA/HLA-E/TNF/HLA-B/HLA-F
KEGG_GRAFT_VERSUS_HOST_DISEASE	KEGG_GRAFT_VERSUS_HOST_DISEASE	26	0.726204	1.80434	0.00202573	0.0138509	0.010403	3313	tags=73%, list=20%, signal=59%	IL6/HLA-DQA2/HLA-DOA/HLA-DQA1/CD86/HLA-DPB1/HLA-DPA1/HLA-DRB5/HLA-DOB/HLA-DQB1/HLA-DRA/HLA-DRB1/HLA-DMB/PRF1/HLA-DMA/HLA-E/TNF/HLA-B/HLA-F
KEGG_TGF_BETA_SIGNALING_PATHWAY	KEGG_TGF_BETA_SIGNALING_PATHWAY	75	0.577627	1.7281	0.00209636	0.0138509	0.010403	1511	tags=23%, list=9%, signal=21%	COMP/THBS4/THBS2/TGFB3/DCN/INHBA/FST/TGFB2/LEFTY2/CHRD/INHBB/LTBP1/THBS1/TGFB1/THBS3/BMP6/BMP4
KEGG_GLYCOSAMINOGLYCAN_BIOSYNTHESIS_CHONDROITIN_SULFATE	KEGG_GLYCOSAMINOGLYCAN_BIOSYNTHESIS_CHONDROITIN_SULFATE	19	0.746253	1.74131	0.00339186	0.0216377	0.0162514	2550	tags=58%, list=15%, signal=49%	CHST11/CHST3/DSE/CSGALNACT1/UST/CHST15/CHST14/CSGALNACT2/CHSY1/CHPF/CHST7
KEGG_ASTHMA	KEGG_ASTHMA	18	0.77831	1.80918	0.0036374	0.0224306	0.0168469	3202	tags=89%, list=19%, signal=72%	HLA-DQA2/HLA-DOA/HLA-DQA1/FCER1G/HLA-DPB1/HLA-DPA1/HLA-DRB5/HLA-DOB/HLA-DQB1/HLA-DRA/HLA-DRB1/HLA-DMB/CD40/HLA-DMA/TNF/CCL11
KEGG_GAP_JUNCTION	KEGG_GAP_JUNCTION	68	0.562039	1.65263	0.00376397	0.0224624	0.0168708	2402	tags=34%, list=14%, signal=29%	TUBB2B/TUBB6/GUCY1A1/TUBA1A/PDGFC/PDGFRB/GJA1/GUCY1B1/ADCY5/DRD2/PRKG1/PDGFB/PRKCG/GNAI2/ITPR1/TUBB3/PRKCB/ITPR2/PLCB1/ADCY7/PLCB2/LPAR1/ADCY4
KEGG_ASCORBATE_AND_ALDARATE_METABOLISM	KEGG_ASCORBATE_AND_ALDARATE_METABOLISM	12	-0.828895	-1.87693	0.00431593	0.0249515	0.0187402	664	tags=50%, list=4%, signal=48%	UGT1A10/UGT2A3/UGT2B7/UGT2B15/UGT1A8/UGT2B17
KEGG_BASAL_CELL_CARCINOMA	KEGG_BASAL_CELL_CARCINOMA	41	0.642684	1.74836	0.004743	0.0265895	0.0199705	1783	tags=37%, list=11%, signal=33%	GLI3/WNT10A/GLI2/WNT9A/WNT2/GLI1/TCF7L1/SMO/FZD10/FZD1/FZD2/BMP4/FZD8/LEF1/FZD4
KEGG_TYROSINE_METABOLISM	KEGG_TYROSINE_METABOLISM	30	0.66978	1.71388	0.00599531	0.0326018	0.0244861	839	tags=23%, list=5%, signal=22%	PNMT/AOC3/ADH1B/ALDH1A3/AOX1/MAOB/IL4I1
KEGG_FC_GAMMA_R_MEDIATED_PHAGOCYTOSIS	KEGG_FC_GAMMA_R_MEDIATED_PHAGOCYTOSIS	88	0.524557	1.61165	0.0061679	0.0326018	0.0244861	2655	tags=27%, list=16%, signal=23%	SPHK1/FCGR2B/FCGR1A/FCGR3A/AKT3/CFL2/FCGR2A/NCF1/HCK/WAS/DNM1/PIK3R5/PRKCG/PLCG2/DOCK2/PTPRC/VAV1/PIK3CD/PRKCB/WASF1/LIMK1/PLPP1/PIK3CG/RAC2
KEGG_PRION_DISEASES	KEGG_PRION_DISEASES	28	0.672099	1.69311	0.00658571	0.0338433	0.0254185	1474	tags=32%, list=9%, signal=29%	C7/IL6/HSPA1A/C1QC/C1QA/C1QB/CCL5/PRNP/FYN
KEGG_AUTOIMMUNE_THYROID_DISEASE	KEGG_AUTOIMMUNE_THYROID_DISEASE	26	0.689276	1.71259	0.00721331	0.0360666	0.0270884	3877	tags=85%, list=23%, signal=65%	HLA-DQA2/HLA-DOA/HLA-DQA1/CD86/HLA-DPB1/HLA-DPA1/HLA-DRB5/HLA-DOB/HLA-DQB1/HLA-DRA/HLA-DRB1/HLA-DMB/CD40/PRF1/HLA-DMA/HLA-E/HLA-B/HLA-F/CTLA4/HLA-C/CD40LG/HLA-A
KEGG_NATURAL_KILLER_CELL_MEDIATED_CYTOTOXICITY	KEGG_NATURAL_KILLER_CELL_MEDIATED_CYTOTOXICITY	92	0.511553	1.575	0.00842772	0.0398713	0.029946	3425	tags=39%, list=20%, signal=31%	FCGR3A/ITGB2/TYROBP/HCST/NFATC1/FCER1G/SHC2/ICAM2/RAET1L/PIK3R5/ICAM1/PRKCG/FYN/PLCG2/CD48/ITGAL/VAV1/NFATC4/PIK3CD/SH2D1A/LCP2/PRKCB/LCK/CSF2/ULBP2/PRF1/PIK3CG/RAC2/TNFRSF10C/HLA-E/TNF/HLA-B/SHC1/PTPN6/NFATC2/PPP3CC
KEGG_RENAL_CELL_CARCINOMA	KEGG_RENAL_CELL_CARCINOMA	64	0.552306	1.61522	0.00847376	0.0398713	0.029946	2007	tags=19%, list=12%, signal=17%	TGFB3/VEGFC/TGFB2/AKT3/ARNT2/TGFB1/PIK3R5/PDGFB/ETS1/SLC2A1/PIK3CD/PGF
KEGG_PRIMARY_IMMUNODEFICIENCY	KEGG_PRIMARY_IMMUNODEFICIENCY	29	0.663711	1.69143	0.00862081	0.0398713	0.029946	4286	tags=69%, list=25%, signal=52%	BTK/CD8B/CD79A/CD4/PTPRC/CD19/LCK/CD40/CD8A/ADA/CD3E/IKBKG/IL2RG/RFXANK/JAK3/TNFRSF13C/CD40LG/IL7R/CD3D/ZAP70
KEGG_JAK_STAT_SIGNALING_PATHWAY	KEGG_JAK_STAT_SIGNALING_PATHWAY	101	0.478089	1.48762	0.0122923	0.0552419	0.0414903	3463	tags=37%, list=21%, signal=29%	IL6/AKT3/IL20RB/OSMR/OSM/SOCS3/CTF1/IL10RA/PIK3R5/IL21R/CNTFR/CLCF1/IL2RA/CSF2RB/PIK3CD/CSF3R/IL23A/CSF2/CSF2RA/CSF3/IL3RA/STAT1/PIAS3/IL11/PIK3CG/IL2RB/PIM1/LEPR/IL6ST/STAT2/IL11RA/IL12RB1/EPOR/IL2RG/SOCS2/PTPN6/JAK3
KEGG_MELANOMA	KEGG_MELANOMA	51	0.561631	1.5811	0.0126767	0.0552419	0.0414903	1446	tags=24%, list=9%, signal=22%	FGF7/MITF/FGF2/AKT3/PDGFC/PDGFRB/CDKN2A/FGFR1/FGF19/FGF20/PIK3R5/PDGFB
KEGG_INTESTINAL_IMMUNE_NETWORK_FOR_IGA_PRODUCTION	KEGG_INTESTINAL_IMMUNE_NETWORK_FOR_IGA_PRODUCTION	34	0.620073	1.61868	0.0130145	0.0552419	0.0414903	2294	tags=53%, list=14%, signal=46%	IL6/HLA-DQA2/HLA-DOA/CXCL12/TNFSF13B/HLA-DQA1/CD86/HLA-DPB1/CXCR4/TGFB1/HLA-DPA1/HLA-DRB5/HLA-DOB/HLA-DQB1/HLA-DRA/HLA-DRB1/HLA-DMB/CD40
KEGG_B_CELL_RECEPTOR_SIGNALING_PATHWAY	KEGG_B_CELL_RECEPTOR_SIGNALING_PATHWAY	72	0.526881	1.56473	0.013432	0.0552419	0.0414903	3425	tags=36%, list=20%, signal=29%	FCGR2B/AKT3/CR2/NFATC1/CD22/CD72/CD79B/BTK/CARD11/RASGRP3/PIK3R5/CD79A/PLCG2/PIK3AP1/VAV1/NFATC4/PIK3CD/CD19/PRKCB/PIK3CG/RAC2/IKBKG/NFKBIA/PTPN6/NFATC2/PPP3CC
KEGG_CALCIUM_SIGNALING_PATHWAY	KEGG_CALCIUM_SIGNALING_PATHWAY	100	0.492398	1.52739	0.0134372	0.0552419	0.0414903	2738	tags=33%, list=16%, signal=28%	PLN/TACR2/MYLK/SPHK1/PDE1A/PDGFRB/P2RX7/NTSR1/ATP2B4/CACNA1H/PTAFR/PRKCG/PLCG2/F2R/CACNA1C/ERBB2/TBXA2R/SLC8A1/ITPR1/NOS3/GNAL/PRKCB/OXTR/ITPR2/BST1/PLCB1/ADCY7/PLCB2/ADCY4/ITPKB/PLCD4/P2RX1/GNA15
KEGG_PEROXISOME	KEGG_PEROXISOME	72	-0.515696	-1.64873	0.0189026	0.0760211	0.0570969	5237	tags=54%, list=31%, signal=38%	PHYH/HACL1/PEX2/GSTK1/ACSL5/PRDX1/NUDT12/PEX1/SLC25A17/ACOX2/AGPS/MVK/ACOX3/MPV17L/MLYCD/IDH1/NUDT19/SCP2/ACAA1/IDH2/PEX7/CAT/PEX11A/EHHADH/FAR1/PXMP4/PEX26/PEX6/FAR2/HSD17B4/HMGCL/SLC27A2/ACOX1/PXMP2/EPHX2/ABCD3/PIPOX/XDH/NOS2
KEGG_TIGHT_JUNCTION	KEGG_TIGHT_JUNCTION	104	0.471917	1.47467	0.0203053	0.0799252	0.0600292	2625	tags=23%, list=16%, signal=20%	MYH11/MYL9/MRAS/CLDN18/JAM2/AKT3/AMOTL1/MPDZ/JAM3/CLDN5/EPB41L3/MYH10/HCLS1/PRKCG/CLDN9/GNAI2/RAB13/PARD6G/PRKCQ/PRKCB/ACTN1/CLDN14/MAP3K20/RRAS
KEGG_MELANOGENESIS	KEGG_MELANOGENESIS	76	0.505706	1.51484	0.0218222	0.0841065	0.0631696	2586	tags=29%, list=15%, signal=25%	GNAO1/MITF/WNT10A/WNT9A/WNT2/ADCY5/TCF7L1/FZD10/FZD1/FZD2/PRKCG/GNAI2/FZD8/LEF1/FZD4/MC1R/PRKCB/PLCB1/ADCY7/PLCB2/ADCY4/EDN1
KEGG_HEDGEHOG_SIGNALING_PATHWAY	KEGG_HEDGEHOG_SIGNALING_PATHWAY	40	0.576122	1.55306	0.030716	0.115969	0.0871001	1866	tags=28%, list=11%, signal=25%	GAS1/GLI3/WNT10A/GLI2/WNT9A/WNT2/GLI1/SMO/BMP6/BMP4/RAB23
KEGG_OXIDATIVE_PHOSPHORYLATION	KEGG_OXIDATIVE_PHOSPHORYLATION	118	-0.417349	-1.42282	0.0318044	0.117676	0.0883828	4917	tags=48%, list=29%, signal=34%	ATP5F1C/ATP5PO/NDUFA10/SDHD/COX6C/NDUFA6/COX7A2/NDUFA8/ATP6V1H/ATP6V1A/ATP6V0D1/NDUFS6/COX5B/NDUFS3/NDUFB10/ATP5F1D/UQCRH/COX10/ATP5MC3/NDUFV3/NDUFS8/ATP5F1B/COX15/COX8A/UQCRFS1/MT-ND2/ATP5PF/SDHA/NDUFS1/ATP6V1C2/ATP5F1A/NDUFB5/PPA2/UQCRHL/UQCR10/MT-ATP6/ATP6V0A1/ATP5PB/NDUFAB1/ATP5MC1/NDUFV1/COX5A/CYC1/UQCRC2/MT-CO3/UQCRC1/ATP6V0B/SDHB/MT-CO2/MT-ND4/MT-CYB/MT-ATP8/MT-CO1/MT-ND1/MT-ND4L/MT-ND5/MT…
KEGG_PENTOSE_PHOSPHATE_PATHWAY	KEGG_PENTOSE_PHOSPHATE_PATHWAY	23	0.623073	1.50814	0.0453267	0.16442	0.123491	10	tags=4%, list=0%, signal=4%	TKTL1
KEGG_PPAR_SIGNALING_PATHWAY	KEGG_PPAR_SIGNALING_PATHWAY	56	0.501925	1.41838	0.0481366	0.171255	0.128624	1092	tags=16%, list=6%, signal=15%	ADIPOQ/FABP4/PLIN1/OLR1/CD36/MMP1/ANGPTL4/LPL/SORBS1
KEGG_BUTANOATE_METABOLISM	KEGG_BUTANOATE_METABOLISM	26	-0.616227	-1.61546	0.0492114	0.171776	0.129015	4347	tags=62%, list=26%, signal=46%	ALDH3A2/AACS/ECHS1/L2HGDH/OXCT1/ACAT1/ACAT2/EHHADH/HADH/ACADS/HMGCS1/HMGCL/ACSM3/BDH1/HMGCS2/AKR1B10
