# Supplementary material for: Integrated single-cell and bulk RNA sequencing analysis identifies a prognostic signature related to ferroptosis dependence in colorectal cancer
Source: Sci Rep. 2023 Aug 4;13:12653. doi: 10.1038/s41598-023-39412-y (PMC10403602; doi:10.1038/s41598-023-39412-y)
Supplement: Supplementary file 6 — Supplementary Table 2. [file 41598_2023_39412_MOESM6_ESM.xlsx]

## Sheet: GO.result
Supplementary Table 2 The differentially enriched pathways by GO.
ID	Description	setSize	enrichmentScore	NES	pvalue	p.adjust	qvalues	rank	leading_edge	core_enrichment
GOBP_ACTIVATION_OF_IMMUNE_RESPONSE	GOBP_ACTIVATION_OF_IMMUNE_RESPONSE	454	0.554082	1.98746	1e-10	6.86591e-09	5.02273e-09	2108	tags=30%, list=12%, signal=27%	IGHD/C7/IGHV3-64/PLPP4/IGKV1D-12/IGHG1/IGLV6-57/C3/IGHV2-70D/IGHV4-4/SERPING1/C4B/IGHV1-24/FCGR2B/MFAP4/FCGR1A/VSIG4/FCN1/IGKV3D-20/IGHG4/CLEC4E/C1R/FCGR3A/C1S/LILRB4/CFH/IGHG2/IGHG3/C4A/CLU/IGKV2-28/THY1/IGLV1-51/CR2/HLA-DQA2/C5AR1/NR4A3/IGHV2-70/IGLV3-19/TYROBP/IGLC3/IGKV1-12/AIM2/FGR/HLA-DQA1/IGHV4-39/IGKV1-39/IGLV3-21/IGHV1-69/IGHV2-5/C1QC/C1QA/IGLV2-11/LAPTM5/C3AR1/FCGR2A/CD22/C1QB/FPR1/FCER…
GOBP_ADAPTIVE_IMMUNE_RESPONSE	GOBP_ADAPTIVE_IMMUNE_RESPONSE	456	0.575829	2.06454	1e-10	6.86591e-09	5.02273e-09	3195	tags=46%, list=19%, signal=39%	IGHD/C7/IGHV3-64/IGLV11-55/IGKV1D-12/IGHG1/CCL19/IGLV6-57/C3/IGHV2-70D/IGHV4-4/SERPING1/C4B/IGHV1-24/FCGR2B/IGKV3D-20/IGHG4/C1R/TNFSF4/C1S/LILRB4/IL6/IGHG2/SLC11A1/IGHG3/C4A/CLU/IGKV2-28/IGLV3-12/IGLV1-51/CR2/HLA-DQA2/HLA-DOA/IGHV2-70/IGLV3-19/TNFSF13B/IGLC3/IGKV1-12/CTSL/HLA-DQA1/JAM3/IGHV4-39/IGKV1-39/PDCD1LG2/IGLV3-21/IGHV1-69/IGHV2-5/IL20RB/C1QC/C1QA/IL1R1/IGLV2-11/HLX/IL4I1/ANXA1/IGLV1-36/LA…
GOBP_ADAPTIVE_IMMUNE_RESPONSE_BASED_ON_SOMATIC_RECOMBINATION_OF_IMMUNE_RECEPTORS_BUILT_FROM_IMMUNOGLOBULIN_SUPERFAMILY_DOMAINS	GOBP_ADAPTIVE_IMMUNE_RESPONSE_BASED_ON_SOMATIC_RECOMBINATION_OF_IMMUNE_RECEPTORS_BUILT_FROM_IMMUNOGLOBULIN_SUPERFAMILY_DOMAINS	295	0.614635	2.13046	1e-10	6.86591e-09	5.02273e-09	3216	tags=47%, list=19%, signal=39%	IGHD/C7/IGHV3-64/IGKV1D-12/IGHG1/CCL19/IGLV6-57/C3/IGHV2-70D/IGHV4-4/SERPING1/C4B/IGHV1-24/FCGR2B/IGKV3D-20/IGHG4/C1R/TNFSF4/C1S/LILRB4/IL6/IGHG2/SLC11A1/IGHG3/C4A/CLU/IGKV2-28/IGLV1-51/CR2/IGHV2-70/IGLV3-19/TNFSF13B/IGLC3/IGKV1-12/IGHV4-39/IGKV1-39/IGLV3-21/IGHV1-69/IGHV2-5/IL20RB/C1QC/C1QA/IL1R1/IGLV2-11/HLX/ANXA1/HAVCR2/C1QB/FCER1G/CD70/RFTN1/IGKV5-2/IGLV1-44/LILRB1/CXCL13/IGLV3-1/BTK/WAS/IGKV…
GOBP_AXON_DEVELOPMENT	GOBP_AXON_DEVELOPMENT	363	0.559658	1.9681	1e-10	6.86591e-09	5.02273e-09	2697	tags=31%, list=16%, signal=26%	EPHB6/NPTX1/GAP43/CRABP2/FN1/SPP1/NGFR/EPHA7/PLP1/SLIT2/BOC/L1CAM/SLIT3/KLK8/APOE/RGMA/NEXN/EGR2/APOD/TNC/GLI3/PLXNB3/TUBB2B/MAP1A/ANOS1/FLNA/CDH11/THY1/GLI2/SEMA7A/NRP2/LAMA2/NTN1/FEZ1/SPART/SEMA3G/CXCL12/PTN/PDLIM7/CRMP1/APBB1/SCN1B/TSPAN2/JAM3/NRP1/NOTCH3/NDN/PALLD/GRB7/UST/MAP1B/OLFM1/CSF1R/DRD2/SPTBN5/NRXN3/PTPRM/NUMBL/SEMA6B/EVL/GPC1/SMO/CHN1/CXCR4/DOK2/PLXNC1/NREP/TRPV2/FLRT3/EPHA3/PTPRO/F…
GOBP_B_CELL_MEDIATED_IMMUNITY	GOBP_B_CELL_MEDIATED_IMMUNITY	182	0.65555	2.16707	1e-10	6.86591e-09	5.02273e-09	2045	tags=41%, list=12%, signal=37%	IGHD/C7/IGHV3-64/IGKV1D-12/IGHG1/IGLV6-57/C3/IGHV2-70D/IGHV4-4/SERPING1/C4B/IGHV1-24/FCGR2B/IGKV3D-20/IGHG4/C1R/TNFSF4/C1S/IGHG2/IGHG3/C4A/CLU/IGKV2-28/IGLV1-51/CR2/IGHV2-70/IGLV3-19/IGLC3/IGKV1-12/IGHV4-39/IGKV1-39/IGLV3-21/IGHV1-69/IGHV2-5/C1QC/C1QA/IGLV2-11/C1QB/FCER1G/CD70/IGKV5-2/IGLV1-44/IGLV3-1/BTK/IGKV2-30/IGHV3-15/IGKC/TLR8/IGHV5-51/TGFB1/IGHV1-69D/IGLV1-47/IGKV1D-39/IGHV4-31/IGKV3-20/IG…
GOBP_CALCIUM_ION_TRANSPORT	GOBP_CALCIUM_ION_TRANSPORT	259	0.598257	2.05985	1e-10	6.86591e-09	5.02273e-09	2446	tags=37%, list=14%, signal=32%	CASQ2/ATP1A2/PLN/PLPP4/PLP1/JPH2/CCL19/CCL21/GNAO1/MYLK/TRPV4/RRAD/CACNA2D1/RAMP1/CCN2/CCL8/RGS4/FGF2/THY1/CCL2/SLC24A3/PDGFRB/CXCL12/CAV1/REM1/GEM/GCG/CCL3/P2RX7/CXCL10/GJA1/CXCL9/STC1/NTSR1/ATP2B4/PKD2/CX3CL1/CD84/HOMER3/DRD2/LILRB2/CCR1/CXCL11/LILRB1/CALCRL/ANXA6/CCL5/RGN/GJA4/CLIC2/CACNA1H/CLCA1/PRNP/CXCR4/CCL4/TRPV2/CCR5/P2RY6/ICAM1/PDGFB/APLNR/FYN/EHD3/GNB5/PLCG2/RAMP2/F2RL3/CACNA2D4/GNAI2/…
GOBP_CARTILAGE_DEVELOPMENT	GOBP_CARTILAGE_DEVELOPMENT	145	0.706447	2.2647	1e-10	6.86591e-09	5.02273e-09	2659	tags=48%, list=16%, signal=41%	SFRP2/HAND1/COMP/CHRDL2/HAND2/MGP/COL11A1/MATN3/BGN/SULF1/COL1A1/PRRX1/EFEMP1/GREM1/LUM/TRPV4/EPYC/GLI3/NKX3-2/CCN1/ROR2/CCN2/EVC/CCN4/FGF2/ADAMTS12/TIMP1/GLI2/CHST11/WNT9A/CYTL1/ECM1/SIX2/CHI3L1/STC1/SNAI2/CSGALNACT1/MAF/LOXL2/TRPS1/RARB/ANXA6/SERPINH1/LTBP3/SNAI1/TGFB1/THBS3/ADAMTS7/BMP6/PKDCC/RUNX2/BMP4/RUNX3/SULF2/CCN3/BMP1/RFLNB/MEF2C/CHSY1/MDK/COL27A1/BMPR2/ITGB8/BMP8A/TGFBI/TGFBR1/RUNX1/ED…
GOBP_CELL_JUNCTION_ASSEMBLY	GOBP_CELL_JUNCTION_ASSEMBLY	306	0.582179	2.02279	1e-10	6.86591e-09	5.02273e-09	2198	tags=29%, list=13%, signal=26%	KRT14/KRT5/GAP43/SFRP1/FN1/EPHA7/SYNDIG1/GREM1/APOD/TRPV4/FLNC/PHLDB2/ITGA5/FLNA/OBSL1/CDH11/FERMT2/GPC6/CLDN18/MMP14/THY1/LGI2/COL16A1/CNTNAP1/FAM107A/NTN1/GJA5/AMIGO2/CAV1/NLGN2/ARHGAP6/LIMS2/SDK1/JAM3/NRP1/PCDHB10/GJA1/CLDN5/SNAI2/GPBAR1/PCDHB16/HEG1/FSCN1/PCDHB9/MAP1B/DRD2/THBS1/SORBS1/PECAM1/GJA4/EPB41L3/THSD1/TEK/TLR2/DLC1/SNAI1/FLRT3/ADGRL2/EPHA3/SPOCK2/FZD1/PTPRO/CDH5/CLDN9/LAMC2/RAMP2/GJ…
GOBP_CELL_MATRIX_ADHESION	GOBP_CELL_MATRIX_ADHESION	195	0.633543	2.10315	1e-10	6.86591e-09	5.02273e-09	3014	tags=43%, list=18%, signal=36%	SFRP1/ITGBL1/FN1/LYVE1/CCL21/L1CAM/SERPINE1/POSTN/GREM1/COL3A1/APOD/CD36/ITGA11/ECM2/CCN2/PHLDB2/EMILIN1/FERMT2/EFEMP2/MMP14/ADAMTS12/THY1/COL16A1/SGCE/FBLN5/FAM107A/ITGB2/SIGLEC1/LYPD3/ITGA7/ARHGAP6/JAM3/NRP1/CDKN2A/VCAM1/CX3CL1/THBS1/PLAU/SORBS1/COL13A1/COL5A3/THSD1/NID2/TEK/BCAM/DLC1/ITGB3/EPHA3/CD34/SNED1/THBS3/CSF1/BCL6/ITGAL/FERMT3/ILK/PARVG/ITGAV/GPM6B/MAP4K4/NID1/TRIP6/ACTN1/EFNA5/BST1/CC…
GOBP_CELL_PART_MORPHOGENESIS	GOBP_CELL_PART_MORPHOGENESIS	488	0.522997	1.87541	1e-10	6.86591e-09	5.02273e-09	2441	tags=25%, list=14%, signal=22%	EPHB6/NPTX1/GAP43/CHRNA3/CRABP2/FN1/SPP1/NGFR/EPHA7/SLIT2/BOC/L1CAM/POSTN/SLIT3/KLK8/APOE/NEXN/EGR2/GLI3/REG1A/PLXNB3/TUBB2B/MAP1A/ANOS1/OBSL1/CDH11/THY1/GLI2/SEMA7A/NRP2/CNTNAP1/LAMA2/NTN1/FEZ1/SPART/SEMA3G/CXCL12/SDC2/LZTS1/PLEKHO1/PTN/GAS7/PDLIM7/CRMP1/APBB1/SCN1B/NRP1/GJA1/NOTCH3/PDPN/NDN/PALLD/GRB7/UST/MAP1B/OLFM1/CSF1R/DRD2/SPTBN5/DLG4/NRXN3/PTPRM/NUMBL/SEMA6B/EPB41L3/EVL/GPC1/SMO/ENPP2/CHN…
GOBP_CELL_SUBSTRATE_ADHESION	GOBP_CELL_SUBSTRATE_ADHESION	300	0.620362	2.1506	1e-10	6.86591e-09	5.02273e-09	3014	tags=42%, list=18%, signal=35%	SFRP1/ITGBL1/CCDC80/FN1/SPOCK1/LYVE1/CCL21/L1CAM/SERPINE1/FBLN2/POSTN/COL1A1/COL8A1/GREM1/COL3A1/APOD/CD36/FBLN1/ITGA11/ECM2/ANTXR1/CCN1/CCN2/PHLDB2/LGALS1/ITGA5/FLNA/EMILIN1/FERMT2/EFEMP2/MMP14/ADAMTS12/THY1/COL16A1/SGCE/FBLN5/FAM107A/ITGB2/SIGLEC1/PTN/LYPD3/TACSTD2/ITGA7/ARHGAP6/LIMS2/JAM3/NRP1/CDKN2A/PDPN/AXL/VCAM1/CX3CL1/THBS1/PLAU/SORBS1/COL13A1/COL5A3/THSD1/NID2/MYADM/TEK/BCAM/DLC1/HAS2/ITG…
GOBP_CELL_SURFACE_RECEPTOR_SIGNALING_PATHWAY_INVOLVED_IN_CELL_CELL_SIGNALING	GOBP_CELL_SURFACE_RECEPTOR_SIGNALING_PATHWAY_INVOLVED_IN_CELL_CELL_SIGNALING	480	0.52551	1.88007	1e-10	6.86591e-09	5.02273e-09	2649	tags=25%, list=16%, signal=22%	SFRP2/DKK1/SFRP4/SFRP1/CHRNA3/CTHRC1/C3/SULF1/COL1A1/APOE/GNAO1/SFRP5/DACT3/GREM1/ITGAM/CDK14/GLI3/IGFBP6/NXN/DACT1/ROR2/WWTR1/FERMT2/CCN4/GPC6/MITF/RGS4/WNT10A/SCEL/GLI2/AMOTL1/WNT9A/DKK2/WNT2/CAV1/GLI1/NLGN2/SOX7/NFATC1/SHISA2/P2RX7/BICC1/WIF1/SNAI2/TGFB1I1/RSPO3/NTSR1/DKK3/PKD2/ADGRA2/SHISA3/MCC/SOX17/DRD2/MDFIC/CPE/RECK/DLG4/VANGL2/LATS2/TCF7L1/GPRC5B/DAAM2/SMO/PRICKLE2/TLR2/IGFBP4/TGFB1/FZD1…
GOBP_CIRCULATORY_SYSTEM_PROCESS	GOBP_CIRCULATORY_SYSTEM_PROCESS	402	0.544958	1.93279	1e-10	6.86591e-09	5.02273e-09	2381	tags=31%, list=14%, signal=27%	ADIPOQ/CASQ2/COMP/DES/MEOX2/ATP1A2/HSPB7/PLN/AKAP12/SLIT2/CPS1/POSTN/FXYD6/OLR1/KCNMA1/KCNE4/APOE/POPDC2/CTSG/GNAO1/TACR2/ACTA2/COL1A2/SERPING1/TRPV4/CD36/VEGFC/CACNA2D1/SLC1A3/SGCD/CCN2/FLNA/GUCY1A1/WWTR1/FERMT2/TGFB2/RGS4/ELN/SLC2A3/GJA5/SLC24A3/CXCL12/CAV1/SLC4A3/ATP1A3/KCNJ8/OR51E2/PDE2A/NPR1/SCN1B/CXCL10/FOXC1/GJA1/RGS2/STC1/CLDN5/GUCY1B1/NTSR1/ATP2B4/C3AR1/HEG1/SLC16A2/FXYD4/DRD2/TMIGD3/KLF…
GOBP_COLLAGEN_FIBRIL_ORGANIZATION	GOBP_COLLAGEN_FIBRIL_ORGANIZATION	48	0.872397	2.44416	1e-10	6.86591e-09	5.02273e-09	1411	tags=73%, list=8%, signal=67%	SFRP2/COMP/CYP1B1/COL11A1/DPT/AEBP1/TNXB/COL1A1/GREM1/COL1A2/MMP11/COL3A1/LUM/DDR2/ADAMTS2/COL5A2/LOX/COL14A1/COL5A1/EMILIN1/EFEMP2/TGFB2/LOXL4/COL12A1/LOXL1/FOXC1/PXDN/LOXL2/FKBP10/COL13A1/COL5A3/SERPINH1/FMOD/LOXL3/SERPINF2
GOBP_COMPLEMENT_ACTIVATION	GOBP_COMPLEMENT_ACTIVATION	127	0.715152	2.25686	1e-10	6.86591e-09	5.02273e-09	2045	tags=53%, list=12%, signal=47%	IGHD/C7/IGHV3-64/IGKV1D-12/IGHG1/IGLV6-57/C3/IGHV2-70D/IGHV4-4/SERPING1/C4B/IGHV1-24/MFAP4/VSIG4/FCN1/IGKV3D-20/IGHG4/C1R/C1S/CFH/IGHG2/IGHG3/C4A/CLU/IGKV2-28/IGLV1-51/CR2/C5AR1/IGHV2-70/IGLV3-19/IGLC3/IGKV1-12/IGHV4-39/IGKV1-39/IGLV3-21/IGHV1-69/IGHV2-5/C1QC/C1QA/IGLV2-11/C3AR1/C1QB/IGKV5-2/IGLV1-44/A2M/IGLV3-1/IGKV2-30/IGHV3-15/IGKC/IGHV5-51/IGHV1-69D/IGLV1-47/IGKV1D-39/IGHV4-31/IGKV3-20/RGCC/I…
GOBP_CONNECTIVE_TISSUE_DEVELOPMENT	GOBP_CONNECTIVE_TISSUE_DEVELOPMENT	196	0.657196	2.18062	1e-10	6.86591e-09	5.02273e-09	2682	tags=43%, list=16%, signal=36%	SFRP2/HAND1/COMP/CHRDL2/HAND2/MGP/COL11A1/MATN3/BGN/SULF1/COL1A1/PRRX1/EFEMP1/ACTA2/GREM1/LUM/TRPV4/EPYC/GLI3/NKX3-2/LOX/CCN1/ROR2/CCN2/COL5A1/EVC/CCN4/FGF2/ADAMTS12/TIMP1/GLI2/CHST11/WNT9A/CYTL1/SPART/PDGFRB/ECM1/SIX2/CHI3L1/STC1/SNAI2/CSGALNACT1/MAF/LOXL2/TRPS1/RARB/ANXA6/SERPINH1/SELENOM/LTBP3/SNAI1/TGFB1/CD34/THBS3/CSF1/ADAMTS7/BMP6/PDGFB/PKDCC/RUNX2/BMP4/RUNX3/PLAAT3/SULF2/CCN3/KLF7/BMP1/RFL…
GOBP_CORNIFICATION	GOBP_CORNIFICATION	51	0.836618	2.3692	1e-10	6.86591e-09	5.02273e-09	82	tags=27%, list=0%, signal=27%	KRT14/KLK5/SPRR2E/SPRR3/KRT5/KRT6A/KRT16/SPRR2D/SPRR1B/SPRR2A/KRT6B/KRT17/KRT40/SPRR1A
GOBP_DEVELOPMENTAL_GROWTH	GOBP_DEVELOPMENTAL_GROWTH	447	0.532451	1.90921	1e-10	6.86591e-09	5.02273e-09	2873	tags=29%, list=17%, signal=25%	SFRP2/COMP/PI16/GAS1/GAP43/SFRP1/SGCA/CRABP2/FN1/SPP1/EPHA7/SLIT2/L1CAM/POSTN/SLIT3/APOE/FGF7/KLK6/APOD/TNC/DDR2/GLI3/KIF26B/REG1A/EVC/WWTR1/TGFB2/BASP1/RGS4/FGF2/MEIS1/GLI2/CHST11/SEMA7A/NRP2/NTN1/SPART/SEMA3G/WNT2/PDGFRB/CXCL12/GLI1/PTN/ECM1/FOXS1/NRP1/FOXC1/GJA1/RGS2/STC1/NDN/HLX/ANXA1/HEG1/SALL4/MAP1B/OLFM1/S1PR1/DRD2/ETNK2/CPQ/KLF2/RARB/ANXA6/GAMT/LATS2/HOXD13/SEMA6B/SMO/SELENOM/CLIC4/CXCR4/…
GOBP_EMBRYONIC_MORPHOGENESIS	GOBP_EMBRYONIC_MORPHOGENESIS	427	0.534102	1.90273	1e-10	6.86591e-09	5.02273e-09	2107	tags=25%, list=12%, signal=23%	ADIPOQ/SFRP2/HAND1/DKK1/HAND2/MFAP5/SFRP1/CRABP2/FN1/COL11A1/TGFB3/CTHRC1/MAB21L2/RBPMS2/SULF1/COL8A1/PRRX1/EFEMP1/EYA2/GREM1/TWIST1/FBN1/GLI3/NKX3-2/MMP9/MMP2/INHBA/DACT1/COL5A2/VEGFC/CCN1/ROR2/COL5A1/PHLDB2/ITGA5/GREM2/TGFB2/MMP14/FGF2/ALDH1A3/COL6A1/MAFB/GLI2/CHST11/NTN1/MFAP2/WNT2/ITGB2/NR4A3/COL12A1/GLI1/SOX7/ITGA7/SIX2/FOXC1/GJA1/HOXD9/HLX/TGFB1I1/RSPO3/PKD2/SALL4/HOXD10/SOX17/RECK/RARB/SOC…
GOBP_EPIDERMAL_CELL_DIFFERENTIATION	GOBP_EPIDERMAL_CELL_DIFFERENTIATION	169	0.654336	2.15446	1e-10	6.86591e-09	5.02273e-09	871	tags=17%, list=5%, signal=16%	KRT14/KLK5/SPRR2E/SPRR3/KRT5/KRT6A/KRT16/SPRR2D/SPRR1B/SPRR2A/KRT6B/KRT17/ZBED2/KRT40/SFRP4/SPRR1A/ALOX15B/CTSK/SCEL/KRT7/GLI1/CTSL/CD109/FOXC1/CSTA/S100A7/ANXA1/PALLD
GOBP_EPIDERMIS_DEVELOPMENT	GOBP_EPIDERMIS_DEVELOPMENT	254	0.640792	2.20159	1e-10	6.86591e-09	5.02273e-09	2231	tags=28%, list=13%, signal=25%	KRT14/KLK5/SPRR2E/CST6/SPRR3/KRT5/KRT6A/KRT16/SPRR2D/SPRR1B/SPRR2A/KRT6B/KRT17/ZBED2/KRT40/SFRP4/SPRR1A/CRABP2/NGFR/KLK7/FGF7/INHBA/FST/CCN2/IGFBP5/ALOX15B/TGFB2/CTSK/WNT10A/SCEL/GLI2/KRT7/GLI1/CTSL/CD109/FOXC1/EDA2R/CSTA/S100A7/ANXA1/PALLD/LDB2/WAS/SMO/GJB5/DSG3/CLIC4/SNAI1/TGM3/LAMC2/BMP4/TNFRSF19/FOXQ1/KLF7/LGR5/PLAAT4/NAB2/ZFP36L1/KLK12/TXNIP/HLA-DRB1/APCDD1/EDAR/KRT80/WHRN/LAMA3/RIPOR2/PKP1/…
GOBP_EPITHELIAL_CELL_DIFFERENTIATION	GOBP_EPITHELIAL_CELL_DIFFERENTIATION	487	0.545639	1.95593	1e-10	6.86591e-09	5.02273e-09	2247	tags=25%, list=13%, signal=22%	KRT14/ADIPOQ/KLK5/SPRR2E/SPRR3/KRT5/KRT6A/KRT16/SPRR2D/SPRR1B/SPRR2A/KRT6B/KRT17/ZBED2/KRT40/SFRP4/SPRR1A/TAGLN/ACTL8/CPS1/SERPINE1/ACTA2/GREM1/NKX3-2/MMP9/TMOD1/ALOX15B/FLNA/WWTR1/INSM1/BASP1/FGF2/CTSK/VIM/SCEL/KRT7/CAV1/DACT2/GLI1/PTN/S1PR3/COL15A1/TIE1/PDE2A/ZEB1/FSTL1/CTSL/NRP1/SIX2/CD109/FOXC1/PDPN/STC1/RHCG/CLDN5/CSTA/MSN/TGFB1I1/S100A7/ANXA1/PALLD/HEG1/FAM20C/COL18A1/TMEM100/S1PR1/MAF/SOX1…
GOBP_EPITHELIAL_CELL_PROLIFERATION	GOBP_EPITHELIAL_CELL_PROLIFERATION	308	0.582815	2.02801	1e-10	6.86591e-09	5.02273e-09	2412	tags=34%, list=14%, signal=30%	SFRP2/THBS4/SFRP1/NGFR/FAP/VIP/SULF1/KLK8/APOE/COL8A1/FGF7/COL8A2/TWIST1/PRKD1/SERPINF1/SCG2/REG1A/FST/PLXNB3/ODAM/SPARC/VEGFC/IL6/IGFBP5/TGFB2/JCAD/MMP14/FGF2/CCL2/AKT3/HTRA1/IGFBP3/NRP2/WNT2/CAV2/CXCL12/C5AR1/CAV1/NR4A3/GLI1/PTN/ECM1/TIE1/OR51E2/CCL26/LIMS2/TNFSF12/NRP1/CD109/FGFR1/GJA1/CYP7B1/SNAI2/GPBAR1/MCC/EGR3/LOXL2/FLT4/THBS1/PTPRM/SERPINB5/RGN/ALOX5/SMO/TEK/IGFBP4/HAS2/TGFB1/ITGB3/CDKN1C…
GOBP_ERK1_AND_ERK2_CASCADE	GOBP_ERK1_AND_ERK2_CASCADE	240	0.629133	2.14526	1e-10	6.86591e-09	5.02273e-09	2261	tags=34%, list=13%, signal=30%	ADIPOQ/MARCO/HAND2/FN1/AKAP12/EPHA7/CCL19/CCL18/CCL21/APOE/TREM2/GPNMB/CD36/FBLN1/CCL23/CCN1/CCN2/CCL8/LMO3/EMILIN1/FERMT2/FGF2/CCL2/SEMA7A/CCL13/PDGFC/PDGFRB/TIMP3/C5AR1/GCG/CCL3/CCL26/NRP1/CHI3L1/FGF19/GPBAR1/S100A7/CX3CL1/HAVCR2/CSF1R/FLT4/DRD2/CCR1/CCL5/TEK/TGFB1/CCL4/SCIMP/FGF20/P2RY6/SERPINF2/CCL17/ICAM1/PDGFB/PSCA/BMP4/GNAI2/F2R/RAMP3/ERBB2/ACKR3/MIR27A/CCL3L3/GLIPR2/CD4/MIR23A/DUSP1/CD74/…
GOBP_EXTERNAL_ENCAPSULATING_STRUCTURE_ORGANIZATION	GOBP_EXTERNAL_ENCAPSULATING_STRUCTURE_ORGANIZATION	316	0.743134	2.58772	1e-10	6.86591e-09	5.02273e-09	2601	tags=59%, list=15%, signal=51%	KLK5/PRSS2/SFRP2/COMP/CYP1B1/MYH11/COL10A1/MFAP5/MIA/CCDC80/FN1/SPP1/COL11A1/DPT/FAP/ADAM12/PRSS1/AEBP1/SERPINE1/FBLN2/POSTN/MATN3/BGN/SULF1/KLK7/TNXB/COL1A1/CTSG/COL8A1/COL8A2/GREM1/COL1A2/MMP11/ITGAM/COL3A1/LUM/TNC/MFAP4/DDR2/FBN1/DCN/FBLN1/ITGA11/MMP9/MMP2/VCAN/ECM2/ANTXR1/ADAMTS2/C6orf15/COL5A2/LOX/SPARC/COL14A1/CCN1/TIMP2/COL6A2/CCN2/IL6/COL5A1/COL6A3/PHLDB2/ITGA5/EMILIN1/EFEMP2/TGFB2/LOXL4/…
GOBP_FC_RECEPTOR_MEDIATED_STIMULATORY_SIGNALING_PATHWAY	GOBP_FC_RECEPTOR_MEDIATED_STIMULATORY_SIGNALING_PATHWAY	135	0.693558	2.20124	1e-10	6.86591e-09	5.02273e-09	2050	tags=39%, list=12%, signal=34%	PLPP4/IGKV1D-12/IGHG1/IGLV6-57/FCGR2B/FCGR1A/IGKV3D-20/IGHG4/FCGR3A/IGHG2/IGHG3/IGKV2-28/IGLV1-51/NR4A3/IGHV2-70/IGLV3-19/IGLC3/IGKV1-12/FGR/IGHV4-39/IGKV1-39/IGLV3-21/IGHV1-69/IGHV2-5/IGLV2-11/FCGR2A/FCER1G/IGKV5-2/IGLV1-44/HCK/IGLV3-1/WAS/IGKV2-30/IGKC/WIPF1/IGLV1-47/IGKV1D-39/IGKV3-20/IGHV4-59/FYN/IGHV3-7/PLCG2/WIPF3/NCKAP1L/IGLV3-27/IGLC2/IGHV3-30/PTPRC/VAV1/IGLV3-25/MYO1G/ELMO1
GOBP_HEART_DEVELOPMENT	GOBP_HEART_DEVELOPMENT	408	0.574961	2.03832	1e-10	6.86591e-09	5.02273e-09	2099	tags=26%, list=12%, signal=24%	SFRP2/HAND1/DKK1/PI16/HAND2/MYH11/HSPB7/PLN/FN1/COL11A1/SLIT2/JPH2/SLIT3/POPDC2/GREM1/TWIST1/COL3A1/PDLIM3/FBN1/GLI3/LOX/SPARC/CCN1/SGCD/COL5A1/FLNA/EMILIN1/OBSL1/TGFB2/BASP1/RGS4/FGF2/PDLIM4/MEIS1/ELN/GLI2/NRP2/GJA5/WNT2/PDGFRB/GLI1/PTN/PDLIM7/KCNJ8/NFATC1/TIE1/MYOCD/PDE2A/ADAMTS1/NRP1/BICC1/FOXC1/GJA1/RGS2/CLDN5/SNAI2/VCAM1/HEG1/PKD2/SALL4/OLFM1/TMEM100/S1PR1/HEYL/SOX17/CPE/CALCRL/RARB/VANGL2/S…
GOBP_HUMORAL_IMMUNE_RESPONSE	GOBP_HUMORAL_IMMUNE_RESPONSE	247	0.655068	2.24181	1e-10	6.86591e-09	5.02273e-09	2284	tags=46%, list=14%, signal=41%	KLK5/KRT6A/PRSS2/IGHD/C7/REG1B/IGHV3-64/IGKV1D-12/IGHG1/IGLV6-57/C3/KLK7/IGHV2-70D/CTSG/TREM2/IGHV4-4/SERPING1/C4B/IGHV1-24/FCGR2B/S100A8/MFAP4/VSIG4/FCN1/IGKV3D-20/REG1A/IGHG4/C1R/C1S/CFH/IL6/IGHG2/SLC11A1/IGHG3/TREM1/C4A/CLU/CXCL5/IGKV2-28/CCL2/CCL13/IGLV1-51/CR2/C5AR1/IGHV2-70/IGLV3-19/IGLC3/IGKV1-12/LYZ/IGHV4-39/PGC/IGKV1-39/IGLV3-21/CXCL10/IGHV1-69/IGHV2-5/C1QC/CXCL9/RPL39/C1QA/IGLV2-11/S100…
GOBP_HUMORAL_IMMUNE_RESPONSE_MEDIATED_BY_CIRCULATING_IMMUNOGLOBULIN	GOBP_HUMORAL_IMMUNE_RESPONSE_MEDIATED_BY_CIRCULATING_IMMUNOGLOBULIN	123	0.697514	2.19436	1e-10	6.86591e-09	5.02273e-09	1992	tags=50%, list=12%, signal=45%	IGHD/C7/IGHV3-64/IGKV1D-12/IGHG1/IGLV6-57/C3/IGHV2-70D/IGHV4-4/SERPING1/C4B/IGHV1-24/FCGR2B/IGKV3D-20/IGHG4/C1R/C1S/IGHG2/IGHG3/C4A/CLU/IGKV2-28/IGLV1-51/CR2/IGHV2-70/IGLV3-19/IGLC3/IGKV1-12/IGHV4-39/IGKV1-39/IGLV3-21/IGHV1-69/IGHV2-5/C1QC/C1QA/IGLV2-11/C1QB/IGKV5-2/IGLV1-44/IGLV3-1/IGKV2-30/IGHV3-15/IGKC/IGHV5-51/IGHV1-69D/IGLV1-47/IGKV1D-39/IGHV4-31/IGKV3-20/IGHV4-59/IGHV3-7/IGLV3-27/IGLC2/FOXJ…
GOBP_KERATINIZATION	GOBP_KERATINIZATION	59	0.816694	2.35698	1e-10	6.86591e-09	5.02273e-09	82	tags=24%, list=0%, signal=24%	KRT14/KLK5/SPRR2E/SPRR3/KRT5/KRT6A/KRT16/SPRR2D/SPRR1B/SPRR2A/KRT6B/KRT17/KRT40/SPRR1A
GOBP_KERATINOCYTE_DIFFERENTIATION	GOBP_KERATINOCYTE_DIFFERENTIATION	127	0.72675	2.29347	1e-10	6.86591e-09	5.02273e-09	871	tags=20%, list=5%, signal=20%	KRT14/KLK5/SPRR2E/SPRR3/KRT5/KRT6A/KRT16/SPRR2D/SPRR1B/SPRR2A/KRT6B/KRT17/ZBED2/KRT40/SPRR1A/ALOX15B/CTSK/SCEL/KRT7/CTSL/CD109/FOXC1/CSTA/S100A7/ANXA1/PALLD
GOBP_LEUKOCYTE_DIFFERENTIATION	GOBP_LEUKOCYTE_DIFFERENTIATION	429	0.537125	1.91103	1e-10	6.86591e-09	5.02273e-09	2625	tags=32%, list=16%, signal=28%	ADIPOQ/SFRP1/CCL19/LY6D/DHRS2/TREM2/FCGR2B/FBN1/GLI3/MMP9/INHBA/ROR2/PLA2G2D/TNFSF4/LILRB4/IL6/LGALS1/CCN4/MITF/CLDN18/MMP14/GPR68/FSTL3/OSCAR/MAFB/GLI2/CR2/HLA-DOA/SLAMF8/TYROBP/LRRC17/UBD/CCL3/CTSL/TSPAN2/CD109/C1QC/AXL/SPI1/SIGLEC15/HLX/ANXA1/LTF/VCAM1/CD86/FCER1G/EGR3/CSF1R/CD79B/ADAM8/LILRB2/CCR1/IFI16/LILRB1/NRROS/BTK/CARD11/LYL1/RARA/TLR2/RASSF2/TGFB1/LOXL3/NLRP3/FES/CSF1/CD79A/HCLS1/PLCG2…
GOBP_LEUKOCYTE_MIGRATION	GOBP_LEUKOCYTE_MIGRATION	423	0.58158	2.07126	1e-10	6.86591e-09	5.02273e-09	2247	tags=41%, list=13%, signal=36%	THBS4/FN1/IGKV1D-12/SLIT2/CCL19/IGLV6-57/CCL18/CCL21/L1CAM/SERPINE1/OLR1/COL1A1/TREM2/GREM1/COL1A2/ITGAM/APOD/S100A8/MMP9/IGKV3D-20/SCG2/VEGFC/CCL23/ROR2/IL6/CCL8/ITGA5/TREM1/EMILIN1/CXCL5/IGKV2-28/TGFB2/MMP14/THY1/CCL2/JAM2/CCL13/IGLV1-51/SELE/GYPC/ITGB2/CXCL12/C5AR1/CAV1/SDC2/SLAMF8/IGHV2-70/IGLV3-19/PTN/ECM1/CCL3/MMP1/IGLC3/CCL26/IGKV1-12/F7/JAM3/IGHV4-39/IGKV1-39/IGLV3-21/CXCL10/IGHV1-69/IGHV…
GOBP_LYMPHOCYTE_MEDIATED_IMMUNITY	GOBP_LYMPHOCYTE_MEDIATED_IMMUNITY	275	0.622062	2.15035	1e-10	6.86591e-09	5.02273e-09	3216	tags=48%, list=19%, signal=39%	IGHD/C7/IGHV3-64/IGKV1D-12/IGHG1/IGLV6-57/C3/IGHV2-70D/IGHV4-4/SERPING1/C4B/IGHV1-24/FCGR2B/IGKV3D-20/IGHG4/C1R/TNFSF4/C1S/LILRB4/IL6/IGHG2/IGHG3/C4A/CLU/IGKV2-28/IGLV1-51/CR2/IGHV2-70/IGLV3-19/IGLC3/IGKV1-12/IGHV4-39/IGKV1-39/IGLV3-21/IGHV1-69/IGHV2-5/IL20RB/C1QC/C1QA/IL1R1/IGLV2-11/HAVCR2/C1QB/FCER1G/CD70/RFTN1/IGKV5-2/IGLV1-44/LILRB1/IGLV3-1/BTK/WAS/IGKV2-30/IGHV3-15/IGKC/TLR8/IGHV5-51/TGFB1/I…
GOBP_MORPHOGENESIS_OF_AN_EPITHELIUM	GOBP_MORPHOGENESIS_OF_AN_EPITHELIUM	433	0.535549	1.91129	1e-10	6.86591e-09	5.02273e-09	2677	tags=27%, list=16%, signal=24%	KRT6A/KRT16/SFRP2/HAND1/DKK1/HAND2/KRT17/SFRP1/NGFR/EPHA7/SLIT2/CTHRC1/SULF1/FGF7/GREM1/TWIST1/TNC/GLI3/KIF26B/DACT1/FST/VEGFC/CCN1/ROR2/COL5A1/PHLDB2/ITGA5/IGFBP5/FLNA/FERMT2/GPC6/TGFB2/MMP14/FGF2/ADAMTS12/ALDH1A3/WNT10A/GLI2/NTN1/WNT2/HOXD11/TACSTD2/TIE1/NRP1/SIX2/CXCL10/GJA1/CYP7B1/PDPN/MSN/TGFB1I1/RSPO3/ARHGAP24/PKD2/SALL4/CSF1R/SOX17/ITGAX/SOCS3/VANGL2/SERPINB5/HOXD13/CA9/SMO/PRICKLE2/CLIC4/…
GOBP_MUSCLE_CONTRACTION	GOBP_MUSCLE_CONTRACTION	216	0.636252	2.13937	1e-10	6.86591e-09	5.02273e-09	1719	tags=32%, list=10%, signal=29%	CASQ2/COMP/DES/ATP1A2/CNN1/MYH11/ACTG2/PLN/SYNM/LMOD1/CHRNA3/SGCA/SULF1/MYL9/KCNMA1/KCNE4/HSPB6/GNAO1/TACR2/MYLK/SPHK1/CRYAB/ACTA2/TPM2/TMOD1/CACNA2D1/CALD1/CCN2/FLNA/GUCY1A1/VIM/GJA5/SSPN/CAV1/KCNJ8/MYOCD/SCN1B/SMPX/GJA1/RGS2/STC1/TNNT1/ATP2B4/PPP1R12B/DRD2/CALCRL/ANXA6/GAMT/SORBS1/KCNH2/PRKG1/CLIC2/CACNA1H/CXCR4/PTAFR/ADORA1/DYSF/EHD3/TMOD2/F2R/CACNA1C/MYL6B/SULF2/TBXA2R/GJC1/SLC8A1/DMPK/CHGA/C…
GOBP_MUSCLE_ORGAN_DEVELOPMENT	GOBP_MUSCLE_ORGAN_DEVELOPMENT	209	0.634071	2.12183	1e-10	6.86591e-09	5.02273e-09	2107	tags=33%, list=12%, signal=29%	HAND1/MEOX2/SGCA/TAGLN/COL11A1/SPEG/JPH2/POPDC2/MYLK/CRYAB/TWIST1/EGR2/DCN/ITGA11/FHL1/LOX/SGCD/COL6A3/EVC/MRAS/EFEMP2/TGFB2/BASP1/ELN/SGCE/LAMA2/WNT2/CAV2/CAV1/MSC/ITGA7/MYOCD/ASB2/CFL2/CXCL10/FOXC1/HOXD9/HLX/HEG1/FHL3/S1PR1/HEYL/EGR3/HOXD10/GPC1/CTF1/SMO/CACNA1H/VAMP5/TGFB1/SOX15/FZD2/SVIL/TCF21/BMP4/MYL6B/LEF1/CNTFR/ENG/IGF2/HIVEP3/CDON/STRA6/NR2F2/DISP1/POU6F1/MEF2C/DMD/RIPOR2
GOBP_MUSCLE_STRUCTURE_DEVELOPMENT	GOBP_MUSCLE_STRUCTURE_DEVELOPMENT	423	0.615308	2.19138	1e-10	6.86591e-09	5.02273e-09	2107	tags=30%, list=12%, signal=27%	HAND1/COMP/DKK1/PI16/MEOX2/MYH11/LMOD1/SGCA/TAGLN/COL11A1/SPEG/ADAM12/JPH2/BOC/RBPMS2/POPDC2/PGM5/MYLK/CRYAB/GREM1/TWIST1/EGR2/PDLIM3/DCN/ITGA11/FLNC/FHL1/TMOD1/LOX/SGCD/COL6A3/EVC/LGALS1/IGFBP5/MRAS/OBSL1/PLPP7/EFEMP2/TGFB2/BASP1/RGS4/MMP14/PDLIM4/JAM2/ELN/SGCE/IGFBP3/EHD2/LAMA2/WNT2/PDGFRB/CAV2/CAV1/PLEKHO1/MSC/PDLIM7/NFATC1/ITGA7/MYOCD/ASB2/CFL2/TMEM119/CXCL10/FOXC1/CXCL9/RGS2/HOXD9/HLX/TNNT1/…
GOBP_MUSCLE_SYSTEM_PROCESS	GOBP_MUSCLE_SYSTEM_PROCESS	283	0.601418	2.08035	1e-10	6.86591e-09	5.02273e-09	1725	tags=27%, list=10%, signal=25%	CASQ2/COMP/DES/PI16/ATP1A2/HAND2/CNN1/MYH11/ACTG2/PLN/SYNM/LMOD1/CHRNA3/SGCA/SULF1/MYL9/KCNMA1/KCNE4/HSPB6/GNAO1/TACR2/MYLK/SPHK1/CRYAB/ACTA2/TPM2/TMOD1/CACNA2D1/CALD1/CCN2/IGFBP5/FLNA/GUCY1A1/RGS4/VIM/GJA5/SSPN/CAV1/NR4A3/KCNJ8/MYOCD/SCN1B/LMCD1/SMPX/GJA1/RGS2/STC1/TNNT1/ATP2B4/PPP1R12B/FBXO32/DRD2/CALCRL/ANXA6/GAMT/SORBS1/KCNH2/PRKG1/CLIC2/CACNA1H/CXCR4/PTAFR/ADORA1/DYSF/EHD3/TMOD2/F2R/CACNA1C/…
GOBP_MUSCLE_TISSUE_DEVELOPMENT	GOBP_MUSCLE_TISSUE_DEVELOPMENT	256	0.601889	2.07287	1e-10	6.86591e-09	5.02273e-09	2107	tags=28%, list=12%, signal=25%	HAND1/DKK1/PI16/MEOX2/MYH11/PLN/COL11A1/JPH2/POPDC2/PGM5/MYLK/EYA2/GREM1/TWIST1/EGR2/DCN/LOX/SGCD/IGFBP5/OBSL1/EFEMP2/TGFB2/RGS4/FGF2/MEIS1/ELN/WNT2/PDGFRB/CAV2/CAV1/GLI1/MSC/MYOCD/ASB2/CFL2/FOXC1/GJA1/RGS2/HOXD9/HLX/HEG1/PKD2/S1PR1/HEYL/HOXD10/RARB/GPC1/SMO/VAMP5/TGFB1/SOX15/FGF20/CSRP1/SVIL/TCF21/CSRP2/BMP4/MYL6B/MAPK11/LEF1/GJC1/SLC8A1/ENG/MIR23A/IGF2/HIVEP3/CDON/STRA6/NR2F2/NDRG4/MEF2C/RIPOR2
GOBP_NEGATIVE_REGULATION_OF_CELL_ADHESION	GOBP_NEGATIVE_REGULATION_OF_CELL_ADHESION	234	0.619574	2.10491	1e-10	6.86591e-09	5.02273e-09	2423	tags=39%, list=14%, signal=34%	ADIPOQ/CYP1B1/SPOCK1/CCL21/SERPINE1/POSTN/COL1A1/GPNMB/FCGR2B/APOD/TNC/TRPV4/GLI3/VSIG4/FBLN1/PLXNB3/PLA2G2D/TNFSF4/LILRB4/PHLDB2/LGALS1/IDO1/MMP14/FAM107A/CXCL12/DACT2/TACSTD2/ARHGAP6/JAM3/CDKN2A/PDCD1LG2/IL20RB/SNAI2/HLX/LAPTM5/LRRC32/ANXA1/CD86/CX3CL1/HAVCR2/LILRB2/LILRB1/THBS1/RDX/PRKG1/MYADM/CD300A/PRNP/DLC1/TGFB1/PLXNC1/LOXL3/BMP6/IL1RN/PTPRO/RGCC/BMP4/DTX1/TNFAIP8L2/RUNX3/ERBB2/SERPINE2/TI…
GOBP_NEGATIVE_REGULATION_OF_CELL_DIFFERENTIATION	GOBP_NEGATIVE_REGULATION_OF_CELL_DIFFERENTIATION	474	0.550512	1.97216	1e-10	6.86591e-09	5.02273e-09	2432	tags=29%, list=14%, signal=25%	ADIPOQ/SFRP2/DKK1/PI16/HAND2/SFRP1/SPP1/NGFR/EPHA7/H4C6/POSTN/RBPMS2/HOPX/PAEP/EFEMP1/DACT3/GREM1/MMP11/TWIST1/FCGR2B/FBN1/GLI3/NKX3-2/FBLN1/MMP9/TWIST2/INHBA/FST/COL5A2/VEGFC/MEIS2/TNFSF4/LILRB4/IL6/COL5A1/IGFBP5/WWTR1/FERMT2/PLPP7/CCN4/CLDN18/TGFB2/RGS4/GPR68/ADAMTS12/FSTL3/THY1/MEIS1/MAFB/GLI2/SEMA7A/WNT9A/CHRD/NTN1/SPART/SEMA3G/CAV1/PTN/S1PR3/TACSTD2/LRRC17/NFATC1/MYOCD/CCL3/ZEB1/TMEM119/NRP1…
GOBP_NEGATIVE_REGULATION_OF_IMMUNE_SYSTEM_PROCESS	GOBP_NEGATIVE_REGULATION_OF_IMMUNE_SYSTEM_PROCESS	318	0.583369	2.03401	1e-10	6.86591e-09	5.02273e-09	2381	tags=35%, list=14%, signal=31%	ADIPOQ/SFRP1/SLIT2/TGFB3/CCL21/GPNMB/GREM1/SERPING1/COL3A1/FCGR2B/APOD/FBN1/GLI3/VSIG4/INHBA/PLA2G2D/TNFSF4/LILRB4/EMILIN1/IDO1/CLDN18/TGFB2/GPR68/FSTL3/THY1/CCL2/MAFB/HTRA1/HLA-DOA/CXCL12/SLAMF8/TYROBP/LRRC17/CCL3/SYT11/FGR/MILR1/PDCD1LG2/IL20RB/C1QC/AXL/TSC22D3/HLX/LAPTM5/CD68/LRRC32/ANXA1/LTF/CD86/CD22/CX3CL1/HAVCR2/CD84/MNDA/DRD2/LILRB2/IFI16/LILRB1/THBS1/A2M/BTK/CD300A/RARA/PRNP/CD300LF/TGFB…
GOBP_NEGATIVE_REGULATION_OF_LOCOMOTION	GOBP_NEGATIVE_REGULATION_OF_LOCOMOTION	264	0.600192	2.07501	1e-10	6.86591e-09	5.02273e-09	2394	tags=35%, list=14%, signal=31%	ADIPOQ/KRT16/SFRP2/CYP1B1/MEOX2/SFRP1/SLIT2/CCL21/SERPINE1/SULF1/APOE/GREM1/COL3A1/APOD/DPYSL3/DCN/FBLN1/SERPINF1/PLXNB3/PODN/PHLDB2/IGFBP5/ALOX15B/EMILIN1/MITF/FGF2/THY1/CCL2/BMERB1/TIMP1/SEMA7A/IGFBP3/CHRD/SEMA3G/CXCL12/SLAMF8/PTN/TACSTD2/TIE1/MYOCD/NRP1/GJA1/STC1/CLDN5/ATP2B4/CX3CL1/MCC/DRD2/TMIGD3/RECK/MMRN2/THBS1/CXCL13/PTPRM/WAS/RGN/PRKG1/SEMA6B/AIF1/EVL/CD300A/CLIC4/DLC1/TGFB1/ADORA1/MCTP1…
GOBP_OSSIFICATION	GOBP_OSSIFICATION	317	0.649517	2.26279	1e-10	6.86591e-09	5.02273e-09	2147	tags=34%, list=13%, signal=31%	SFRP2/COMP/DKK1/CHRDL2/HAND2/CHRDL1/MGP/SFRP1/SPP1/COL11A1/ASPN/OMD/TGFB3/CTHRC1/COL1A1/GREM1/COL1A2/TWIST1/EGR2/TNC/DDR2/GLI3/ITGA11/PRKD1/MMP9/MMP2/VCAN/MRC2/TWIST2/COL5A2/LOX/SPARC/VEGFC/CCN1/ROR2/CCN2/IL6/IGFBP5/WWTR1/CDH11/FERMT2/CCN4/TGFB2/MMP14/FSTL3/CLEC5A/COL6A1/GLI2/SEMA7A/IGFBP3/CHRD/MN1/SLC24A3/GLI1/PTN/PDLIM7/ECM1/CCL3/P2RX7/TMEM119/CLEC3B/FGR/SIX2/FOXC1/STC1/SNAI2/LTF/CSGALNACT1/CLE…
GOBP_PEPTIDYL_TYROSINE_MODIFICATION	GOBP_PEPTIDYL_TYROSINE_MODIFICATION	288	0.592088	2.05628	1e-10	6.86591e-09	5.02273e-09	2473	tags=30%, list=15%, signal=26%	ADIPOQ/SFRP2/EPHB6/THBS4/SFRP1/EPHA7/FGF7/EFEMP1/TREM2/GREM1/CD36/FCGR1A/DDR2/ROR2/LILRB4/IL6/ITGA5/THY1/PDGFC/ITGB2/PDGFRB/CAV1/TPST1/TIE1/FGR/NRP1/FGFR1/AXL/NCF1/OSM/CSF1R/FLT4/CRLF1/HCK/SOCS3/DLG4/BTK/CCL5/PECAM1/GPRC5B/CTF1/ENPP2/CD300A/TEK/PRNP/TGFB1/ITGB3/ADORA1/EPHA3/FES/CLEC7A/SH3BP5/BMP6/HCLS1/ICAM1/PDGFB/PKDCC/FYN/DYRK3/LILRA5/ERBB2/CADM4/IL34/CD4/CLCF1/IGF2/SAMSN1/CD74/MATK/FLT1/PTPRC/…
GOBP_PHAGOCYTOSIS	GOBP_PHAGOCYTOSIS	319	0.631154	2.20027	1e-10	6.86591e-09	5.02273e-09	1996	tags=34%, list=12%, signal=30%	ADIPOQ/IGHD/MARCO/IGHV3-64/PLPP4/IGKV1D-12/IGHG1/IGLV6-57/C3/IGHV2-70D/COLEC12/SPHK1/TREM2/IGHV4-4/SRPX/ITGAM/C4B/IGHV1-24/FCGR2B/CD36/FCGR1A/FCN1/IGKV3D-20/IGHG4/RAB31/FCGR3A/IGHG2/SLC11A1/IGHG3/C4A/MSR1/IGKV2-28/MFGE8/CCL2/IGLV1-51/ITGB2/IGHV2-70/IGLV3-19/TYROBP/IGLC3/RAB34/IGKV1-12/SYT11/FGR/IGHV4-39/RAB7B/IGKV1-39/IGLV3-21/IGHV1-69/IGHV2-5/AXL/CD14/IGLV2-11/GULP1/ANXA1/NCF2/FCGR2A/FCER1G/IGKV…
GOBP_POSITIVE_REGULATION_OF_CELL_ACTIVATION	GOBP_POSITIVE_REGULATION_OF_CELL_ACTIVATION	328	0.56925	1.99063	1e-10	6.86591e-09	5.02273e-09	3368	tags=44%, list=20%, signal=36%	IGHD/IGHV3-64/IGHG1/CCL19/CCL21/IGHV2-70D/TREM2/IGHV4-4/ITGAM/IGHV1-24/GLI3/IGHG4/TNFSF4/CCN2/LILRB4/IL6/LGALS1/IGHG2/IGHG3/MMP14/THY1/CCL2/GLI2/ITGB2/PDGFRB/CAV1/NR4A3/IGHV2-70/TNFSF13B/TYROBP/CCL3/IGLC3/FGR/IGHV4-39/PDCD1LG2/IGHV1-69/IGHV2-5/AXL/HLX/ANXA1/SELP/VCAM1/CD86/HAVCR2/CD70/EGR3/ADAM8/LILRB2/HLA-DPB1/LILRB1/THBS1/BTK/CCL5/CARD11/IGHV3-15/AIF1/IGKC/IGHV5-51/RARA/TGFB1/IGHV1-69D/PTAFR/SO…
GOBP_POSITIVE_REGULATION_OF_CELL_ADHESION	GOBP_POSITIVE_REGULATION_OF_CELL_ADHESION	360	0.57161	2.00262	1e-10	6.86591e-09	5.02273e-09	3176	tags=42%, list=19%, signal=35%	PRSS2/SFRP2/SFRP1/CCDC80/FN1/CCL19/CCL21/FBLN2/COL8A1/CD36/GLI3/KIF26B/ECM2/CCN1/TNFSF4/LILRB4/IL6/LGALS1/ITGA5/FLNA/EMILIN1/FERMT2/EFEMP2/TGFB2/FSTL3/THY1/CCL2/COL16A1/GLI2/SELE/CHRD/ITGB2/CXCL12/CAV1/NR4A3/PTN/TNFSF13B/LIMS2/NRP1/PDCD1LG2/PDPN/HLX/ANXA1/SELP/VCAM1/CD86/CX3CL1/HAVCR2/CD70/EGR3/ADAM8/LILRB2/HLA-DPB1/LILRB1/CXCL13/CCL5/CARD11/ALOX5/AIF1/MYADM/APBB1IP/TEK/RARA/HAS2/PTAFR/HLA-DPA1/N…
GOBP_POSITIVE_REGULATION_OF_CYTOKINE_PRODUCTION	GOBP_POSITIVE_REGULATION_OF_CYTOKINE_PRODUCTION	346	0.587903	2.05976	1e-10	6.86591e-09	5.02273e-09	2587	tags=35%, list=15%, signal=30%	ADIPOQ/IGHD/CYP1B1/CCL19/SERPINE1/POSTN/C3/PAEP/SULF1/SPHK1/TREM2/TWIST1/LUM/CD36/FCN1/TNFSF4/IL6/HSPA1A/SLC11A1/ALOX15B/CLU/IDO1/SEMA7A/C5AR1/NR4A3/C1QTNF3/LY96/TYROBP/CCL3/P2RX7/AIM2/FGR/NLRP1/RAB7B/IL20RB/IL1R1/CD14/LAPTM5/ANXA1/C3AR1/HEG1/CD86/HAVCR2/GBP5/LPL/FCER1G/OSM/CSF1R/POU2F2/FLT4/MNDA/DRD2/ADAM8/LILRB2/HLA-DPB1/IFI16/LILRB1/THBS1/IRF5/CARD11/GPRC5B/AIF1/TLR8/RARA/NLRP2/TLR2/TGFB1/PTAF…
GOBP_POSITIVE_REGULATION_OF_ERK1_AND_ERK2_CASCADE	GOBP_POSITIVE_REGULATION_OF_ERK1_AND_ERK2_CASCADE	156	0.675452	2.19179	1e-10	6.86591e-09	5.02273e-09	1998	tags=40%, list=12%, signal=36%	MARCO/HAND2/AKAP12/CCL19/CCL18/CCL21/APOE/TREM2/GPNMB/CD36/CCL23/CCN2/CCL8/FERMT2/FGF2/CCL2/SEMA7A/CCL13/PDGFC/PDGFRB/C5AR1/GCG/CCL3/CCL26/NRP1/CHI3L1/FGF19/GPBAR1/S100A7/CX3CL1/HAVCR2/CSF1R/FLT4/DRD2/CCR1/CCL5/TEK/TGFB1/CCL4/SCIMP/FGF20/P2RY6/SERPINF2/CCL17/ICAM1/PDGFB/BMP4/GNAI2/F2R/RAMP3/ACKR3/MIR27A/CCL3L3/GLIPR2/CD4/MIR23A/CD74/GPR183/PTPRC/MAP3K12/PRXL2C/HLA-DRB1/NDRG4
GOBP_POSITIVE_REGULATION_OF_LOCOMOTION	GOBP_POSITIVE_REGULATION_OF_LOCOMOTION	476	0.594099	2.12702	1e-10	6.86591e-09	5.02273e-09	2733	tags=40%, list=16%, signal=34%	THBS4/FN1/AKAP12/PLP1/SLIT2/CCL19/CCL21/SERPINE1/POSTN/COL1A1/TNFAIP6/TACR2/MYLK/FGF7/SPHK1/TREM2/GPNMB/TWIST1/F10/LRRC15/DDR2/PRKD1/MMP9/TWIST2/SCG2/SPARC/VEGFC/CCN1/ROR2/IL6/CCL8/ITGA5/IGFBP5/FLNA/INSM1/FERMT2/CCN4/TGFB2/JCAD/MMP14/CAVIN1/FGF2/THY1/MMP7/JAM2/AKT3/SEMA7A/NRP2/PDGFC/FAM107A/NTN1/SEMA3G/PDGFRB/CXCL12/C5AR1/CAV1/NR4A3/PTN/CCL3/ADAMTS1/CCL26/F7/RHOJ/FGR/JAM3/NRP1/FGFR1/CXCL10/PDPN/I…
GOBP_POSITIVE_REGULATION_OF_MAPK_CASCADE	GOBP_POSITIVE_REGULATION_OF_MAPK_CASCADE	402	0.569703	2.02056	1e-10	6.86591e-09	5.02273e-09	2294	tags=31%, list=14%, signal=27%	DKK1/MARCO/HAND2/AKAP12/CCL19/TGFB3/CCL18/CCL21/APOE/SPHK1/TREM2/GPNMB/FCGR2B/CD36/IGFBP6/CCL23/TIMP2/ROR2/CCN2/IL6/CCL8/FERMT2/TGFB2/JCAD/FGF2/CCL2/SEMA7A/CCL13/IGFBP3/PDGFC/PDGFRB/CAV2/C5AR1/GCG/CCL3/CCL26/NRP1/FGFR1/CHI3L1/EDA2R/SPI1/FGF19/GADD45B/LAPTM5/GPBAR1/S100A7/CX3CL1/HAVCR2/NCF1/FPR1/OSM/CSF1R/FLT4/DRD2/MDFIC/ADAM8/CCR1/THBS1/CCL5/MAPK8IP1/SHC2/TEK/IGFBP4/RASSF2/CXCR4/TGFB1/CCL4/FZD10/…
GOBP_RECEPTOR_MEDIATED_ENDOCYTOSIS	GOBP_RECEPTOR_MEDIATED_ENDOCYTOSIS	261	0.616218	2.12462	1e-10	6.86591e-09	5.02273e-09	1997	tags=32%, list=12%, signal=29%	ADIPOQ/DKK1/MARCO/SFRP4/IGKV1D-12/CCL19/IGLV6-57/CCL21/SERPINE1/C3/APOE/COLEC12/APOC1/GREM1/ITGAM/FCGR2B/CD36/FCGR1A/IGKV3D-20/SPARC/RAMP1/RAB31/LILRB4/CD163/CLU/MSR1/IGKV2-28/IGLV1-51/SELE/ITGB2/CAV2/SIGLEC1/CAV1/IGHV2-70/IGLV3-19/PDLIM7/IGLC3/IGKV1-12/SYT11/CTSL/MRC1/IGHV4-39/IGKV1-39/IGLV3-21/IGHV1-69/IGHV2-5/CD14/IGLV2-11/FCER1G/IGKV5-2/DRD2/IGLV1-44/LILRB1/CALCRL/DLG4/IGLV3-1/IGKV2-30/IGKC/M…
GOBP_REGULATION_OF_CELL_ACTIVATION	GOBP_REGULATION_OF_CELL_ACTIVATION	500	0.573243	2.05831	1e-10	6.86591e-09	5.02273e-09	2730	tags=37%, list=16%, signal=32%	IGHD/IGHV3-64/SFRP1/IGHG1/CCL19/CCL21/APOE/IGHV2-70D/SPHK1/TREM2/IGHV4-4/GPNMB/ITGAM/IGHV1-24/FCGR2B/GLI3/VSIG4/IGHG4/INHBA/PLA2G2D/TNFSF4/CCN2/LILRB4/IL6/LGALS1/IGHG2/IGHG3/EMILIN1/IDO1/MMP14/THY1/CCL2/GLI2/HLA-DOA/ITGB2/PDGFRB/CAV1/NR4A3/SLAMF8/IGHV2-70/TNFSF13B/TYROBP/CCL3/IGLC3/SYT11/FGR/MILR1/IGHV4-39/PDCD1LG2/IGHV1-69/IGHV2-5/IL20RB/PDPN/AXL/HLX/LAPTM5/LRRC32/ANXA1/SELP/VCAM1/CD86/CD22/CX3C…
GOBP_REGULATION_OF_COMPLEMENT_ACTIVATION	GOBP_REGULATION_OF_COMPLEMENT_ACTIVATION	88	0.765109	2.33196	1e-10	6.86591e-09	5.02273e-09	1653	tags=55%, list=10%, signal=49%	C7/IGKV1D-12/IGHG1/IGLV6-57/C3/SERPING1/C4B/VSIG4/IGKV3D-20/IGHG4/C1R/C1S/CFH/IGHG2/IGHG3/C4A/CLU/IGKV2-28/IGLV1-51/CR2/C5AR1/IGHV2-70/IGLV3-19/IGLC3/IGKV1-12/IGHV4-39/IGKV1-39/IGLV3-21/IGHV1-69/IGHV2-5/C1QC/C1QA/IGLV2-11/C3AR1/C1QB/IGKV5-2/IGLV1-44/A2M/IGLV3-1/IGKV2-30/IGKC/IGLV1-47/IGKV1D-39/IGKV3-20/IGHV4-59/IGHV3-7/IGLV3-27/IGLC2
GOBP_REGULATION_OF_HEMOPOIESIS	GOBP_REGULATION_OF_HEMOPOIESIS	350	0.549287	1.92121	1e-10	6.86591e-09	5.02273e-09	2583	tags=31%, list=15%, signal=27%	ADIPOQ/SFRP1/H4C6/CCL19/MYL9/TREM2/FCGR2B/FBN1/GLI3/INHBA/LOX/MEIS2/ROR2/TNFSF4/LILRB4/HSPA1A/MITF/CLDN18/MMP14/GPR68/FSTL3/MEIS1/MAFB/GLI2/HLA-DOA/NR4A3/SLAMF8/PTN/TYROBP/LRRC17/CCL3/RAB7B/C1QC/AXL/SPI1/HLX/ANXA1/LTF/CD86/FAXDC2/EGR3/ADAM8/LILRB2/CCR1/LILRB1/THBS1/BTK/CARD11/RARA/RASSF2/TGFB1/LOXL3/NLRP3/FES/CSF1/HCLS1/NFAM1/BMP4/DTX1/RUNX3/NCKAP1L/ERBB2/LEF1/ISG15/BCL6/IL34/CD4/ETS1/H4C12/HSPA1…
GOBP_REGULATION_OF_HUMORAL_IMMUNE_RESPONSE	GOBP_REGULATION_OF_HUMORAL_IMMUNE_RESPONSE	104	0.760569	2.36353	1e-10	6.86591e-09	5.02273e-09	2045	tags=56%, list=12%, signal=49%	KLK5/C7/IGKV1D-12/IGHG1/IGLV6-57/C3/KLK7/SERPING1/C4B/FCGR2B/VSIG4/IGKV3D-20/IGHG4/C1R/C1S/CFH/IGHG2/IGHG3/C4A/CLU/IGKV2-28/IGLV1-51/CR2/C5AR1/IGHV2-70/IGLV3-19/IGLC3/IGKV1-12/IGHV4-39/PGC/IGKV1-39/IGLV3-21/IGHV1-69/IGHV2-5/C1QC/C1QA/IGLV2-11/C3AR1/C1QB/IGKV5-2/IGLV1-44/CXCL13/A2M/IGLV3-1/IGKV2-30/IGKC/IGLV1-47/IGKV1D-39/IGKV3-20/IGHV4-59/IGHV3-7/IGLV3-27/IGLC2/FOXJ1/IGHV3-30/PTPRC/IGLV3-25/CD19
GOBP_REGULATION_OF_IMMUNE_EFFECTOR_PROCESS	GOBP_REGULATION_OF_IMMUNE_EFFECTOR_PROCESS	362	0.60375	2.12095	1e-10	6.86591e-09	5.02273e-09	2375	tags=36%, list=14%, signal=32%	KLK5/C7/IGKV1D-12/IGHG1/CCL19/IGLV6-57/TGFB3/C3/KLK7/ITGAM/SERPING1/C4B/FCGR2B/CD36/VSIG4/IGKV3D-20/IGHG4/C1R/TNFSF4/C1S/LILRB4/CFH/IL6/IGHG2/IGHG3/C4A/CLU/IGKV2-28/TGFB2/SEMA7A/HTRA1/IGLV1-51/CR2/ITGB2/C5AR1/NR4A3/SLAMF8/IGHV2-70/IGLV3-19/TYROBP/IGLC3/IGKV1-12/AIM2/FGR/IGHV4-39/PGC/IGKV1-39/IGLV3-21/IGHV1-69/IGHV2-5/IL20RB/C1QC/C1QA/IL1R1/IGLV2-11/HLX/LAPTM5/ANXA1/C3AR1/CD86/CD22/HAVCR2/CD84/C1Q…
GOBP_REGULATION_OF_LYMPHOCYTE_ACTIVATION	GOBP_REGULATION_OF_LYMPHOCYTE_ACTIVATION	412	0.566708	2.00789	1e-10	6.86591e-09	5.02273e-09	3174	tags=41%, list=19%, signal=34%	IGHD/IGHV3-64/SFRP1/IGHG1/CCL19/CCL21/IGHV2-70D/IGHV4-4/GPNMB/IGHV1-24/FCGR2B/GLI3/VSIG4/IGHG4/INHBA/PLA2G2D/TNFSF4/LILRB4/IL6/LGALS1/IGHG2/IGHG3/IDO1/MMP14/THY1/CCL2/GLI2/HLA-DOA/CAV1/SLAMF8/IGHV2-70/TNFSF13B/TYROBP/IGLC3/FGR/IGHV4-39/PDCD1LG2/IGHV1-69/IGHV2-5/IL20RB/AXL/HLX/LAPTM5/LRRC32/ANXA1/VCAM1/CD86/CD22/HAVCR2/CD70/EGR3/MNDA/ADAM8/LILRB2/HLA-DPB1/LILRB1/BTK/CCL5/CARD11/IGHV3-15/AIF1/IGKC/…
GOBP_REGULATION_OF_METAL_ION_TRANSPORT	GOBP_REGULATION_OF_METAL_ION_TRANSPORT	162	0.655243	2.13392	1e-10	6.86591e-09	5.02273e-09	1738	tags=38%, list=10%, signal=34%	CASQ2/ATP1A2/PLN/PLPP4/PLP1/JPH2/GNAO1/MYLK/RRAD/CACNA2D1/RGS4/THY1/CCL2/PDGFRB/CXCL12/CAV1/REM1/GEM/GCG/CCL3/P2RX7/CXCL10/GJA1/CXCL9/STC1/NTSR1/PKD2/CX3CL1/CD84/HOMER3/DRD2/LILRB2/CCR1/CXCL11/LILRB1/CCL5/KCNH2/RGN/CLIC2/PRNP/CXCR4/CCL4/TRPV2/P2RY6/ICAM1/PDGFB/APLNR/FYN/EHD3/GNB5/PLCG2/F2RL3/GNAI2/LILRA5/F2R/CACNA1C/RAMP3/SLC8A1/CD4/IL16/GJC2
GOBP_REGULATION_OF_SYSTEM_PROCESS	GOBP_REGULATION_OF_SYSTEM_PROCESS	344	0.609149	2.13501	1e-10	6.86591e-09	5.02273e-09	1840	tags=29%, list=11%, signal=26%	ADIPOQ/CASQ2/DES/PI16/ATP1A2/HAND2/CNN1/NPTX1/HSPB7/PLN/CHRNA3/SGCA/TFF2/VIP/FXYD6/KLK8/MYL9/KCNMA1/KCNE4/HSPB6/APOE/POPDC2/GNAO1/TACR2/SPHK1/EGR2/INHBA/CACNA2D1/CCN2/IGFBP5/FLNA/GUCY1A1/TGFB2/RGS4/JAM2/GJA5/CAV1/NR4A3/TSHZ3/SLC4A3/ATP1A3/NLGN2/OR51E2/MYOCD/CCL3/NPR1/SCN1B/LMCD1/GJA1/RGS2/STC1/INHBB/NPTXR/NTSR1/TNNT1/ATP2B4/PPP1R12B/AQP1/TMEM100/FXYD4/FBXO32/DRD2/ITGAX/TMIGD3/CALCRL/ANXA6/DLG4/KC…
GOBP_REGULATION_OF_VASCULATURE_DEVELOPMENT	GOBP_REGULATION_OF_VASCULATURE_DEVELOPMENT	229	0.62371	2.11582	1e-10	6.86591e-09	5.02273e-09	2659	tags=43%, list=16%, signal=37%	SFRP2/THBS4/CYP1B1/SFRP1/PTGIS/THBS2/ADAM12/ISM1/SERPINE1/C3/SULF1/HSPB6/SPHK1/GPNMB/GREM1/TWIST1/DCN/PRKD1/SERPINF1/SPARC/VEGFC/IL6/ITGA5/EMILIN1/TGFB2/JCAD/FGF2/AKT3/ITGB2/C5AR1/PTN/ECM1/TIE1/ADAMTS1/NPR1/RHOJ/TNFSF12/ANGPTL4/CHI3L1/CXCL10/FOXC1/CLDN5/ATP2B4/C3AR1/ECSCR/ADGRA2/AQP1/ITGAX/RECK/KLF2/THBS1/CYBB/CXCL13/PTPRM/ALOX5/ENPP2/TEK/CXCR4/COL4A2/SMOC2/CD34/RGCC/APLNR/CDH5/CXCL8/RAMP2/RHOB/E…
GOBP_RESPONSE_TO_BACTERIUM	GOBP_RESPONSE_TO_BACTERIUM	488	0.554942	1.98996	1e-10	6.86591e-09	5.02273e-09	2377	tags=33%, list=14%, signal=30%	ADIPOQ/KLK5/FABP4/KRT6A/IGHD/IGHV3-64/CCDC80/AKAP12/IGHG1/SSC5D/CPS1/SERPINE1/C3/KLK7/CHIT1/IGHV2-70D/CTSG/COLEC12/TREM2/IGHV4-4/C4B/IGHV1-24/FCGR2B/S100A8/CD36/GGT5/DCN/IGHG4/SPARC/VGF/TNFSF4/IL6/IGHG2/SLC11A1/IGHG3/IDO1/CXCL5/LDOC1/CCL2/VIM/SELE/FAM20A/C5AR1/CAV1/LY96/SLAMF8/IGHV2-70/KCNJ8/LOXL1/CCL3/IGLC3/SYT11/MRC1/FGR/LYZ/NLRP1/ADAMTS5/IGHV4-39/MAOB/PGC/PDCD1LG2/CXCL10/IGHV1-69/IGHV2-5/GJA1/…
GOBP_SKELETAL_SYSTEM_DEVELOPMENT	GOBP_SKELETAL_SYSTEM_DEVELOPMENT	370	0.635955	2.23898	1e-10	6.86591e-09	5.02273e-09	2449	tags=36%, list=15%, signal=32%	SFRP2/HAND1/COMP/CHRDL2/PRELP/HAND2/COL10A1/MGP/SFRP4/SFRP1/COL11A1/TGFB3/MATN3/BGN/SULF1/COL1A1/PRRX1/EFEMP1/GREM1/COL1A2/TWIST1/COL3A1/LUM/TRPV4/EPYC/FBN1/GLI3/NKX3-2/MMP9/MMP2/VCAN/FST/COL5A2/LOX/CCN1/ROR2/CCN2/EVC/CDH11/CCN4/CLDN18/TGFB2/MMP14/GPR68/FGF2/ADAMTS12/MEIS1/TIMP1/GLI2/CHST11/WNT9A/PDGFC/CHRD/CYTL1/ZNF385A/ADAMTS4/TYROBP/ECM1/LRRC17/HAPLN3/TMEM119/FGR/SIX2/MMP13/FGFR1/CHI3L1/FOXC1/…
GOBP_SKIN_DEVELOPMENT	GOBP_SKIN_DEVELOPMENT	221	0.68317	2.30635	1e-10	6.86591e-09	5.02273e-09	2005	tags=27%, list=12%, signal=24%	KRT14/KLK5/SPRR2E/SPRR3/KRT5/KRT6A/KRT16/SPRR2D/COMP/SPRR1B/SPRR2A/KRT6B/KRT17/ZBED2/KRT40/SPRR1A/NGFR/COL1A1/FGF7/COL1A2/COL3A1/ADAMTS2/INHBA/FST/COL5A2/COL5A1/IGFBP5/ALOX15B/TGFB2/CTSK/WNT10A/SCEL/GLI2/KRT7/DACT2/CTSL/CD109/FOXC1/CSTA/S100A7/ANXA1/PALLD/LDB2/COL5A3/SMO/DSG3/CLIC4/SNAI1/TGM3/TNFRSF19/FOXQ1/LGR5/PLAAT4/ZFP36L1/KLK12/LTB/TXNIP/APCDD1/EDAR/KRT80
GOBP_TAXIS	GOBP_TAXIS	478	0.585773	2.09738	1e-10	6.86591e-09	5.02273e-09	2441	tags=38%, list=14%, signal=34%	EPHB6/THBS4/GAP43/NGFR/EPHA7/SLIT2/BOC/CCL19/CCL18/CCL21/L1CAM/SERPINE1/SLIT3/FGF7/NEXN/TREM2/GPNMB/GREM1/EGR2/S100A8/GLI3/PRKD1/SCG2/PLXNB3/LOX/VEGFC/CCL23/TUBB2B/CCN1/IL6/CCL8/ANOS1/CXCL5/TGFB2/FGF2/CCL2/GLI2/SEMA7A/CCL13/NRP2/LAMA2/NTN1/FEZ1/SEMA3G/ITGB2/PDGFRB/CXCL12/C5AR1/CMTM3/SLAMF8/PTN/PDLIM7/CCL3/CCL26/CRMP1/SCN1B/F7/JAM3/NRP1/FGFR1/CXCL10/CXCL9/NOTCH3/CYP7B1/S100A7/ANXA1/C3AR1/PALLD/VCA…
GOBP_TISSUE_MORPHOGENESIS	GOBP_TISSUE_MORPHOGENESIS	497	0.549288	1.97055	1e-10	6.86591e-09	5.02273e-09	2697	tags=29%, list=16%, signal=25%	KRT6A/KRT16/SFRP2/HAND1/DKK1/HAND2/KRT17/ACTG2/SFRP1/COL11A1/NGFR/EPHA7/SLIT2/CTHRC1/SULF1/MYLK/FGF7/EYA2/ACTA2/GREM1/TWIST1/TNC/GLI3/KIF26B/INHBA/DACT1/FST/VEGFC/CCN1/ROR2/COL5A1/PHLDB2/ITGA5/IGFBP5/FLNA/FERMT2/EFEMP2/GPC6/TGFB2/MMP14/FGF2/ADAMTS12/ALDH1A3/WNT10A/GLI2/NRP2/NTN1/WNT2/HOXD11/TACSTD2/TIE1/NRP1/SIX2/CXCL10/FOXC1/GJA1/CYP7B1/PDPN/STC1/SNAI2/MSN/TGFB1I1/RSPO3/HEG1/ARHGAP24/PKD2/SALL4/…
GOBP_TRANSMEMBRANE_RECEPTOR_PROTEIN_SERINE_THREONINE_KINASE_SIGNALING_PATHWAY	GOBP_TRANSMEMBRANE_RECEPTOR_PROTEIN_SERINE_THREONINE_KINASE_SIGNALING_PATHWAY	275	0.594603	2.05543	1e-10	6.86591e-09	5.02273e-09	1779	tags=25%, list=11%, signal=23%	SFRP2/CILP/COMP/DKK1/CHRDL1/SFRP4/SFRP1/ASPN/TGFB3/RBPMS2/SULF1/RGMA/SFRP5/HTRA3/GREM1/COL1A2/COL3A1/FBN1/INHBA/FST/LOX/CCN1/ROR2/HSPA1A/EMILIN1/WWTR1/FERMT2/GREM2/TGFB2/FSTL3/VIM/LTBP2/LEFTY2/CHST11/HTRA1/CHRD/SPART/CAV2/CAV1/DACT2/MYOCD/FSTL1/PEG10/CD109/INHBB/CLDN5/TGFB1I1/LRRC32/DKK3/LTBP1/VASN/TMEM100/THBS1/NRROS/LATS2/FMOD/LTBP3/TGFB1/NREP/CDKN1C/PMEPA1/BMP6/CDH5/RUNX2/BMP4/LEF1/ENG/CCN3/TW…
GOBP_WOUND_HEALING	GOBP_WOUND_HEALING	421	0.543822	1.9346	1e-10	6.86591e-09	5.02273e-09	2649	tags=32%, list=16%, signal=28%	SPRR3/KRT6A/COMP/FN1/FAP/TGFB3/SERPINE1/POSTN/MYL9/COL1A1/APOE/MYLK/COL1A2/SERPING1/F13A1/COL3A1/F10/TNC/S100A8/CD36/GLI3/DCN/FBLN1/REG1A/LOX/ODAM/SPARC/CCN1/IL6/COL5A1/PHLDB2/SLC11A1/ITGA5/FLNA/FERMT2/CCN4/MMRN1/TGFB2/FGF2/TIMP1/DCBLD2/EHD2/PDGFRB/CAV1/P2RX7/SYT11/F7/CD109/GJA1/PDPN/AXL/ANXA1/SELP/ARHGAP24/FCER1G/PLAT/F8/ANXA6/THBS1/A2M/PLAU/FKBP10/TFPI/WAS/PRKG1/ALOX5/F5/CXCR4/TGFB1/ITGB3/THBD/…
GOCC_CELL_SUBSTRATE_JUNCTION	GOCC_CELL_SUBSTRATE_JUNCTION	401	0.588441	2.08396	1e-10	6.86591e-09	5.02273e-09	3593	tags=39%, list=21%, signal=32%	CNN1/ITGBL1/AKAP12/SYNPO2/FAP/L1CAM/TNS1/PGM5/NEXN/TNC/TRPV4/DDR2/ITGA11/MRC2/FLNC/FHL1/HSPA1A/PHLDB2/SCARF2/ITGA5/LAYN/ALOX15B/FLNA/FERMT2/EFS/MMP14/THY1/VIM/FAM107A/ITGB2/PDGFRB/CAV2/CAV1/TNFSF13B/PDLIM7/LIMS2/NRP1/SMPX/GJA1/MSN/TGFB1I1/S100A7/ANXA1/PALLD/ARHGAP24/GRB7/FHL3/TSPAN4/ANXA6/HCK/RDX/PLAU/SORBS1/EVL/THSD1/APBB1IP/STARD8/TEK/DLC1/ITGB3/FLRT3/FZD1/FES/FZD2/LCP1/CSRP1/SVIL/ICAM1/EHD3/CS…
GOCC_COLLAGEN_CONTAINING_EXTRACELLULAR_MATRIX	GOCC_COLLAGEN_CONTAINING_EXTRACELLULAR_MATRIX	306	0.762344	2.64878	1e-10	6.86591e-09	5.02273e-09	1893	tags=56%, list=11%, signal=50%	ADIPOQ/SFRP2/CILP/COMP/THBS4/PRELP/ANGPTL1/COL10A1/MGP/MFAP5/SFRP1/CCDC80/FN1/OGN/THBS2/COL11A1/DPT/ASPN/OMD/TGFB3/CTHRC1/PRSS1/AEBP1/SSC5D/L1CAM/SERPINE1/FBLN2/POSTN/MATN3/BGN/SULF1/TNXB/COL1A1/APOE/CTSG/COL8A1/COL8A2/EFEMP1/SPARCL1/SRPX/GREM1/COL1A2/SERPING1/F13A1/COL3A1/LUM/TNC/S100A8/MFAP4/LRRC15/FBN1/DCN/FBLN1/FCN1/MMP9/MMP2/VCAN/SERPINF1/ADAMTS2/PODN/COL5A2/SPARC/ANGPTL2/COL14A1/CCN1/TIMP2/…
GOCC_COLLAGEN_TRIMER	GOCC_COLLAGEN_TRIMER	54	0.824297	2.35462	1e-10	6.86591e-09	5.02273e-09	1346	tags=70%, list=8%, signal=65%	ADIPOQ/MARCO/COL10A1/COL11A1/CTHRC1/COL1A1/COL8A1/COLEC12/COL8A2/COL1A2/COL3A1/LUM/DCN/FCN1/COL5A2/LOX/COL14A1/COL6A2/COL5A1/COL6A3/EMILIN1/MSR1/COL16A1/COL6A1/C1QTNF3/COL12A1/COL15A1/SCARA3/SFTPA2/C1QC/C1QA/COL18A1/C1QB/COL13A1/COL5A3/C1QTNF6/COL4A2/C1QL1
GOCC_CONTRACTILE_FIBER	GOCC_CONTRACTILE_FIBER	143	0.694299	2.22071	1e-10	6.86591e-09	5.02273e-09	2132	tags=36%, list=13%, signal=32%	CASQ2/DES/MYH11/SYNM/LMOD1/SYNPO2/JPH2/MYL9/PGM5/ARHGEF25/NEXN/CRYAB/ACTA2/TPM2/PDLIM3/SYNC/MMP2/FLNC/TMOD1/CALD1/AHNAK2/FLNA/OBSL1/IDO1/FERMT2/PDLIM4/PDLIM7/KCNJ8/CFL2/SMPX/TNNT1/ATP2B4/PALLD/FHL3/PPP1R12B/FBXO32/FBXL22/CSRP1/SVIL/CSRP2/TMOD2/RTN2/CACNA1C/MYL6B/SLC8A1/SYNPO/ILK/SLC2A1/PDLIM2/OBSCN/DMD/ACTN1
GOCC_ENDOPLASMIC_RETICULUM_LUMEN	GOCC_ENDOPLASMIC_RETICULUM_LUMEN	240	0.669393	2.28254	1e-10	6.86591e-09	5.02273e-09	1756	tags=35%, list=10%, signal=31%	CHGB/CASQ2/CHRDL1/BCHE/COL10A1/FN1/SPP1/COL11A1/P4HA3/MATN3/C3/COL1A1/APOE/COL8A1/ARSI/COL8A2/SPARCL1/COL1A2/COL3A1/F10/TNC/CERCAM/FBN1/VCAN/CP/SCG2/COL5A2/COL14A1/CCN1/COL6A2/VGF/MXRA8/IL6/COL5A1/COL6A3/LGALS1/IGFBP5/C4A/CLU/MFGE8/SPON1/FSTL3/COL16A1/COL6A1/TIMP1/IGFBP3/GPX8/PDGFC/SDC2/COL12A1/COL15A1/GCG/FSTL1/RCN3/F7/ADAMTS5/IGFBP7/LTBP1/FAM20C/COL18A1/F8/GPX7/THBS1/ADAMTSL4/FKBP10/COL13A1/COL…
GOCC_EXTERNAL_ENCAPSULATING_STRUCTURE	GOCC_EXTERNAL_ENCAPSULATING_STRUCTURE	388	0.722609	2.55097	1e-10	6.86591e-09	5.02273e-09	1893	tags=52%, list=11%, signal=47%	ADIPOQ/PRSS2/SFRP2/CILP/COMP/THBS4/PRELP/ANGPTL1/COL10A1/MGP/MFAP5/SFRP1/CCDC80/FN1/OGN/THBS2/COL11A1/DPT/ASPN/OMD/TGFB3/CTHRC1/PRSS1/AEBP1/SSC5D/L1CAM/SERPINE1/FBLN2/POSTN/MATN3/BGN/SULF1/TNXB/COL1A1/APOE/CTSG/COL8A1/COLEC12/COL8A2/EFEMP1/SPARCL1/SRPX/GREM1/COL1A2/MMP11/SERPING1/F13A1/COL3A1/LUM/TNC/S100A8/EPYC/MFAP4/LRRC15/FBN1/DCN/FBLN1/FCN1/MMP9/MMP2/VCAN/ECM2/SERPINF1/ADAMTS2/C6orf15/PODN/CO…
GOCC_EXTERNAL_SIDE_OF_PLASMA_MEMBRANE	GOCC_EXTERNAL_SIDE_OF_PLASMA_MEMBRANE	279	0.585741	2.02641	1e-10	6.86591e-09	5.02273e-09	3233	tags=51%, list=19%, signal=42%	IGHD/IGHV3-64/IGHG1/IGHV2-70D/IGHV4-4/ITGAM/IGHV1-24/FCGR2B/F10/CD36/FCN1/ANTXR1/IGHG4/FCGR3A/CD163/IGHG2/IGHG3/ITGA5/MSR1/MFGE8/CLEC2B/THY1/SEMA7A/WNT2/ITGB2/CXCL12/FOLR2/IGHV2-70/SLC4A3/CD248/IGLC3/IGHV4-39/PDCD1LG2/CXCL10/IGHV1-69/IGHV2-5/CXCL9/IL1R1/CD14/ANXA1/OSMR/SELP/VCAM1/HEG1/CD86/CD22/S1PR1/FCER1G/CRLF1/CD79B/CCR1/LILRB1/THBS1/CLEC14A/IGHV3-15/IGKC/TLR8/IGHV5-51/BCAM/PRNP/ENPEP/CXCR4/IG…
GOCC_PLASMA_MEMBRANE_PROTEIN_COMPLEX	GOCC_PLASMA_MEMBRANE_PROTEIN_COMPLEX	360	0.587136	2.05702	1e-10	6.86591e-09	5.02273e-09	3540	tags=46%, list=21%, signal=37%	C7/ATP1A2/ITGBL1/CHRNA3/SGCA/KCNMB1/PLP1/KCNMA1/KCNE4/GNG8/PGM5/GNAO1/ITGAM/ITGA11/CACNA2D1/RAMP1/SGCD/IL6/EVC/ITGA5/EMILIN1/CDH11/SGCE/CNIH3/HLA-DQA2/GJA5/SSPN/HLA-DOA/ITGB2/CAV2/CAV1/ATP1A3/KCNJ8/ITGA7/SCN1B/HLA-DQA1/GJA1/GNB4/OSMR/VCAM1/NCF2/NCF1/FCER1G/FXYD4/CD79B/ITGAX/ADAM8/HLA-DPB1/GNG11/CALCRL/CYBB/DLG4/COL13A1/KCNH2/GJA4/GJB4/APBB1IP/GJB5/CACNA1H/CD8B/TLR2/KCNMB4/ITGB3/HLA-DPA1/HLA-DQB2/…
GOCC_SIDE_OF_MEMBRANE	GOCC_SIDE_OF_MEMBRANE	456	0.567381	2.03425	1e-10	6.86591e-09	5.02273e-09	3233	tags=43%, list=19%, signal=36%	IGHD/IGHV3-64/IGHG1/IGHV2-70D/GNG8/PGM5/GNAO1/IGHV4-4/EEF1A2/ITGAM/IGHV1-24/FCGR2B/F10/CD36/FCN1/ANTXR1/IGHG4/FCGR3A/LILRB4/CD163/IGHG2/IGHG3/ITGA5/PALM/FERMT2/MSR1/MFGE8/CLEC2B/THY1/SEMA7A/HLA-DQA2/WNT2/ITGB2/CAV2/CXCL12/FOLR2/IGHV2-70/SLC4A3/CD248/GEM/IGLC3/FGR/HLA-DQA1/IGHV4-39/PDCD1LG2/CXCL10/IGHV1-69/IGHV2-5/CXCL9/RGS2/IL1R1/CD14/GNB4/ANXA1/OSMR/NTSR1/SELP/VCAM1/HEG1/CD86/PKD2/CD22/S1PR1/FCE…
GOMF_CALCIUM_ION_BINDING	GOMF_CALCIUM_ION_BINDING	425	0.601278	2.14156	1e-10	6.86591e-09	5.02273e-09	2464	tags=36%, list=15%, signal=32%	PRSS2/CASQ2/COMP/THBS4/CALB2/MGP/SGCA/SPOCK1/THBS2/SLIT2/ASPN/AOC3/CPS1/FBLN2/MATN3/SLIT3/SULF1/MYL9/S100A2/EFEMP1/SPARCL1/HABP2/F10/S100A8/FBN1/FBLN1/VCAN/SPARC/CLEC4E/C1R/PLA2G2D/C1S/ALOX15B/PCDH7/CDH11/EFEMP2/MMRN1/PADI1/ANXA10/LTBP2/FBLN5/EHD2/MEX3B/CD248/SYT11/FSTL1/RCN3/CLEC3B/F7/EFHD1/EML1/MMP13/PCDHB10/NOTCH3/PCDHB16/S100A7/ANXA1/SELP/HEG1/LTBP1/PCDHB9/PKD2/LPL/PLA2G4C/S100A4/LOXL2/PCDHGA…
GOMF_EXTRACELLULAR_MATRIX_STRUCTURAL_CONSTITUENT	GOMF_EXTRACELLULAR_MATRIX_STRUCTURAL_CONSTITUENT	124	0.753616	2.37584	1e-10	6.86591e-09	5.02273e-09	1726	tags=65%, list=10%, signal=58%	ADIPOQ/CILP/COMP/PRELP/COL10A1/MGP/MFAP5/FN1/OGN/THBS2/COL11A1/DPT/ASPN/CTHRC1/AEBP1/FBLN2/POSTN/MATN3/BGN/TNXB/COL1A1/COL8A1/COL8A2/EFEMP1/SRPX/COL1A2/COL3A1/LUM/TNC/MFAP4/FBN1/DCN/FBLN1/VCAN/PODN/COL5A2/SPARC/COL14A1/CCN1/COL6A2/COL5A1/COL6A3/ANOS1/EMILIN1/EFEMP2/MMRN1/MFGE8/MXRA5/SPON1/PCOLCE/LTBP2/COL16A1/ELN/COL6A1/FBLN5/LAMA2/MFAP2/COL12A1/COL15A1/ABI3BP/ECM1/IGFBP7/CHI3L1/LTBP1/COL18A1/PXD…
GOMF_GLYCOSAMINOGLYCAN_BINDING	GOMF_GLYCOSAMINOGLYCAN_BINDING	165	0.758166	2.48653	1e-10	6.86591e-09	5.02273e-09	2007	tags=55%, list=12%, signal=49%	COMP/THBS4/REG1B/PRELP/SFRP1/CCDC80/FN1/THBS2/COL11A1/LYVE1/SLIT2/POSTN/BGN/SLIT3/SULF1/TNXB/TNFAIP6/APOE/CTSG/FGF7/TREM2/GPNMB/PCOLCE2/HABP2/DPYSL3/EPYC/FBN1/DCN/VCAN/ECM2/REG1A/CCL23/CCN1/PLA2G2D/CCN2/CFH/COL5A1/CCL8/ANOS1/LAYN/CCN4/EFEMP2/GREM2/FGF2/PCOLCE/MMP7/LTBP2/CRISPLD2/APLP1/NRP2/PTN/ADAMTS1/HAPLN3/FSTL1/CLEC3B/ADAMTS5/NRP1/FGFR1/CXCL10/RSPO3/LTF/SELP/LPL/ADAMTS8/CXCL11/ANXA6/THBS1/CXCL…
GOMF_GROWTH_FACTOR_BINDING	GOMF_GROWTH_FACTOR_BINDING	115	0.709674	2.23313	1e-10	6.86591e-09	5.02273e-09	1950	tags=47%, list=12%, signal=42%	NGFR/TGFB3/COL1A1/HTRA3/COL1A2/COL3A1/CD36/IGFBP6/CCN1/CCN2/COL5A1/IGFBP5/CCN4/LTBP2/COL6A1/HTRA1/IGFBP3/NRP2/PDGFRB/PTN/NRP1/CD109/FGFR1/IGFBP7/IL1R1/LRRC32/OSMR/LTBP1/VASN/PXDN/FLT4/THBS1/CXCL13/A2M/NRROS/GPC1/LTBP3/TEK/IL10RA/IGFBP4/ITGB3/IL1RN/PDGFB/ERBB2/ENG/CCN3/TWSG1/DUSP1/IL2RA/FLT1/S100A13/COL4A1/NTRK2/ITGAV
GOMF_HEPARIN_BINDING	GOMF_HEPARIN_BINDING	117	0.779854	2.45151	1e-10	6.86591e-09	5.02273e-09	1911	tags=56%, list=11%, signal=50%	COMP/THBS4/PRELP/SFRP1/CCDC80/FN1/THBS2/COL11A1/SLIT2/POSTN/SLIT3/TNXB/APOE/CTSG/FGF7/GPNMB/PCOLCE2/FBN1/ECM2/CCL23/CCN1/PLA2G2D/CCN2/CFH/COL5A1/CCL8/ANOS1/CCN4/EFEMP2/GREM2/FGF2/PCOLCE/MMP7/LTBP2/CRISPLD2/APLP1/NRP2/PTN/ADAMTS1/FSTL1/CLEC3B/ADAMTS5/NRP1/FGFR1/CXCL10/RSPO3/LTF/SELP/LPL/ADAMTS8/CXCL11/THBS1/CXCL13/COL13A1/COL5A3/SELL/ADA2/SMOC2/THBS3/LAMC2/BMP4/SERPINE2/CCN3/PTPRC/NELL2/LGR6
GOMF_INTEGRIN_BINDING	GOMF_INTEGRIN_BINDING	119	0.737273	2.32128	1e-10	6.86591e-09	5.02273e-09	2417	tags=52%, list=14%, signal=45%	SFRP2/COMP/THBS4/ITGBL1/FN1/SPP1/FAP/TNXB/GPNMB/ITGAM/COL3A1/FBN1/ECM2/CCN1/TIMP2/CCN2/COL5A1/ITGA5/EMILIN1/FERMT2/CCN4/MFGE8/MMP14/FGF2/THY1/JAM2/COL16A1/SEMA7A/FBLN5/ITGB2/CXCL12/PTN/S1PR3/JAM3/ADAMTS5/VCAM1/CX3CL1/TSPAN4/ADAMTS8/ITGAX/THBS1/ICAM2/ITGB3/LCP1/ICAM1/VWF/ISG15/EDIL3/S1PR2/CCN3/LAMB2/IGF2/FERMT3/ITGAV/LAMB1/LAMA3/ACTN1/ITGB5/FRMD5/EGFL6/ITGB8/TGFBI
GOMF_RECEPTOR_REGULATOR_ACTIVITY	GOMF_RECEPTOR_REGULATOR_ACTIVITY	279	0.589385	2.03902	1e-10	6.86591e-09	5.02273e-09	2265	tags=40%, list=13%, signal=35%	ADIPOQ/CHGB/SFRP2/DKK1/THBS4/MIA/OGN/SPP1/EPHA7/CCL19/TGFB3/CCL18/CCL21/VIP/FGF7/EFEMP1/GRP/GPNMB/GREM1/FBN1/SCG2/REG1A/INHBA/FST/LYNX1/VEGFC/CCL23/VGF/TNFSF4/CCN2/LILRB4/IL6/CCL8/CXCL5/TAFA5/GREM2/TGFB2/FGF2/CCL2/WNT10A/TIMP1/LEFTY2/SEMA7A/CCL13/WNT9A/PDGFC/DKK2/SEMA3G/WNT2/CXCL12/CMTM3/PTN/TNFSF13B/GCG/CCL3/CCL26/HDGFL3/TNFSF12/CXCL10/CXCL9/STC1/INHBB/FGF19/DKK3/CX3CL1/CLEC11A/PXDN/CD70/OSM/CRL…
GOMF_STRUCTURAL_MOLECULE_ACTIVITY	GOMF_STRUCTURAL_MOLECULE_ACTIVITY	500	0.621061	2.23001	1e-10	6.86591e-09	5.02273e-09	2608	tags=34%, list=15%, signal=29%	KRT14/ADIPOQ/SPRR2E/SPRR3/KRT5/KRT6A/KRT16/CILP/COMP/SPRR1B/DES/PRELP/MYH11/KRT6B/KRT17/KRT40/COL10A1/MGP/SYNM/MFAP5/SPRR1A/FN1/OGN/THBS2/COL11A1/DPT/PLP1/ASPN/CTHRC1/AEBP1/FBLN2/POSTN/MATN3/BGN/TNXB/MYL9/COL1A1/HSPB6/APOE/COL8A1/PGM5/COL8A2/NEXN/EFEMP1/CRYAB/SRPX/COL1A2/COL3A1/TPM2/LUM/TNC/MFAP4/FBN1/DCN/FBLN1/VCAN/PODN/COL5A2/SPARC/COL14A1/TUBB2B/CCN1/COL6A2/COL5A1/COL6A3/MAP1A/ANOS1/TUBB6/EMIL…
GOMF_SULFUR_COMPOUND_BINDING	GOMF_SULFUR_COMPOUND_BINDING	195	0.683691	2.26962	1e-10	6.86591e-09	5.02273e-09	2147	tags=40%, list=13%, signal=35%	TKTL1/COMP/THBS4/PRELP/SFRP1/CCDC80/FN1/THBS2/COL11A1/SLIT2/POSTN/SLIT3/TNXB/APOE/CTSG/FGF7/GPNMB/PCOLCE2/DPYSL3/FBN1/ECM2/FST/CCL23/CCN1/PLA2G2D/CCN2/CFH/COL5A1/CCL8/ANOS1/CCN4/EFEMP2/GREM2/FGF2/PCOLCE/MMP7/LTBP2/CRISPLD2/APLP1/NRP2/PTN/ADAMTS1/FSTL1/CLEC3B/ADAMTS5/NRP1/FGFR1/CXCL10/RSPO3/LTF/SELP/LPL/ADAMTS8/CXCL11/ANXA6/THBS1/CXCL13/COL13A1/COL5A3/CHST15/SELL/ADA2/SMOC2/FGF20/CD34/THBS3/LAMC2/…
GOBP_REGULATION_OF_CELLULAR_RESPONSE_TO_GROWTH_FACTOR_STIMULUS	GOBP_REGULATION_OF_CELLULAR_RESPONSE_TO_GROWTH_FACTOR_STIMULUS	215	0.613766	2.05955	1.09683e-10	7.44612e-09	5.44718e-09	1783	tags=31%, list=11%, signal=28%	SFRP2/CHRDL1/SFRP4/SFRP1/NGFR/SLIT2/ASPN/TGFB3/RBPMS2/SULF1/SFRP5/HTRA3/GREM1/FBN1/DCN/FST/LOX/VEGFC/CCN1/HSPA1A/ITGA5/EMILIN1/GREM2/JCAD/FGF2/ADAMTS12/FSTL3/CHST11/HTRA1/CHRD/SPART/CAV2/CAV1/SHISA2/MYOCD/FSTL1/PEG10/CD109/FGFR1/TGFB1I1/ATP2B4/DKK3/LTBP1/VASN/ADGRA2/TMEM204/MMRN2/THBS1/CXCL13/NRROS/LATS2/GPC1/TGFB1/NREP/ITGB3/CDKN1C/PMEPA1/SMOC2/CDH5/BMP4/SULF2/CADM4/ENG/ROBO1/TWSG1/ZNF423/FZD4
GOBP_BONE_DEVELOPMENT	GOBP_BONE_DEVELOPMENT	161	0.651657	2.12375	1.56079e-10	1.04781e-08	7.6652e-09	2449	tags=40%, list=15%, signal=35%	SFRP2/COMP/SFRP4/TGFB3/BGN/SULF1/COL1A1/GREM1/TWIST1/TRPV4/EPYC/FBN1/GLI3/LOX/CCN4/CLDN18/MMP14/GPR68/MEIS1/PDGFC/ZNF385A/TYROBP/LRRC17/TMEM119/MMP13/FOXC1/GJA1/STC1/SIGLEC15/LTF/CSGALNACT1/LILRB1/RARB/ANXA6/ALPL/COL13A1/RGN/SERPINH1/LTBP3/TEK/HAS2/FLI1/THBS3/BMP6/BMP4/SULF2/ENG/P3H1/SNX10/NAB2/PLS3/DCHS1/PTPRC/RAB23/RFLNB/NPR2/FAT4/MEF2C/CHSY1/PIP4K2A/SLC9B2/COL27A1/BMPR2/ANXA2/VKORC1
GOBP_REGULATION_OF_CELL_CELL_ADHESION	GOBP_REGULATION_OF_CELL_CELL_ADHESION	351	0.553022	1.93484	1.96133e-10	1.30224e-08	9.52646e-09	2580	tags=36%, list=15%, signal=31%	ADIPOQ/EPHA7/CCL19/CCL21/GPNMB/FCGR2B/TRPV4/GLI3/VSIG4/KIF26B/PLA2G2D/TNFSF4/LILRB4/IL6/LGALS1/IDO1/FSTL3/THY1/CCL2/GLI2/SELE/ITGB2/CXCL12/CAV1/NR4A3/TNFSF13B/PDCD1LG2/IL20RB/PDPN/HLX/LAPTM5/LRRC32/ANXA1/SELP/VCAM1/CD86/CX3CL1/HAVCR2/CD70/EGR3/ADAM8/LILRB2/HLA-DPB1/LILRB1/RDX/CXCL13/CCL5/CARD11/PRKG1/ALOX5/AIF1/MYADM/CD300A/RARA/PRNP/HAS2/TGFB1/PTAFR/LOXL3/HLA-DPA1/NLRP3/SERPINF2/BMP6/IL1RN/ICAM1…
GOCC_RECEPTOR_COMPLEX	GOCC_RECEPTOR_COMPLEX	272	0.580534	2.00788	2.1069e-10	1.38368e-08	1.01223e-08	3071	tags=42%, list=18%, signal=35%	EPHB6/ITGBL1/GABRP/CHRNA3/EPHA7/PLP1/OLR1/ITGAM/CD36/DDR2/ITGA11/PLXNB3/RAMP1/ROR2/IL6/ITGA5/EMILIN1/LOXL4/NRP2/CNIH3/CR2/ITGB2/PDGFRB/LY96/GPR84/ITGA7/ARNT2/TIE1/NPR1/NRP1/FGFR1/NOTCH3/AXL/CD14/GPBAR1/OSMR/CSF1R/FLT4/CRLF1/CD79B/ITGAX/CALCRL/DLG4/GPRC5B/APBB1IP/TEK/CD8B/TLR2/PLXNC1/ITGB3/SCIMP/EPHA3/CD79A/OLFM2/RAMP2/TRAV21/RAMP3/ERBB2/CNTFR/GABBR1/ENG/PLXDC1/CD4/ITGAL/TRIL/IL2RA/CD74/FLT1/CSF2R…
GOBP_COLLAGEN_METABOLIC_PROCESS	GOBP_COLLAGEN_METABOLIC_PROCESS	86	0.734425	2.23256	2.17433e-10	1.40339e-08	1.02665e-08	1656	tags=48%, list=10%, signal=43%	PRSS2/FAP/TGFB3/TNXB/COL1A1/COL1A2/MMP11/KLK6/MFAP4/MMP9/MMP2/MRC2/ADAMTS2/CCN2/IL6/COL5A1/EMILIN1/MMP14/CTSK/MMP7/VIM/PDGFRB/COL15A1/MMP19/MMP1/CTSL/LARP6/RCN3/MMP13/COL13A1/SERPINH1/TGFB1/P3H3/SERPINF2/RGCC/BMP4/TNS2/F2R/CTSB/ENG/P3H1
GOCC_DENDRITIC_TREE	GOCC_DENDRITIC_TREE	411	0.530718	1.88002	2.18336e-10	1.40339e-08	1.02665e-08	2501	tags=26%, list=15%, signal=22%	ATP1A2/GAP43/BRINP3/CALB2/CHRNA3/NGFR/EPHA7/CPLX2/LAMP5/L1CAM/PSD/SYNDIG1/APOE/GNAO1/CRYAB/C4B/FCGR2B/APOD/PALMD/REG1A/LYNX1/ROR2/MAP1A/FLNA/C4A/CLU/PALM/SORCS2/THY1/PDLIM4/SGCE/CNIH3/LAMA2/ZNF385A/FEZ1/SV2A/MPDZ/LZTS1/SYN1/SYT11/NTSR1/MAP1B/NCF1/HOMER3/DRD2/CYBB/ARHGEF15/DLG4/APBA2/MAPK8IP1/SMO/MX1/PRNP/DNM1/ADORA1/ELFN1/PTPRO/PRKCG/FYN/DBN1/GNAI2/SLA/CACNA1C/SEMA3A/GABBR1/GABARAPL1/SLC8A1/RGS10…
GOMF_COLLAGEN_BINDING	GOMF_COLLAGEN_BINDING	61	0.793706	2.3061	3.44194e-10	2.18908e-08	1.60141e-08	1745	tags=56%, list=10%, signal=50%	COMP/FN1/ASPN/AEBP1/SPARCL1/PCOLCE2/LUM/LRRC15/DDR2/DCN/ITGA11/MMP9/MRC2/ECM2/ANTXR1/PODN/LOX/SPARC/COL14A1/COL6A2/CTSK/PCOLCE/COL6A1/CTSL/MMP13/THBS1/COL5A3/NID2/SERPINH1/PDGFB/VWF/CTSB/P3H1/C1QTNF1
GOBP_SYNAPTIC_SIGNALING	GOBP_SYNAPTIC_SIGNALING	384	0.535535	1.88506	4.92753e-10	3.10126e-08	2.26872e-08	2256	tags=26%, list=13%, signal=23%	ADIPOQ/ATP1A2/BCHE/NPTX1/CALB2/GABRP/CHRNA3/KCNMB1/AKAP12/PLP1/CPLX2/APOE/TACR2/EGR2/SNCG/LYNX1/TUBB2B/SLC1A3/ROR2/VGF/MAP1A/GUCY1A1/CDH11/SORCS2/RGS4/CCL2/PDLIM4/CNIH3/FAM107A/LAMA2/SV2A/SYP/LZTS1/TSHZ3/PTN/TYROBP/PMP22/NLGN2/GPR176/P2RX7/SYN1/SYT11/PCDHB10/NPTXR/GUCY1B1/PCDHB16/NTSR1/PCDHB9/CX3CL1/MAP1B/EGR3/DRD2/LILRB2/SRGN/DLG4/APBA2/STX11/NPTX2/KCNMB4/ADORA1/MCTP1/SEPTIN5/PRKCG/FYN/DBN1/TMOD…
GOBP_NEGATIVE_REGULATION_OF_TRANSMEMBRANE_RECEPTOR_PROTEIN_SERINE_THREONINE_KINASE_SIGNALING_PATHWAY	GOBP_NEGATIVE_REGULATION_OF_TRANSMEMBRANE_RECEPTOR_PROTEIN_SERINE_THREONINE_KINASE_SIGNALING_PATHWAY	97	0.701718	2.16933	5.24637e-10	3.26789e-08	2.39061e-08	1358	tags=32%, list=8%, signal=30%	SFRP2/CILP/DKK1/CHRDL1/SFRP1/ASPN/TGFB3/RBPMS2/HTRA3/GREM1/FBN1/FST/HSPA1A/EMILIN1/GREM2/FSTL3/CHST11/HTRA1/CHRD/SPART/CAV2/CAV1/DACT2/PEG10/CD109/TGFB1I1/LTBP1/VASN/NRROS/TGFB1/PMEPA1
GOBP_REGULATION_OF_CELL_DEVELOPMENT	GOBP_REGULATION_OF_CELL_DEVELOPMENT	360	0.53988	1.89146	5.40668e-10	3.31896e-08	2.42797e-08	2423	tags=27%, list=14%, signal=24%	ADIPOQ/CRABP2/FN1/SPP1/NGFR/EPHA7/SLIT2/L1CAM/POSTN/PAEP/EGR2/FBN1/GLI3/FBLN1/SERPINF1/PLXNB3/VEGFC/IL6/FLNA/OBSL1/FERMT2/CLDN18/GPR68/THY1/SEMA7A/NTN1/SPART/SEMA3G/WNT2/CXCL12/SLAMF8/PTN/S1PR3/TACSTD2/TYROBP/LIMS2/NRP1/SIGLEC15/CLDN5/LTF/CX3CL1/ADGRA2/MAP1B/HEYL/DRD2/RECK/LILRB1/NUMBL/SEMA6B/DAAM2/SMO/MYADM/TLR2/HAS2/CXCR4/TGFB1/PLXNC1/TRPV2/CLEC7A/CDH5/DBN1/BMP4/SERPINE2/SEMA3A/SMARCD3/IL34/S1P…
GOBP_REGULATION_OF_CHEMOTAXIS	GOBP_REGULATION_OF_CHEMOTAXIS	176	0.630014	2.07496	5.43822e-10	3.31896e-08	2.42797e-08	2239	tags=41%, list=13%, signal=36%	THBS4/SLIT2/CCL19/CCL21/SERPINE1/TREM2/GREM1/PRKD1/SCG2/VEGFC/TUBB2B/IL6/FGF2/CCL2/SEMA7A/SEMA3G/PDGFRB/CXCL12/C5AR1/SLAMF8/PTN/CCL3/CCL26/F7/JAM3/NRP1/FGFR1/CXCL10/S100A7/C3AR1/ADGRA2/S1PR1/CSF1R/CCR1/RARRES2/THBS1/CXCL13/CCL5/SEMA6B/AIF1/PLA2G7/CMKLR1/CXCR4/TGFB1/CCL4/SMOC2/CSF1/PDGFB/PTPRO/CXCL8/NCKAP1L/GPSM3/HSPB1/SEMA3A/IL34/ROBO1/ZSWIM4/CCN3/IL16/DUSP1/CD74/GPR183/CCR2/SEMA4C/PGF/SEMA6C/IL2…
GOCC_ACTIN_CYTOSKELETON	GOCC_ACTIN_CYTOSKELETON	399	0.528126	1.86853	6.52777e-10	3.94408e-08	2.88527e-08	2682	tags=27%, list=16%, signal=23%	MYH11/CALB2/ACTG2/LMOD1/SYNPO2/ACTL8/MYL9/PGM5/MYLK/NEXN/CRYAB/ACTA2/TPM2/PDLIM3/DPYSL3/TRPV4/DDR2/TMOD1/CALD1/FLNA/FERMT2/PDLIM4/FAM107A/ABLIM3/GAS7/PDLIM7/ARHGAP6/CFL2/FGR/JAM3/NOTCH3/AXL/CLDN5/ANXA1/TNNT1/PALLD/LSP1/VCAM1/FSCN1/PKD2/FHL3/CGNL1/ADAM8/SPTBN5/MYO5A/HCK/RDX/SORBS1/WAS/AIF1/MYADM/WIPF1/MYH10/CLIC4/TEK/RARA/DLC1/EPHA3/DAPK1/LCP1/SVIL/HCLS1/FYN/DBN1/TMOD2/PSTPIP1/MYL6B/WIPF3/CDC42EP3…
GOBP_UROGENITAL_SYSTEM_DEVELOPMENT	GOBP_UROGENITAL_SYSTEM_DEVELOPMENT	252	0.580765	1.99416	6.65492e-10	3.98109e-08	2.91235e-08	2649	tags=33%, list=16%, signal=29%	ADIPOQ/SFRP1/EPHA7/SLIT2/SULF1/ACTA2/GREM1/TNC/FBN1/GLI3/DCN/MMP9/KIF26B/SERPINF1/GLIS2/ALOX15B/WWTR1/TGFB2/BASP1/FGF2/FSTL3/GLI2/PDGFRB/DACT2/GLI1/HOXD11/TACSTD2/KCNJ8/MYOCD/ADAMTS1/SIX2/BICC1/FOXC1/CYP7B1/ANXA1/KANK2/PKD2/HEYL/SOX17/CRLF1/RARB/VANGL2/SERPINB5/HOXD13/PECAM1/RGN/SMO/TEK/ENPEP/HAS2/CD34/TCF21/BMP6/PDGFB/PTPRO/PCSK5/BMP4/TNS2/SULF2/LAMB2/LGR5/FOXJ1/FOXF1/DCHS1/COL4A1/STRA6/FAT4/PBX…
GOBP_CELL_GROWTH	GOBP_CELL_GROWTH	376	0.531868	1.87442	7.39679e-10	4.38151e-08	3.20527e-08	2085	tags=21%, list=12%, signal=19%	PRSS2/SFRP2/PI16/KRT17/SFRP1/CRABP2/FN1/SPOCK1/SPP1/EPHA7/SLIT2/L1CAM/POSTN/SLIT3/APOE/SPHK1/CRYAB/DACT3/GREM1/S100A8/FHL1/REG1A/INHBA/HSPA1A/IGFBP5/TGFB2/RGS4/MMP14/SEMA7A/IGFBP3/NRP2/DCBLD2/FAM107A/NTN1/SPART/SEMA3G/CXCL12/RERG/MYOCD/NPR1/APBB1/NRP1/CDKN2A/IGFBP7/GJA1/RGS2/NDN/MAP1B/OLFM1/SOX17/RASGRP2/SEMA6B/EPB41L3/TSPYL2/IGFBP4/CXCR4/TGFB1/TRPV2/FLRT3/WFDC1/DBN1/ERBB2/SERPINE2/BST2/SEMA3A/BC…
GOBP_REGULATION_OF_CELL_PROJECTION_ORGANIZATION	GOBP_REGULATION_OF_CELL_PROJECTION_ORGANIZATION	489	0.506062	1.81385	7.85469e-10	4.60758e-08	3.37065e-08	2667	tags=26%, list=16%, signal=22%	SFRP2/GAP43/SFRP1/CHRNA3/CRABP2/FN1/SPOCK1/SPP1/NGFR/EPHA7/SLIT2/CCL19/TGFB3/CCL21/L1CAM/KLK8/APOE/PRRX1/RGMA/TREM2/KLK6/FCGR2B/DPYSL3/TRPV4/PRKD1/SERPINF1/PLXNB3/ROR2/LGALS1/FLNA/OBSL1/PALM/THY1/VIM/SEMA7A/NTN1/FEZ1/SPART/SEMA3G/CXCL12/CAV1/SDC2/LZTS1/PTN/TACSTD2/P2RX7/CRMP1/SCN1B/NRP1/DZIP1/RGS2/PDPN/ARHGAP24/FSCN1/UST/CX3CL1/MAP1B/RDX/CCDC88A/DLG4/WAS/SEMA6B/EVL/ENPP2/MIEN1/PRNP/CHN1/PLXNC1/TR…
GOBP_NEGATIVE_REGULATION_OF_CELL_ACTIVATION	GOBP_NEGATIVE_REGULATION_OF_CELL_ACTIVATION	155	0.648905	2.10366	8.44896e-10	4.90852e-08	3.59081e-08	2229	tags=43%, list=13%, signal=38%	SFRP1/APOE/GPNMB/FCGR2B/GLI3/VSIG4/INHBA/PLA2G2D/TNFSF4/LILRB4/EMILIN1/IDO1/TYROBP/SYT11/FGR/MILR1/PDCD1LG2/IL20RB/AXL/HLX/LAPTM5/LRRC32/ANXA1/CD86/CX3CL1/HAVCR2/CD84/MNDA/LILRB2/LILRB1/BTK/PRKG1/CD300A/PRNP/CD300LF/LST1/THBD/LOXL3/PDGFB/BMP4/DTX1/TNFAIP8L2/RUNX3/ERBB2/SERPINE2/TIGIT/MIR27A/ADGRF5/BCL6/TWSG1/C1QTNF1/FOXJ1/IL2RA/SAMSN1/CD74/NOS3/FOXF1/CCR2/PTPRC/HLA-DRB1/FOXP3/BANK1/CD274/UBASH3B/…
GOBP_LEUKOCYTE_PROLIFERATION	GOBP_LEUKOCYTE_PROLIFERATION	239	0.587134	2.00079	8.56109e-10	4.92629e-08	3.60381e-08	3529	tags=46%, list=21%, signal=37%	CCL19/TREM2/GPNMB/GREM1/FCGR2B/VSIG4/PLA2G2D/TNFSF4/LILRB4/IL6/CCL8/SLC11A1/CLU/IDO1/CR2/TNFSF13B/TYROBP/PDCD1LG2/IL20RB/MSN/LRRC32/ANXA1/VCAM1/CD86/CD22/CX3CL1/HAVCR2/CD70/CSF1R/MNDA/LILRB2/HLA-DPB1/LILRB1/BTK/CCL5/CARD11/AIF1/MAPK8IP1/CD300A/PRNP/LST1/HLA-DPA1/CSF1/CD79A/FYN/BMP4/DOCK2/NCKAP1L/ERBB2/BST2/LEF1/CD180/BCL6/IL34/MS4A1/TNFRSF4/CD4/TWSG1/CLCF1/IGF2/FOXJ1/IL2RA/CD74/CLC/GPR183/CCR2/PT…
GOBP_LEUKOCYTE_CELL_CELL_ADHESION	GOBP_LEUKOCYTE_CELL_CELL_ADHESION	297	0.559374	1.9384	8.68343e-10	4.94956e-08	3.62083e-08	3167	tags=43%, list=19%, signal=36%	CCL19/CCL21/OLR1/GPNMB/FCGR2B/S100A8/CERCAM/GLI3/VSIG4/PLA2G2D/TNFSF4/LILRB4/IL6/LGALS1/ITGA5/IDO1/THY1/CCL2/JAM2/GLI2/SELE/ITGB2/CXCL12/CAV1/NR4A3/TNFSF13B/PDCD1LG2/IL20RB/MSN/HLX/LAPTM5/LRRC32/ANXA1/SELP/VCAM1/CD86/HAVCR2/CD70/EGR3/ADAM8/LILRB2/HLA-DPB1/LILRB1/CCL5/CARD11/PECAM1/ALOX5/AIF1/CD300A/RARA/PRNP/SELL/HAS2/SELPLG/PTAFR/LOXL3/HLA-DPA1/NLRP3/ICAM1/FYN/BMP4/DTX1/TNFAIP8L2/RUNX3/NCKAP1L/E…
GOCC_SARCOLEMMA	GOCC_SARCOLEMMA	90	0.720205	2.20316	8.9794e-10	5.07042e-08	3.70925e-08	2329	tags=44%, list=14%, signal=39%	DES/ATP1A2/SYNM/SGCA/TGFB3/BGN/POPDC2/PGM5/SYNC/FLNC/CACNA2D1/COL6A2/SGCD/COL6A3/AHNAK2/COL6A1/SGCE/LAMA2/SSPN/CAV2/CAV1/KCNJ8/SCN1B/ANXA1/ATP2B4/VCAM1/AQP1/RDX/SLC2A5/DYSF/RTN2/CACNA1C/SLC8A1/SLC2A1/OBSCN/DMD/KCND3/KCNJ3/STAC3/CIB2
GOBP_CELL_MORPHOGENESIS_INVOLVED_IN_NEURON_DIFFERENTIATION	GOBP_CELL_MORPHOGENESIS_INVOLVED_IN_NEURON_DIFFERENTIATION	414	0.518734	1.84075	9.18391e-10	5.09238e-08	3.72531e-08	2697	tags=28%, list=16%, signal=24%	EPHB6/NPTX1/GAP43/CHRNA3/CRABP2/FN1/SPP1/NGFR/EPHA7/SLIT2/BOC/L1CAM/SLIT3/APOE/NEXN/EGR2/GLI3/PLXNB3/TUBB2B/MAP1A/ANOS1/OBSL1/CDH11/THY1/GLI2/SEMA7A/NRP2/LAMA2/NTN1/FEZ1/SPART/SEMA3G/CXCL12/SDC2/LZTS1/PTN/PDLIM7/CRMP1/APBB1/SCN1B/NRP1/NOTCH3/NDN/PALLD/GRB7/UST/MAP1B/OLFM1/CSF1R/DRD2/SPTBN5/DLG4/NRXN3/PTPRM/NUMBL/SEMA6B/EVL/GPC1/SMO/CHN1/CXCR4/DOK2/PLXNC1/TRPV2/FLRT3/EPHA3/PTPRO/FYN/LAMC2/DBN1/UNC…
GOBP_CELL_CHEMOTAXIS	GOBP_CELL_CHEMOTAXIS	241	0.587433	2.00263	9.18684e-10	5.09238e-08	3.72531e-08	2391	tags=42%, list=14%, signal=36%	THBS4/SLIT2/CCL19/CCL18/CCL21/SERPINE1/GREM1/S100A8/PRKD1/SCG2/PLXNB3/LOX/VEGFC/CCL23/IL6/CCL8/CXCL5/TGFB2/FGF2/CCL2/CCL13/ITGB2/PDGFRB/CXCL12/C5AR1/SLAMF8/PTN/CCL3/CCL26/F7/JAM3/NRP1/FGFR1/CXCL10/CXCL9/CYP7B1/S100A7/ANXA1/C3AR1/VCAM1/CX3CL1/S1PR1/FCER1G/EGR3/CSF1R/ADAM8/CCR1/CXCL11/RARRES2/THBS1/CXCL13/CCL5/ALOX5/AIF1/PLA2G7/CMKLR1/CXCR4/CCL4/CCR5/SMOC2/CCL17/CSF1/S100A12/PDGFB/PTPRO/CXCL8/NCKAP…
GOMF_CELL_ADHESION_MOLECULE_BINDING	GOMF_CELL_ADHESION_MOLECULE_BINDING	467	0.505586	1.81021	1.07677e-09	5.91441e-08	4.32666e-08	2668	tags=23%, list=16%, signal=20%	SFRP2/COMP/THBS4/ITGBL1/FN1/SPP1/FAP/POSTN/TNXB/NEXN/GPNMB/ITGAM/COL3A1/FBN1/ITGA11/ECM2/PLXNB3/CCN1/TIMP2/CALD1/CCN2/COL5A1/HSPA1A/PHLDB2/ITGA5/FLNA/EMILIN1/CDH11/FERMT2/CCN4/MFGE8/MMP14/FGF2/THY1/JAM2/COL16A1/SEMA7A/FBLN5/ITGB2/CXCL12/PTN/S1PR3/NLGN2/JAM3/ADAMTS5/NOTCH3/MSN/ANXA1/PALLD/VCAM1/FSCN1/VASN/CX3CL1/TSPAN4/ADAMTS8/ITGAX/ADAM8/LILRB2/CPE/THBS1/RDX/NRXN3/PTPRM/ICAM2/BCAM/ITGB3/LCP1/ICAM…
GOBP_REGULATION_OF_ACTIN_FILAMENT_BASED_PROCESS	GOBP_REGULATION_OF_ACTIN_FILAMENT_BASED_PROCESS	328	0.5414	1.89324	1.14178e-09	6.215e-08	4.54656e-08	2782	tags=31%, list=16%, signal=26%	ATP1A2/PLN/LMOD1/SFRP1/SYNPO2/SLIT2/TGFB3/CCL21/TMOD1/ODAM/CCN2/PHLDB2/FLNA/FERMT2/RGS4/ELN/FAM107A/GJA5/PDGFRB/CXCL12/CAV1/TACSTD2/ARHGAP6/CCL26/CFL2/JAM3/NRP1/PDPN/STC1/SIGLEC15/FSCN1/CX3CL1/S1PR1/CSF1R/CGNL1/SPTBN5/CYRIA/HCK/RDX/CCDC88A/ARHGEF15/WAS/EVL/KANK3/MYADM/TEK/DLC1/FZD10/ADORA1/PLEK/EPHA3/FES/SERPINF2/SVIL/HCLS1/ICAM1/RGCC/DBN1/TMOD2/CACNA1C/NCKAP1L/RHOB/BST2/CDC42EP3/GMFG/RHOQ/PAM/ES…
GOBP_B_CELL_ACTIVATION	GOBP_B_CELL_ACTIVATION	259	0.575238	1.98059	1.15832e-09	6.24875e-08	4.57124e-08	3122	tags=39%, list=18%, signal=32%	IGHD/IGHV3-64/SFRP1/IGHG1/IGHV2-70D/IGHV4-4/IGHV1-24/FCGR2B/IGHG4/INHBA/TNFSF4/IL6/LGALS1/IGHG2/IGHG3/MMP14/CR2/SLAMF8/IGHV2-70/TNFSF13B/TYROBP/IGLC3/IGHV4-39/IGHV1-69/IGHV2-5/LAPTM5/VCAM1/CD86/CD22/CD70/MNDA/CD79B/BTK/CARD11/IGHV3-15/IGKC/LAT2/CD300A/IGHV5-51/LYL1/TGFB1/IGHV1-69D/IGHV4-31/CD79A/IGHV4-59/IGHV3-7/PLCG2/NFAM1/NCKAP1L/BST2/LEF1/BATF/IGLC2/CD180/BCL6/MS4A1/ITM2A/TNFRSF4/CLCF1/FOXJ1/S…
GOBP_FC_RECEPTOR_SIGNALING_PATHWAY	GOBP_FC_RECEPTOR_SIGNALING_PATHWAY	220	0.598284	2.01708	1.40382e-09	7.46424e-08	5.46043e-08	2056	tags=26%, list=12%, signal=23%	PLPP4/IGKV1D-12/IGHG1/IGLV6-57/FCGR2B/FCGR1A/IGKV3D-20/IGHG4/FCGR3A/IGHG2/IGHG3/IGKV2-28/IGLV1-51/NR4A3/IGHV2-70/IGLV3-19/NFATC1/IGLC3/IGKV1-12/FGR/IGHV4-39/IGKV1-39/IGLV3-21/IGHV1-69/IGHV2-5/IGLV2-11/FCGR2A/FCER1G/IGKV5-2/IGLV1-44/HCK/IGLV3-1/BTK/CARD11/WAS/IGKV2-30/IGKC/WIPF1/LAT2/IGLV1-47/IGKV1D-39/IGKV3-20/IGHV4-59/FYN/IGHV3-7/PLCG2/WIPF3/NCKAP1L/IGLV3-27/IGLC2/IGHV3-30/PTPRC/VAV1/PRKCQ/IGLV3…
GOBP_REGULATION_OF_CELL_SUBSTRATE_ADHESION	GOBP_REGULATION_OF_CELL_SUBSTRATE_ADHESION	187	0.618995	2.04853	1.40835e-09	7.46424e-08	5.46043e-08	2768	tags=37%, list=16%, signal=32%	SFRP1/CCDC80/FN1/SPOCK1/CCL21/SERPINE1/FBLN2/POSTN/COL1A1/COL8A1/GREM1/APOD/CD36/FBLN1/ECM2/CCN1/PHLDB2/LGALS1/ITGA5/FLNA/EMILIN1/FERMT2/EFEMP2/MMP14/THY1/COL16A1/FAM107A/PTN/TACSTD2/ARHGAP6/LIMS2/NRP1/CDKN2A/PDPN/CX3CL1/THBS1/PLAU/MYADM/TEK/DLC1/HAS2/EPHA3/SPOCK2/CSF1/PDGFB/PTPRO/EDIL3/BCL6/FZD4/FOXF1/ILK/GBP1/PREX1/GPM6B/MAP4K4/NID1/MDK/MELTF/EFNA5/BST1/CCR7/EGFL6/MMP12/EGFLAM/CD3E/RRAS/RAC2/LI…
GOBP_POSITIVE_REGULATION_OF_RESPONSE_TO_EXTERNAL_STIMULUS	GOBP_POSITIVE_REGULATION_OF_RESPONSE_TO_EXTERNAL_STIMULUS	389	0.525996	1.85819	1.45939e-09	7.66752e-08	5.60914e-08	2730	tags=32%, list=16%, signal=27%	KLK5/FABP4/THBS4/SLIT2/CCL19/CCL21/SERPINE1/C3/KLK7/TREM2/S100A8/FCN1/PRKD1/SCG2/CLEC4E/VEGFC/TNFSF4/IL6/FLNA/IDO1/CCN4/FGF2/PDGFRB/CXCL12/C5AR1/LY96/PTN/TYROBP/CCL3/PDE2A/CCL26/AIM2/F7/NRP1/PGC/FGFR1/CXCL10/S100A7/OSMR/C3AR1/CX3CL1/HAVCR2/GBP5/S1PR1/LPL/FCER1G/OSM/CSF1R/MNDA/ADAM8/CCR1/IFI16/RARRES2/THBS1/HCK/CXCL13/LY86/BTK/CCL5/CARD11/GPRC5B/AIF1/TLR8/ICAM2/PLA2G7/TLR2/CMKLR1/CXCR4/TGFB1/CCL4/…
GOCC_CELL_BODY	GOCC_CELL_BODY	367	0.534235	1.88124	1.4904e-09	7.76292e-08	5.67893e-08	2490	tags=25%, list=15%, signal=22%	ATP1A2/GAP43/BRINP3/ACTG2/CHRNA3/AKAP12/NGFR/EPHA7/CPLX2/TGFB3/L1CAM/VIP/SYNDIG1/APOE/GNAO1/CRYAB/ACTA2/EEF1A2/FCGR2B/APOD/DPYSL3/SNCG/SERPINF1/REG1A/SLC1A3/TIMP2/ROR2/MAP1A/FLNA/C4A/TGFB2/SORCS2/THY1/PDE1A/SLC2A3/ZNF385A/FEZ1/SV2A/LZTS1/ATP1A3/SYT11/CRMP1/SCN1B/NRP1/NDN/NTSR1/CD22/CX3CL1/MAP1B/NCF1/OLFM1/TMEM100/DRD2/CYBB/MAPK8IP1/TLR2/TRPV2/ADORA1/FYN/STMN2/GNAI2/CACNA1C/GABARAPL1/SLC8A1/RGS10/…
GOBP_SYNAPSE_ORGANIZATION	GOBP_SYNAPSE_ORGANIZATION	258	0.577165	1.98591	1.91972e-09	9.91362e-08	7.25227e-08	2171	tags=30%, list=13%, signal=26%	DKK1/GAP43/EPHA7/L1CAM/C3/KLK8/SYNDIG1/APOE/SPARCL1/TREM2/ITGAM/FCGR2B/TNC/SNCG/SPARC/FLNA/OBSL1/TUBA1A/PALM/GPC6/LGI2/NRP2/NTN1/AMIGO2/C5AR1/PTN/NLGN2/SYN1/SDK1/PCDHB10/C1QC/C1QA/PCDHB16/PCDHB9/CX3CL1/MAP1B/C1QB/DRD2/LILRB2/SRGN/ARHGEF15/DLG4/PDZRN3/PCDHGC3/MYH10/PRNP/TLR2/IL10RA/C1QL1/FLRT3/ELFN1/ADGRL2/SPOCK2/FZD1/FYN/DBN1/F2R/ERBB2/PCDH17/DMPK/LAMB2/SYNPO/COL4A1/NTRK2/NFATC4/SHANK3/NFASC/CLST…
GOBP_MYELOID_LEUKOCYTE_DIFFERENTIATION	GOBP_MYELOID_LEUKOCYTE_DIFFERENTIATION	174	0.619815	2.04164	2.10762e-09	1.07917e-07	7.89463e-08	2583	tags=39%, list=15%, signal=33%	ADIPOQ/SFRP1/CCL19/DHRS2/TREM2/FBN1/MMP9/INHBA/ROR2/LILRB4/CCN4/MITF/CLDN18/GPR68/FSTL3/OSCAR/MAFB/TYROBP/LRRC17/UBD/CCL3/TSPAN2/CD109/C1QC/SPI1/SIGLEC15/LTF/CSF1R/CCR1/IFI16/LILRB1/NRROS/RARA/TLR2/RASSF2/TGFB1/FES/CSF1/HCLS1/BMP4/LEF1/BATF3/BATF/IL34/CD4/SNX10/CD74/ZFP36L1/GPR183/EVI2B/HLA-DRB1/PIK3CD/GPR137B/UBASH3B/IL23A/ZBTB46/CSF2/RELB/CSF3/CCR7/SLC9B2/ITGB8/PIAS3/ANXA2/RUNX1/GATA3/GAB3/TFE3
GOCC_CELL_CELL_JUNCTION	GOCC_CELL_CELL_JUNCTION	385	0.525538	1.85014	2.19136e-09	1.11262e-07	8.13936e-08	2663	tags=30%, list=16%, signal=26%	DES/ATP1A2/CADM3/CALB2/SYNM/SGCA/NGFR/PGM5/NEXN/PDLIM3/TRPV4/MXRA8/ITGA5/ALOX15B/FLNA/OBSL1/CDH11/FERMT2/CLDN18/JCAD/PDLIM4/CLMP/JAM2/AMOTL1/CNTNAP1/GJA5/SV2A/MPDZ/PDLIM7/TMEM47/LIMS2/SCN1B/JAM3/GJA1/CLDN5/ANXA1/HEG1/ARHGAP24/FSCN1/PKD2/CGNL1/TMEM204/RDX/SORBS1/PTPRM/VANGL2/KIFC3/COL13A1/WAS/PECAM1/GJA4/EPB41L3/GJB4/CD53/MYADM/GJB5/DSG3/CLIC4/TEK/VAMP5/ITGB3/FLRT3/KIRREL1/PRKCG/CDH5/CLDN9/DBN1/PC…
GOBP_REGULATION_OF_OSSIFICATION	GOBP_REGULATION_OF_OSSIFICATION	85	0.724025	2.19627	2.22843e-09	1.12201e-07	8.20804e-08	2147	tags=44%, list=13%, signal=38%	COMP/DKK1/MGP/SFRP1/OMD/TGFB3/GREM1/TWIST1/EGR2/DDR2/CCN1/TGFB2/PTN/ECM1/CCL3/P2RX7/TMEM119/SIX2/LTF/S1PR1/CCR1/SRGN/ALOX5/LTBP3/TGFB1/CSF1/BMP6/PKDCC/BMP4/SLC8A1/ISG15/RFLNB/GPM6B/PBX1/MEF2C/CHSY1/MDK
GOBP_REGULATION_OF_PEPTIDYL_TYROSINE_PHOSPHORYLATION	GOBP_REGULATION_OF_PEPTIDYL_TYROSINE_PHOSPHORYLATION	196	0.606165	2.0113	2.59688e-09	1.29672e-07	9.48611e-08	2473	tags=32%, list=15%, signal=27%	ADIPOQ/SFRP2/THBS4/SFRP1/EPHA7/FGF7/TREM2/GREM1/CD36/FCGR1A/LILRB4/IL6/ITGA5/THY1/PDGFC/ITGB2/CAV1/NRP1/NCF1/OSM/CSF1R/CRLF1/SOCS3/DLG4/CCL5/PECAM1/GPRC5B/CTF1/ENPP2/CD300A/PRNP/TGFB1/ITGB3/ADORA1/CLEC7A/SH3BP5/BMP6/HCLS1/ICAM1/PDGFB/FYN/LILRA5/CADM4/IL34/CD4/CLCF1/IGF2/SAMSN1/CD74/PTPRC/NTRK2/BANK1/CSPG4/IL23A/CSF2/EFNA5/CSF3/BST1/CD40/EPHA4/IL11/CD3E
GOBP_AMEBOIDAL_TYPE_CELL_MIGRATION	GOBP_AMEBOIDAL_TYPE_CELL_MIGRATION	365	0.526311	1.85128	2.68397e-09	1.32923e-07	9.72389e-08	2648	tags=31%, list=16%, signal=26%	KRT16/CYP1B1/MEOX2/HAND2/FN1/AKAP12/FAP/SLIT2/APOE/S100A2/FGF7/GREM1/TWIST1/DDR2/DCN/PRKD1/MMP9/SERPINF1/SCG2/SPARC/VEGFC/TGFB2/JCAD/FGF2/TIMP1/AKT3/SEMA7A/AMOTL1/NRP2/SEMA3G/ITGB2/PTN/TACSTD2/FSTL1/RHOJ/TNFSF12/NRP1/FGFR1/GJA1/STC1/SYDE1/ANXA1/KANK2/ATP2B4/ADGRA2/ZEB2/MCC/EGR3/LOXL2/SOX17/FLT4/MMRN2/ANXA6/THBS1/CXCL13/CLEC14A/PTPRM/SEMA6B/EVL/SMO/ENPP2/TEK/HAS2/TGFB1/ITGB3/SMOC2/PDGFB/RGCC/CDH5/…
GOBP_MYELOID_CELL_DIFFERENTIATION	GOBP_MYELOID_CELL_DIFFERENTIATION	366	0.530996	1.86878	2.7209e-09	1.33656e-07	9.77754e-08	2583	tags=28%, list=15%, signal=25%	ADIPOQ/SFRP1/H4C6/CCL19/MYL9/DHRS2/TREM2/FBN1/MMP9/INHBA/LOX/MEIS2/ROR2/LILRB4/HSPA1A/CCN4/MITF/CLDN18/GPR68/FSTL3/MEIS1/OSCAR/MAFB/ZNF385A/NR4A3/TYROBP/LRRC17/UBD/CCL3/TSPAN2/RAB7B/CD109/C1QC/SPI1/SIGLEC15/LTF/FAXDC2/CSF1R/CCR1/IFI16/LILRB1/KLF2/THBS1/NRROS/RARA/TLR2/RASSF2/TGFB1/FLI1/FES/CSF1/HCLS1/BMP4/DYRK3/NCKAP1L/LEF1/BATF3/ISG15/BATF/ADGRF5/BCL6/IL34/CD4/ETS1/SNX10/H4C12/HSPA1B/CD74/ZFP36L…
GOBP_METAL_ION_TRANSPORT	GOBP_METAL_ION_TRANSPORT	314	0.542446	1.88737	2.76974e-09	1.34958e-07	9.87277e-08	2446	tags=32%, list=14%, signal=28%	CASQ2/ATP1A2/PLN/PLPP4/PLP1/JPH2/CCL19/CCL21/KCNE4/GNAO1/MYLK/TRPV4/RRAD/CACNA2D1/RAMP1/CCN2/CCL8/SLC11A1/RGS4/FGF2/THY1/CCL2/SLC24A3/PDGFRB/CXCL12/CAV1/REM1/ATP1A3/GEM/GCG/CCL3/P2RX7/CXCL10/GJA1/CXCL9/STC1/NTSR1/ATP2B4/PKD2/CX3CL1/CD84/HOMER3/DRD2/LILRB2/CCR1/CXCL11/LILRB1/CALCRL/ANXA6/TUSC3/CCL5/KCNH2/RGN/GJA4/CLIC2/CACNA1H/CLCA1/PRNP/CXCR4/CCL4/TRPV2/CCR5/P2RY6/ICAM1/PDGFB/APLNR/FYN/EHD3/GNB5/…
GOBP_IMMUNE_RESPONSE_REGULATING_SIGNALING_PATHWAY	GOBP_IMMUNE_RESPONSE_REGULATING_SIGNALING_PATHWAY	425	0.518419	1.84645	2.88969e-09	1.39676e-07	1.02179e-07	2108	tags=28%, list=12%, signal=25%	IGHD/IGHV3-64/PLPP4/IGKV1D-12/IGHG1/IGLV6-57/IGHV2-70D/IGHV4-4/IGHV1-24/FCGR2B/FCGR1A/FCN1/IGKV3D-20/IGHG4/CLEC4E/FCGR3A/LILRB4/IGHG2/IGHG3/IGKV2-28/THY1/IGLV1-51/CR2/HLA-DQA2/C5AR1/NR4A3/IGHV2-70/IGLV3-19/TYROBP/NFATC1/IGLC3/IGKV1-12/FGR/HLA-DQA1/IGHV4-39/IGKV1-39/IGLV3-21/IGHV1-69/IGHV2-5/IL20RB/IGLV2-11/LAPTM5/C3AR1/FCGR2A/CD22/FPR1/FCER1G/RFTN1/FPR3/IGKV5-2/MNDA/CD79B/LILRB2/HLA-DPB1/IGLV1-44…
GOCC_MEMBRANE_MICRODOMAIN	GOCC_MEMBRANE_MICRODOMAIN	255	0.569137	1.95808	3.05318e-09	1.46407e-07	1.07104e-07	2623	tags=35%, list=16%, signal=30%	ATP1A2/PTGIS/CHRNA3/SGCA/SULF1/OLR1/KCNMA1/TREM2/ITGAM/CD36/CAVIN2/TUBA1A/CAVIN1/THY1/CLIP3/SELE/CAVIN3/EHD2/ITGB2/CAV2/CAV1/MS4A4A/GJA1/PDPN/CD14/NTSR1/ATP2B4/S1PR1/RFTN1/MAL/HCK/SORBS1/BTK/TFPI/CARD11/PECAM1/GPC1/SMO/SERPINH1/MYADM/LAT2/TEK/PRNP/TLR2/DLC1/HAS2/SELPLG/RGS19/PDZK1/STOM/CD79A/ICAM1/ANO1/KIRREL1/FYN/NFAM1/GNAI2/F2R/UNC5B/BST2/CD48/PLVAP/MS4A1/CD4/RHOQ/NOS3/PTPRC/SLC2A1/TLR1/GPM6B/C…
GOBP_REGULATION_OF_TRANSMEMBRANE_RECEPTOR_PROTEIN_SERINE_THREONINE_KINASE_SIGNALING_PATHWAY	GOBP_REGULATION_OF_TRANSMEMBRANE_RECEPTOR_PROTEIN_SERINE_THREONINE_KINASE_SIGNALING_PATHWAY	187	0.612764	2.02791	3.18721e-09	1.51631e-07	1.10925e-07	1779	tags=29%, list=11%, signal=26%	SFRP2/CILP/DKK1/CHRDL1/SFRP4/SFRP1/ASPN/TGFB3/RBPMS2/SULF1/SFRP5/HTRA3/GREM1/FBN1/INHBA/FST/LOX/CCN1/HSPA1A/EMILIN1/GREM2/TGFB2/FSTL3/LEFTY2/CHST11/HTRA1/CHRD/SPART/CAV2/CAV1/DACT2/MYOCD/FSTL1/PEG10/CD109/INHBB/TGFB1I1/DKK3/LTBP1/VASN/THBS1/NRROS/LATS2/TGFB1/NREP/CDKN1C/PMEPA1/BMP6/CDH5/BMP4/ENG/CCN3/TWSG1/ZNF423
GOBP_T_CELL_ACTIVATION	GOBP_T_CELL_ACTIVATION	381	0.517513	1.81934	3.36161e-09	1.58678e-07	1.16081e-07	3877	tags=45%, list=23%, signal=35%	CCL19/CCL21/GPNMB/FCGR2B/GLI3/VSIG4/PLA2G2D/TNFSF4/LILRB4/IL6/LGALS1/SLC11A1/IDO1/THY1/CCL2/MAFB/GLI2/HLA-DOA/CAV1/TNFSF13B/CTSL/PDCD1LG2/IL20RB/MSN/HLX/LAPTM5/LRRC32/ANXA1/VCAM1/CD86/HAVCR2/FCER1G/CD70/EGR3/ADAM8/LILRB2/HLA-DPB1/LILRB1/CCL5/CARD11/WAS/AIF1/MAPK8IP1/APBB1IP/CD300A/RARA/CD8B/PRNP/LOXL3/HLA-DPA1/NLRP3/LCP1/CLEC7A/ICAM1/FYN/BMP4/DTX1/DOCK2/TNFAIP8L2/RUNX3/NCKAP1L/ERBB2/LEF1/TIGIT/MI…
GOMF_PEPTIDASE_REGULATOR_ACTIVITY	GOMF_PEPTIDASE_REGULATOR_ACTIVITY	147	0.645039	2.07379	4.58838e-09	2.14907e-07	1.57214e-07	2446	tags=36%, list=14%, signal=31%	CST6/SFRP2/PI16/FN1/SPOCK1/SERPINE1/C3/SERPING1/PCOLCE2/C4B/FBLN1/SERPINF1/TIMP2/COL6A3/ANOS1/C4A/PCOLCE/TIMP1/TIMP3/CAV1/NLRP1/CD109/CSTA/LTF/CST2/MAL/RECK/A2M/SERPINB5/TFPI/RENBP/SERPINH1/PRNP/BEX3/SPOCK2/WFDC1/SERPINF2/CST1/SERPINA6/ITIH5/SERPINE2/BST2/PCSK1N/PI15/CD27/RARRES1/SERPINA4/COL7A1/WFDC10B/CARD8/SERPINI1/COL28A1/ANXA2
GOCC_POLYMERIC_CYTOSKELETAL_FIBER	GOCC_POLYMERIC_CYTOSKELETAL_FIBER	477	0.49294	1.76508	4.64591e-09	2.15928e-07	1.57961e-07	2394	tags=19%, list=14%, signal=17%	KRT14/KRT5/KRT6A/KRT16/DES/KRT6B/KRT17/KRT40/SYNM/LMOD1/CAPN6/TPM2/PDLIM3/DPYSL3/TRPV4/SYNC/REEP2/KIF26B/TMOD1/TUBB2B/ROR2/MAP1A/TUBB6/FLNA/TUBA1A/CLIP4/PDLIM4/CLMP/VIM/BEX4/CLIP3/KRT7/FEZ1/GAS7/PDLIM7/ARHGAP6/JAM3/EML1/ANXA1/PALLD/PKD2/MAP1B/KIF3C/CEP170/MYO5A/HCK/KATNAL1/KIFC3/WAS/IFFO1/AIF1/WIPF1/TEK/DNM1/MID2/LCP1/SVIL/HCLS1/FYN/DBN1/PBXIP1/RTN2/PSTPIP1/WIPF3/RASSF5/BFSP1/GABARAPL1/SLC8A1/NCK…
GOBP_MUSCLE_CELL_DIFFERENTIATION	GOBP_MUSCLE_CELL_DIFFERENTIATION	241	0.576336	1.9648	4.69957e-09	2.16754e-07	1.58566e-07	2343	tags=31%, list=14%, signal=27%	COMP/DKK1/PI16/MYH11/LMOD1/SPEG/ADAM12/BOC/RBPMS2/POPDC2/PGM5/GREM1/FLNC/TMOD1/LOX/IGFBP5/OBSL1/PLPP7/EFEMP2/RGS4/MMP14/JAM2/EHD2/PDGFRB/CAV2/PLEKHO1/NFATC1/MYOCD/CFL2/TMEM119/CXCL10/CXCL9/RGS2/TNNT1/TMEM204/RARB/QKI/SMO/CD53/CACNA1H/TGFB1/CSRP1/DYSF/PDGFB/OLFM2/CSRP2/TMOD2/RAMP2/BMP4/MAPK11/SMARCD3/SLC8A1/DMPK/ENG/BHLHE41/CCN3/MIR23A/IGF2/HEY1/CDON/FOXF1/PLD3/NFATC4/SEMA4C/OBSCN/CHRNB1/MEF2C/DMD…
GOBP_MESENCHYME_DEVELOPMENT	GOBP_MESENCHYME_DEVELOPMENT	218	0.585773	1.97254	4.91153e-09	2.24814e-07	1.64462e-07	2696	tags=38%, list=16%, signal=32%	SFRP2/HAND1/HAND2/ACTG2/SFRP1/FN1/TGFB3/COL1A1/ACTA2/DACT3/GREM1/TWIST1/IL6/PHLDB2/FLNA/WWTR1/FERMT2/TGFB2/BASP1/WNT10A/SEMA7A/NRP2/SEMA3G/WNT2/PDGFRB/NRP1/SIX2/FGFR1/FOXC1/PDPN/SNAI2/TGFB1I1/VASN/PKD2/OLFM1/TMEM100/HEYL/S100A4/LOXL2/ANXA6/SEMA6B/SMO/HAS2/SNAI1/TGFB1/MEOX1/LOXL3/EPHA3/TCF21/RGCC/BMP4/LEF1/SEMA3A/GLIPR2/ENG/HPN/ROBO1/HEY1/ZFP36L1/NOS3/FOXF1/DCHS1/NOTCH4/RFLNB/SEMA4C/TEAD2/SEMA6C/M…
GOBP_CELL_CELL_SIGNALING_BY_WNT	GOBP_CELL_CELL_SIGNALING_BY_WNT	436	0.500358	1.78967	5.40006e-09	2.43659e-07	1.78248e-07	2584	tags=22%, list=15%, signal=19%	SFRP2/DKK1/SFRP4/SFRP1/CTHRC1/SULF1/COL1A1/APOE/GNAO1/SFRP5/DACT3/GREM1/CDK14/GLI3/IGFBP6/NXN/DACT1/ROR2/WWTR1/FERMT2/CCN4/GPC6/MITF/WNT10A/SCEL/AMOTL1/WNT9A/DKK2/WNT2/CAV1/GLI1/SOX7/NFATC1/SHISA2/BICC1/WIF1/SNAI2/TGFB1I1/RSPO3/DKK3/PKD2/ADGRA2/SHISA3/MCC/SOX17/DRD2/MDFIC/CPE/RECK/VANGL2/LATS2/TCF7L1/GPRC5B/DAAM2/PRICKLE2/TLR2/IGFBP4/TGFB1/FZD10/HIC1/FZD1/FZD2/PTPRO/MDFI/PLCG2/FZD8/SULF2/LEF1/TME…
GOBP_REGULATION_OF_LEUKOCYTE_DIFFERENTIATION	GOBP_REGULATION_OF_LEUKOCYTE_DIFFERENTIATION	230	0.578964	1.96251	5.40389e-09	2.43659e-07	1.78248e-07	2583	tags=37%, list=15%, signal=31%	ADIPOQ/SFRP1/CCL19/TREM2/FCGR2B/FBN1/GLI3/INHBA/ROR2/TNFSF4/LILRB4/MITF/CLDN18/MMP14/GPR68/FSTL3/MAFB/GLI2/HLA-DOA/SLAMF8/TYROBP/LRRC17/CCL3/C1QC/AXL/HLX/ANXA1/LTF/CD86/EGR3/ADAM8/LILRB2/CCR1/LILRB1/BTK/CARD11/RARA/RASSF2/TGFB1/LOXL3/NLRP3/FES/CSF1/HCLS1/NFAM1/BMP4/DTX1/RUNX3/NCKAP1L/ERBB2/LEF1/BCL6/IL34/CD4/FOXJ1/IL2RA/CD74/ZFP36L1/HLA-DRA/CCR2/PTPRC/ZNF683/EVI2B/HLA-DRB1/CD27/FOXP3/SASH3/GPR137…
GOMF_EXTRACELLULAR_MATRIX_BINDING	GOMF_EXTRACELLULAR_MATRIX_BINDING	52	0.77999	2.21584	5.65043e-09	2.52888e-07	1.84999e-07	1373	tags=48%, list=8%, signal=44%	SPP1/COL11A1/SLIT2/SSC5D/FBLN2/BGN/SPARCL1/LRRC15/DCN/SPARC/CCN1/LGALS1/ELN/CD248/LYPD3/ECM1/ADAMTS5/THBS1/CLEC14A/GPC1/THSD1/BCAM/ITGB3/SMOC2/SPOCK2
GOBP_OSTEOBLAST_DIFFERENTIATION	GOBP_OSTEOBLAST_DIFFERENTIATION	178	0.613889	2.02265	5.89297e-09	2.61804e-07	1.91521e-07	1746	tags=27%, list=10%, signal=24%	SFRP2/HAND2/SFRP1/SPP1/CTHRC1/COL1A1/GREM1/TWIST1/TNC/DDR2/GLI3/ITGA11/PRKD1/VCAN/MRC2/TWIST2/LOX/VEGFC/CCN1/IL6/IGFBP5/WWTR1/FERMT2/CCN4/CLEC5A/COL6A1/GLI2/SEMA7A/IGFBP3/CHRD/GLI1/PDLIM7/CCL3/TMEM119/SNAI2/LTF/ALPL/SMO/RASSF2/SNAI1/FZD1/BMP6/RUNX2/BMP4/LEF1/MIR27A/TWSG1/IGF2
GOBP_RESPONSE_TO_STEROID_HORMONE	GOBP_RESPONSE_TO_STEROID_HORMONE	247	0.572354	1.95874	6.37289e-09	2.81058e-07	2.05607e-07	2042	tags=25%, list=12%, signal=22%	ADIPOQ/ATP1A2/BCHE/SFRP1/SPP1/SLIT2/TGFB3/CPS1/SLIT3/COL1A1/SERPINF1/FIBIN/LOX/SPARC/CCN2/IL6/LMO3/TGFB2/FAM107A/CAV1/NR4A3/PTN/ATP1A3/OR51E2/MAOB/IGFBP7/CYP7B1/STC1/ANXA1/KANK2/AQP1/FOSB/HEYL/FBXO32/THBS1/CYBB/ALPL/TFPI/NR3C1/TLR2/TGFB1/PTAFR/PMEPA1/TCF21/BMP6/IL1RN/ICAM1/RAMP2/BMP4/FOSL1/LEF1/PER1/ENG/GJB2/PAM/DUSP1/HEY1/ZFP36L1/KLF9/TXNIP/ABCA3/DDIT4
GOBP_REGULATION_OF_TRANSMEMBRANE_TRANSPORT	GOBP_REGULATION_OF_TRANSMEMBRANE_TRANSPORT	336	0.528212	1.84731	6.44097e-09	2.82002e-07	2.06298e-07	2255	tags=26%, list=13%, signal=23%	ADIPOQ/CASQ2/ATP1A2/PLN/KCNMB1/PLP1/JPH2/C3/FXYD6/KCNMA1/KCNE4/TREM2/TWIST1/RRAD/MMP9/FHL1/CACNA2D1/FLNA/RGS4/THY1/CCL2/CLIP3/CNIH3/CAV1/NR4A3/REM1/GEM/NLGN2/KCNJ8/P2RX7/SCN1B/CXCL10/GJA1/CXCL9/RGS2/FGF19/NTSR1/ATP2B4/PKD2/CX3CL1/HVCN1/FXYD4/DRD2/CXCL11/THBS1/CYBB/DLG4/SORBS1/KCNH2/RGN/CLIC2/CACNA1H/CLIC4/PRNP/PTAFR/P2RY6/PDZK1/DAPK1/STOM/APLNR/FYN/EHD3/GNB5/PLCG2/F2RL3/CACNA2D4/RTN2/F2R/CACNA1C/…
GOBP_TISSUE_MIGRATION	GOBP_TISSUE_MIGRATION	276	0.557626	1.9256	6.61824e-09	2.87679e-07	2.10451e-07	2733	tags=34%, list=16%, signal=29%	KRT16/CYP1B1/MEOX2/ACTG2/FAP/SLIT2/APOE/S100A2/FGF7/ACTA2/GREM1/DCN/PRKD1/MMP9/SERPINF1/SCG2/SPARC/VEGFC/TGFB2/JCAD/FGF2/AKT3/NRP2/ITGB2/PTN/TACSTD2/FSTL1/RHOJ/TNFSF12/NRP1/FGFR1/STC1/ANXA1/KANK2/ATP2B4/ADGRA2/ZEB2/MCC/EGR3/LOXL2/FLT4/MMRN2/THBS1/CXCL13/CLEC14A/PTPRM/EVL/ENPP2/TEK/HAS2/TGFB1/ITGB3/SMOC2/PDGFB/RGCC/CDH5/PLCG2/BMP4/RHOB/HSPB1/VASH1/TBXA2R/SEMA3A/MIR27A/GLIPR2/ROBO1/CCN3/MIR23A/ETS1…
GOBP_MYELOID_LEUKOCYTE_MIGRATION	GOBP_MYELOID_LEUKOCYTE_MIGRATION	177	0.609749	2.00794	6.78315e-09	2.92741e-07	2.14154e-07	2247	tags=46%, list=13%, signal=41%	THBS4/SLIT2/CCL19/CCL18/CCL21/SERPINE1/TREM2/GREM1/S100A8/SCG2/VEGFC/CCL23/ROR2/IL6/CCL8/EMILIN1/CXCL5/TGFB2/MMP14/CCL2/CCL13/ITGB2/CXCL12/C5AR1/SLAMF8/CCL3/CCL26/JAM3/CXCL10/CXCL9/IL1R1/S100A7/ANXA1/C3AR1/CX3CL1/FCER1G/CSF1R/ADAM8/CCR1/CXCL11/RARRES2/THBS1/CXCL13/CCL5/PECAM1/AIF1/CD300A/PLA2G7/CMKLR1/CCL4/CCL17/CSF1/S100A12/PDGFB/PTPRO/CXCL8/NCKAP1L/CCL3L3/IL34/CHGA/CCN3/DUSP1/CD74/FLT1/CCR2/S10…
GOBP_NEGATIVE_REGULATION_OF_PEPTIDASE_ACTIVITY	GOBP_NEGATIVE_REGULATION_OF_PEPTIDASE_ACTIVITY	160	0.626654	2.03882	7.60815e-09	3.25103e-07	2.37828e-07	2446	tags=36%, list=14%, signal=31%	CST6/SFRP2/PI16/SPOCK1/NGFR/SERPINE1/C3/CRYAB/SERPING1/C4B/MMP9/SERPINF1/TIMP2/COL6A3/ANOS1/C4A/TIMP1/TIMP3/ECM1/CD109/CSTA/LTF/CST2/AQP1/IFI16/RECK/THBS1/IFI6/A2M/SERPINB5/TFPI/RENBP/SERPINH1/PRNP/BEX3/SPOCK2/WFDC1/SERPINF2/CST1/SERPINA6/ITIH5/SERPINE2/BST2/PCSK1N/PI15/CD27/PLAUR/LAMP3/RARRES1/SERPINA4/IGBP1/COL7A1/WFDC10B/CARD8/SERPINI1/COL28A1/ANXA2
GOBP_BIOMINERALIZATION	GOBP_BIOMINERALIZATION	113	0.669805	2.10673	7.64061e-09	3.25103e-07	2.37828e-07	1979	tags=38%, list=12%, signal=34%	COMP/MGP/SPP1/ASPN/OMD/TGFB3/COL1A1/GREM1/COL1A2/TWIST1/DDR2/LOX/ODAM/CCN1/ROR2/FAM20A/SLC24A3/PTN/ECM1/CCL3/P2RX7/TMEM119/CLEC3B/FGR/LTF/FAM20C/S1PR1/CCR1/SRGN/ALPL/ALOX5/LTBP3/TGFB1/BMP6/PKDCC/BMP4/SLC8A1/ISG15/SNX10/HEY1/NOS3/RFLNB/GPM6B
GOBP_SMOOTH_MUSCLE_CELL_PROLIFERATION	GOBP_SMOOTH_MUSCLE_CELL_PROLIFERATION	115	0.674502	2.12246	8.7511e-09	3.68426e-07	2.6952e-07	1770	tags=35%, list=10%, signal=31%	ADIPOQ/CNN1/OGN/TGFB3/RBPMS2/VIP/APOD/MMP9/MMP2/IL6/IGFBP5/CCN4/EFEMP2/FGF2/ELN/PDE1A/IGFBP3/PDGFRB/NR4A3/MYOCD/ADAMTS1/NPR1/GJA1/PTGIR/CX3CL1/S1PR1/CALCRL/THBS1/CCL5/PRKG1/AIF1/PTAFR/P2RY6/SERPINF2/PDGFB/BMP4/GNAI2/MIR27A/CCN3/TGM2
GOBP_CHONDROCYTE_DIFFERENTIATION	GOBP_CHONDROCYTE_DIFFERENTIATION	84	0.723454	2.18705	8.78075e-09	3.68426e-07	2.6952e-07	2659	tags=54%, list=16%, signal=45%	SFRP2/COMP/COL11A1/SULF1/EFEMP1/GREM1/GLI3/NKX3-2/CCN2/CCN4/ADAMTS12/GLI2/CHST11/WNT9A/CYTL1/ECM1/SIX2/SNAI2/MAF/LOXL2/TRPS1/RARB/ANXA6/SERPINH1/LTBP3/TGFB1/ADAMTS7/BMP6/PKDCC/RUNX2/BMP4/RUNX3/SULF2/CCN3/RFLNB/MEF2C/CHSY1/MDK/COL27A1/BMPR2/TGFBI/TGFBR1/RUNX1/OSR2/HMGA2
GOBP_POSITIVE_REGULATION_OF_CELL_CELL_ADHESION	GOBP_POSITIVE_REGULATION_OF_CELL_CELL_ADHESION	229	0.572702	1.94279	1.04295e-08	4.33918e-07	3.17431e-07	3257	tags=45%, list=19%, signal=37%	CCL19/CCL21/GLI3/KIF26B/TNFSF4/LILRB4/IL6/LGALS1/FSTL3/THY1/CCL2/GLI2/SELE/ITGB2/CAV1/NR4A3/TNFSF13B/PDCD1LG2/PDPN/HLX/ANXA1/SELP/VCAM1/CD86/CX3CL1/HAVCR2/CD70/EGR3/ADAM8/LILRB2/HLA-DPB1/LILRB1/CXCL13/CCL5/CARD11/ALOX5/AIF1/RARA/HAS2/PTAFR/HLA-DPA1/NLRP3/SERPINF2/ICAM1/FYN/RUNX3/NCKAP1L/ADAM19/LEF1/BCL6/PDCD1/CD4/ETS1/IGF2/IL2RA/CD74/HLA-DRA/CCR2/PTPRC/VAV1/HLA-DRB1/PRKCQ/CD27/PLAUR/FOXP3/CD274/S…
GOBP_REGULATION_OF_SUPRAMOLECULAR_FIBER_ORGANIZATION	GOBP_REGULATION_OF_SUPRAMOLECULAR_FIBER_ORGANIZATION	316	0.533316	1.8571	1.04853e-08	4.33918e-07	3.17431e-07	2782	tags=28%, list=16%, signal=24%	LMOD1/SFRP1/SYNPO2/SLIT2/TGFB3/AEBP1/CCL21/APOE/CRYAB/TRPV4/TMOD1/CCN2/HSPA1A/MAP1A/PHLDB2/FLNA/EMILIN1/CLU/FERMT2/EFEMP2/RGS4/ELN/BMERB1/CLIP3/CXCL12/TACSTD2/ARHGAP6/CCL26/CFL2/HDGFL3/NRP1/CX3CL1/MAP1B/S1PR1/CGNL1/SPTBN5/CYRIA/HCK/RDX/CCDC88A/ARHGEF15/WAS/EVL/KANK3/MYADM/DLC1/PLEK/FES/SERPINF2/SVIL/HCLS1/ICAM1/RGCC/CDH5/DBN1/TMOD2/STMN2/NCKAP1L/CDC42EP3/GMFG/HSPA1B/ESAM/TMSB15A/SYNPO/CAPG/SHANK3…
GOBP_NEGATIVE_REGULATION_OF_RESPONSE_TO_EXTERNAL_STIMULUS	GOBP_NEGATIVE_REGULATION_OF_RESPONSE_TO_EXTERNAL_STIMULUS	268	0.560886	1.9404	1.08443e-08	4.45723e-07	3.26067e-07	2382	tags=32%, list=14%, signal=28%	ADIPOQ/PTGIS/SPP1/FAP/SLIT2/SERPINE1/KLK8/TNFAIP6/APOE/RGMA/GREM1/SERPING1/FCGR2B/VSIG4/SERPINF1/PHLDB2/FGF2/CCL2/FNDC4/SEMA7A/HTRA1/SEMA3G/C1QTNF3/SLAMF8/SYT11/NRP1/CD109/IL20RB/GJA1/LTF/CX3CL1/HAVCR2/PLAT/DRD2/IFI16/LILRB1/CALCRL/THBS1/CXCL13/SOCS3/A2M/PLAU/TFPI/PRKG1/SEMA6B/ALOX5/AIF1/TEK/SIGLEC10/THBD/ADORA1/NLRP3/CD34/WFDC1/SERPINF2/PDGFB/PTPRO/CDH5/TNFAIP8L2/SERPINE2/SEMA3A/ROBO1/CCN3/C1QTN…
GOCC_INTERMEDIATE_FILAMENT_CYTOSKELETON	GOCC_INTERMEDIATE_FILAMENT_CYTOSKELETON	98	0.692566	2.14052	1.152e-08	4.70298e-07	3.44045e-07	551	tags=15%, list=3%, signal=15%	KRT14/KRT5/KRT6A/KRT16/DES/KRT6B/KRT17/KRT40/SYNM/S100A8/SYNC/PHLDB2/MMP14/VIM/KRT7
GOBP_REGULATION_OF_NEURON_PROJECTION_DEVELOPMENT	GOBP_REGULATION_OF_NEURON_PROJECTION_DEVELOPMENT	320	0.530248	1.8483	1.18365e-08	4.79973e-07	3.51122e-07	2649	tags=28%, list=16%, signal=24%	SFRP2/SFRP1/CHRNA3/CRABP2/FN1/SPOCK1/SPP1/NGFR/EPHA7/SLIT2/L1CAM/KLK8/APOE/PRRX1/RGMA/KLK6/DPYSL3/TRPV4/PRKD1/SERPINF1/PLXNB3/ROR2/LGALS1/FLNA/OBSL1/THY1/VIM/SEMA7A/NTN1/FEZ1/SPART/SEMA3G/CXCL12/SDC2/LZTS1/PTN/CRMP1/SCN1B/NRP1/RGS2/UST/CX3CL1/MAP1B/CCDC88A/SEMA6B/CHN1/PLXNC1/TRPV2/EPHA3/FZD1/FES/NR2F1/PTPRO/FYN/DBN1/STMN2/SEMA3A/P3H1/ROBO1/DENND5A/S100A9/NTRK2/NFATC4/SHANK3/SEMA4C/NCS1/PREX1/NDRG…
GOBP_REGULATION_OF_CYTOSKELETON_ORGANIZATION	GOBP_REGULATION_OF_CYTOSKELETON_ORGANIZATION	439	0.492039	1.75955	1.20215e-08	4.84225e-07	3.54233e-07	2782	tags=27%, list=16%, signal=23%	LMOD1/SFRP1/SYNPO2/SLIT2/TGFB3/CCL21/NEXN/CAPN6/TRPV4/S100A8/TMOD1/ODAM/CCN2/HSPA1A/MAP1A/PHLDB2/FLNA/FERMT2/RGS4/ELN/BMERB1/CLIP3/FAM107A/PDGFRB/CXCL12/TACSTD2/ARHGAP6/P2RX7/CCL26/CFL2/HDGFL3/JAM3/NRP1/SYDE1/SIGLEC15/FSCN1/CX3CL1/MAP1B/S1PR1/CSF1R/CGNL1/SPTBN5/CYRIA/HCK/RDX/CCDC88A/ARHGEF15/WAS/EVL/KANK3/MYADM/CLIC4/TEK/DLC1/FZD10/PLEK/EPHA3/FES/SERPINF2/SVIL/HCLS1/ICAM1/RGCC/CDH5/DBN1/TMOD2/STM…
GOBP_BONE_MINERALIZATION	GOBP_BONE_MINERALIZATION	85	0.712486	2.16127	1.22249e-08	4.8916e-07	3.57843e-07	2099	tags=42%, list=12%, signal=37%	COMP/MGP/ASPN/OMD/TGFB3/GREM1/COL1A2/TWIST1/DDR2/LOX/CCN1/ROR2/SLC24A3/PTN/ECM1/CCL3/P2RX7/TMEM119/CLEC3B/FGR/LTF/S1PR1/CCR1/SRGN/ALOX5/LTBP3/TGFB1/BMP6/PKDCC/BMP4/SLC8A1/ISG15/SNX10/RFLNB/GPM6B/MEF2C
GOBP_REGULATION_OF_B_CELL_ACTIVATION	GOBP_REGULATION_OF_B_CELL_ACTIVATION	159	0.618238	2.01107	1.25445e-08	4.98644e-07	3.64781e-07	2099	tags=37%, list=12%, signal=33%	IGHD/IGHV3-64/SFRP1/IGHG1/IGHV2-70D/IGHV4-4/IGHV1-24/FCGR2B/IGHG4/INHBA/TNFSF4/IL6/IGHG2/IGHG3/MMP14/SLAMF8/IGHV2-70/TNFSF13B/TYROBP/IGLC3/IGHV4-39/IGHV1-69/IGHV2-5/LAPTM5/CD22/MNDA/BTK/CARD11/IGHV3-15/IGKC/CD300A/IGHV5-51/TGFB1/IGHV1-69D/IGHV4-31/IGHV4-59/IGHV3-7/NFAM1/NCKAP1L/IGLC2/BCL6/TNFRSF4/CLCF1/FOXJ1/SAMSN1/CD74/ZFP36L1/GPR183/IGHV3-30/PTPRC/CD27/IGHV1-58/FOXP3/IGHV6-1/BANK1/IGHV3-49/SASH…
GOBP_TISSUE_REMODELING	GOBP_TISSUE_REMODELING	130	0.646991	2.05239	1.62071e-08	6.40021e-07	4.68204e-07	2147	tags=38%, list=13%, signal=33%	THBS4/HAND2/SFRP1/SPP1/TGFB3/CTHRC1/BGN/GPNMB/GREM1/DDR2/MMP2/IL6/IGFBP5/FLNA/MITF/CLDN18/MMP14/TIMP1/CAV1/PTN/TIE1/P2RX7/TMEM119/FOXC1/GJA1/AXL/SIGLEC15/RSPO3/S1PR1/CSF1R/FLT4/ADAM8/LTBP3/ACP5/RASSF2/TGFB1/ITGB3/F2R/SNX10/PDK4/TGM2/NOS3/CCR2/CSPG4/GPR137B/UBASH3B/IL23A/MEF2C/MDK
GOBP_MONONUCLEAR_CELL_DIFFERENTIATION	GOBP_MONONUCLEAR_CELL_DIFFERENTIATION	331	0.525267	1.83385	1.70699e-08	6.69717e-07	4.89928e-07	2887	tags=34%, list=17%, signal=29%	SFRP1/CCL19/LY6D/DHRS2/TREM2/FCGR2B/GLI3/INHBA/PLA2G2D/TNFSF4/LILRB4/IL6/LGALS1/MMP14/GPR68/MAFB/GLI2/CR2/HLA-DOA/SLAMF8/UBD/CTSL/AXL/SPI1/HLX/ANXA1/VCAM1/CD86/FCER1G/EGR3/CSF1R/CD79B/ADAM8/LILRB2/IFI16/LILRB1/BTK/CARD11/LYL1/RARA/LOXL3/NLRP3/FES/CSF1/CD79A/PLCG2/NFAM1/BMP4/DTX1/DOCK2/RUNX3/NCKAP1L/ERBB2/LEF1/BATF3/BATF/BCL6/IL34/MS4A1/ITM2A/CD4/CLCF1/FOXJ1/IL2RA/CD74/ZFP36L1/GPR183/HLA-DRA/CCR2/…
GOBP_POSITIVE_REGULATION_OF_CHEMOTAXIS	GOBP_POSITIVE_REGULATION_OF_CHEMOTAXIS	115	0.668977	2.10507	1.74045e-08	6.78437e-07	4.96308e-07	2714	tags=51%, list=16%, signal=43%	THBS4/SLIT2/CCL19/CCL21/SERPINE1/TREM2/PRKD1/SCG2/VEGFC/IL6/FGF2/PDGFRB/CXCL12/C5AR1/PTN/CCL3/CCL26/F7/NRP1/FGFR1/CXCL10/S100A7/C3AR1/S1PR1/CSF1R/CCR1/RARRES2/THBS1/CXCL13/CCL5/AIF1/PLA2G7/CMKLR1/CXCR4/TGFB1/CCL4/SMOC2/CSF1/PDGFB/CXCL8/NCKAP1L/GPSM3/HSPB1/IL34/IL16/CD74/CCR2/PGF/IL23A/RIPOR2/TPBG/MDK/CCR7/BMPR2/LPAR1/CXCL17/EDN1/RAC2/EDN2
GOBP_RESPONSE_TO_BMP	GOBP_RESPONSE_TO_BMP	126	0.660864	2.0836	1.77403e-08	6.87094e-07	5.02641e-07	1779	tags=29%, list=11%, signal=26%	SFRP2/COMP/CHRDL1/SFRP4/SFRP1/TGFB3/RBPMS2/SULF1/RGMA/SFRP5/HTRA3/GREM1/FBN1/FST/CCN1/ROR2/GREM2/TGFB2/ADAMTS12/FSTL3/LEFTY2/HTRA1/CHRD/SPART/FSTL1/TMEM100/HEYL/TGFB1/ADAMTS7/BMP6/CDH5/RUNX2/BMP4/LEF1/ENG/TWSG1/ZNF423
GOBP_LEUKOCYTE_CHEMOTAXIS	GOBP_LEUKOCYTE_CHEMOTAXIS	187	0.599588	1.98431	2.00867e-08	7.73016e-07	5.65497e-07	2239	tags=44%, list=13%, signal=38%	THBS4/SLIT2/CCL19/CCL18/CCL21/SERPINE1/GREM1/S100A8/SCG2/VEGFC/CCL23/IL6/CCL8/CXCL5/TGFB2/CCL2/CCL13/ITGB2/CXCL12/C5AR1/SLAMF8/PTN/CCL3/CCL26/F7/JAM3/CXCL10/CXCL9/CYP7B1/S100A7/ANXA1/C3AR1/CX3CL1/S1PR1/FCER1G/CSF1R/ADAM8/CCR1/CXCL11/RARRES2/THBS1/CXCL13/CCL5/ALOX5/AIF1/PLA2G7/CMKLR1/CXCR4/CCL4/CCR5/CCL17/CSF1/S100A12/PDGFB/PTPRO/CXCL8/NCKAP1L/GPSM3/CCL3L3/IL34/CHGA/CCN3/IL16/DUSP1/CD74/GPR183/FLT…
GOCC_BASEMENT_MEMBRANE	GOCC_BASEMENT_MEMBRANE	72	0.73651	2.17253	2.08603e-08	7.9771e-07	5.83561e-07	2601	tags=60%, list=15%, signal=51%	THBS4/CCDC80/FN1/COL8A1/COL8A2/TNC/FBN1/SERPINF1/SPARC/COL5A1/EFEMP2/APLP1/TIMP1/LAMA2/NTN1/PTN/COL15A1/LOXL1/ADAMTS1/COL18A1/LOXL2/MMRN2/NID2/LAMA4/COL4A2/SMOC2/LAMC2/LAMB2/COL4A1/HSPG2/LAMB1/LAMA3/NID1/COL9A3/COL7A1/LAMC1/EGFL6/EGFLAM/TGFBI/COL28A1/ANXA2/COL9A1/LAMB3
GOBP_NEGATIVE_REGULATION_OF_BMP_SIGNALING_PATHWAY	GOBP_NEGATIVE_REGULATION_OF_BMP_SIGNALING_PATHWAY	35	0.823968	2.17705	2.19232e-08	8.3308e-07	6.09436e-07	575	tags=34%, list=3%, signal=33%	SFRP2/CHRDL1/SFRP1/RBPMS2/HTRA3/GREM1/FBN1/GREM2/FSTL3/HTRA1/CHRD/SPART
GOMF_ACTIN_BINDING	GOMF_ACTIN_BINDING	337	0.517914	1.81061	2.40303e-08	9.07443e-07	6.63836e-07	2663	tags=27%, list=16%, signal=23%	CNN1/MYH11/LMOD1/TAGLN/SYNPO2/TNS1/KCNMA1/MYLK/NEXN/TPM2/PDLIM3/TRPV4/FLNC/ANTXR1/TMOD1/CALD1/MAP1A/FLNA/FERMT2/PDLIM4/FAM107A/ABLIM3/GAS7/PDLIM7/SYN1/CFL2/PPP1R18/CAP2/MSN/PHACTR3/PALLD/LSP1/FSCN1/FHL3/MAP1B/S100A4/KLHL5/SPTBN5/ANXA6/MYO5A/RDX/CCDC88A/SORBS1/WAS/AIF1/EPB41L3/EVL/DAAM2/RAI14/WIPF1/MYH10/CXCR4/CCR5/LCP1/SVIL/HCLS1/DBN1/TMOD2/PSTPIP1/WIPF3/FMNL1/VASH1/GMFG/HIP1/MYO1F/PLS3/TMSB15A/S…
GOBP_REGULATION_OF_PEPTIDASE_ACTIVITY	GOBP_REGULATION_OF_PEPTIDASE_ACTIVITY	327	0.531414	1.8576	2.46303e-08	9.24326e-07	6.76187e-07	2532	tags=26%, list=15%, signal=23%	CST6/SFRP2/PI16/FN1/SPOCK1/NGFR/EPHA7/SERPINE1/C3/CRYAB/SERPING1/PCOLCE2/C4B/S100A8/FBLN1/MMP9/SERPINF1/ANTXR1/CCN1/TIMP2/CCN2/COL6A3/ANOS1/C4A/PCOLCE/TIMP1/TIMP3/CAV1/ECM1/SOX7/AIM2/RCN3/NLRP1/CD109/CSTA/LAPTM5/LTF/CST2/AQP1/IFI16/RECK/THBS1/IFI6/A2M/SERPINB5/TFPI/RENBP/SERPINH1/NLRP2/PRNP/DLC1/NLRP3/BEX3/SPOCK2/WFDC1/DAPK1/SERPINF2/CLEC7A/CST1/SERPINA6/FYN/ITIH5/F2R/SERPINE2/BST2/PCSK1N/ROBO1/H…
GOBP_REPRODUCTIVE_SYSTEM_DEVELOPMENT	GOBP_REPRODUCTIVE_SYSTEM_DEVELOPMENT	303	0.529967	1.84021	2.68531e-08	1.00152e-06	7.32659e-07	1935	tags=23%, list=11%, signal=21%	SFRP2/HAND1/SFRP1/SPP1/SLIT2/C3/SLIT3/SULF1/TNC/GLI3/DCN/SERPINF1/INHBA/FST/CCN1/ROR2/VGF/ALOX15B/FLNA/TGFB2/BASP1/MMP14/FSTL3/GLI2/HTRA1/WNT2/PDGFRB/GLI1/PTN/MMP19/MYOCD/ADAMTS1/FOXC1/GJA1/CYP7B1/STC1/AXL/INHBB/RSPO3/ANXA1/PKD2/ETNK2/SOCS3/SERPINB5/HOXD13/GJB5/SNAI1/SOX15/TCF21/BMP6/ICAM1/PDGFB/MDFI/BMP4/FOSL1/ADAM19/SERPINE2/VASH1/PCDH12/LEF1/SEMA3A/GJB2/IGF2/HEY1/FZD4/ZFP36L1/RAB13/STRA6/NR2F2
GOBP_REGULATION_OF_LEUKOCYTE_PROLIFERATION	GOBP_REGULATION_OF_LEUKOCYTE_PROLIFERATION	190	0.589616	1.95275	2.9333e-08	1.0873e-06	7.9541e-07	3167	tags=44%, list=19%, signal=36%	CCL19/GPNMB/GREM1/FCGR2B/VSIG4/PLA2G2D/TNFSF4/LILRB4/IL6/CCL8/IDO1/TNFSF13B/TYROBP/PDCD1LG2/IL20RB/LRRC32/ANXA1/VCAM1/CD86/CD22/HAVCR2/CD70/CSF1R/MNDA/LILRB2/HLA-DPB1/LILRB1/BTK/CCL5/CARD11/AIF1/MAPK8IP1/CD300A/PRNP/LST1/HLA-DPA1/CSF1/BMP4/NCKAP1L/ERBB2/BST2/BCL6/IL34/TNFRSF4/CD4/TWSG1/CLCF1/IGF2/FOXJ1/IL2RA/CD74/CLC/GPR183/CCR2/PTPRC/HLA-DRB1/PRKCQ/FOXP3/CD274/SASH3/HLA-DMB/IL23A/MEF2C/BST1/CD40…
GOBP_EXTRACELLULAR_MATRIX_DISASSEMBLY	GOBP_EXTRACELLULAR_MATRIX_DISASSEMBLY	64	0.744842	2.17223	2.95471e-08	1.08856e-06	7.96331e-07	1875	tags=53%, list=11%, signal=47%	KLK5/PRSS2/FAP/PRSS1/KLK7/CTSG/MMP11/DDR2/MMP9/MMP2/TIMP2/IL6/MMP14/CTSK/MMP7/TIMP1/HTRA1/ADAMTS4/MMP19/MMP1/CTSL/ADAMTS5/MMP13/PDPN/TPSAB1/FSCN1/ADAM8/A2M/TGFB1/LCP1/HPN/ETS1/BMP1/SCUBE3
GOBP_REGULATION_OF_ANATOMICAL_STRUCTURE_SIZE	GOBP_REGULATION_OF_ANATOMICAL_STRUCTURE_SIZE	384	0.50867	1.79049	2.98706e-08	1.09381e-06	8.00169e-07	2782	tags=27%, list=16%, signal=23%	COMP/ATP1A2/LMOD1/CRABP2/FN1/SPP1/EPHA7/SLIT2/CCL21/L1CAM/CPS1/KCNMA1/APOE/ACTA2/TRPV4/TMOD1/GUCY1A1/ELN/AKT3/SEMA7A/NTN1/GJA5/SPART/SEMA3G/CXCL12/CAV1/P2RX7/CCL26/CFL2/NPR1/NRP1/FOXC1/GJA1/RGS2/MSN/PRR16/AQP1/MAP1B/OLFM1/KLF2/SPTBN5/CYRIA/HCK/RDX/WAS/PRKG1/SEMA6B/EVL/KANK3/MYADM/KCNMB4/PTAFR/TRPV2/ADORA1/PLEK/SERPINF2/SVIL/HCLS1/ICAM1/DBN1/TMOD2/F2R/NCKAP1L/TBXA2R/SEMA3A/CDC42EP3/SLC8A1/SLC12A4/…
GOCC_I_BAND	GOCC_I_BAND	82	0.709292	2.13168	3.12537e-08	1.13756e-06	8.32177e-07	2132	tags=43%, list=13%, signal=37%	CASQ2/DES/SYNPO2/JPH2/MYL9/PGM5/NEXN/CRYAB/PDLIM3/SYNC/FLNC/AHNAK2/FLNA/OBSL1/FERMT2/PDLIM4/PDLIM7/CFL2/ATP2B4/PALLD/FHL3/PPP1R12B/FBXO32/FBXL22/CSRP1/CSRP2/RTN2/CACNA1C/SLC8A1/SYNPO/SLC2A1/PDLIM2/OBSCN/DMD/ACTN1
GOBP_NEGATIVE_REGULATION_OF_HYDROLASE_ACTIVITY	GOBP_NEGATIVE_REGULATION_OF_HYDROLASE_ACTIVITY	316	0.525794	1.83091	3.1694e-08	1.14668e-06	8.38847e-07	2446	tags=25%, list=14%, signal=22%	CST6/SFRP2/PI16/PLN/SPOCK1/NGFR/SLIT2/SERPINE1/CCDC8/C3/APOC1/CRYAB/SERPING1/C4B/MMP9/SERPINF1/PLXNB3/TIMP2/COL6A3/ANOS1/C4A/TGFB2/TIMP1/TIMP3/PTN/ECM1/CD109/ANGPTL4/RGS2/CSTA/ANXA1/LTF/PHACTR3/CST2/PPP1R14A/AQP1/GPSM1/IFI16/RECK/THBS1/IFI6/RDX/A2M/SERPINB5/TFPI/RGN/RENBP/SERPINH1/PRNP/IFIT1/FZD10/ELFN1/BEX3/SPOCK2/WFDC1/SERPINF2/CST1/SERPINA6/ITIH5/GNAI2/NCKAP1L/SERPINE2/BST2/PCSK1N/BICD1/PI15/C…
GOBP_POSITIVE_REGULATION_OF_LEUKOCYTE_CELL_CELL_ADHESION	GOBP_POSITIVE_REGULATION_OF_LEUKOCYTE_CELL_CELL_ADHESION	195	0.587059	1.94884	3.25722e-08	1.17143e-06	8.56958e-07	3257	tags=47%, list=19%, signal=38%	CCL19/CCL21/GLI3/TNFSF4/LILRB4/IL6/LGALS1/THY1/CCL2/GLI2/SELE/ITGB2/CAV1/NR4A3/TNFSF13B/PDCD1LG2/HLX/ANXA1/SELP/VCAM1/CD86/HAVCR2/CD70/EGR3/ADAM8/LILRB2/HLA-DPB1/LILRB1/CCL5/CARD11/ALOX5/AIF1/RARA/HAS2/PTAFR/HLA-DPA1/NLRP3/ICAM1/FYN/RUNX3/NCKAP1L/LEF1/BCL6/PDCD1/CD4/ETS1/IGF2/IL2RA/CD74/HLA-DRA/CCR2/PTPRC/VAV1/HLA-DRB1/PRKCQ/CD27/FOXP3/CD274/SASH3/HLA-DMB/LCK/IL23A/RHOH/DOCK8/MDK/SIRPA/CCR7/CD83/…
GOBP_CELL_SUBSTRATE_JUNCTION_ORGANIZATION	GOBP_CELL_SUBSTRATE_JUNCTION_ORGANIZATION	100	0.670462	2.07601	3.43534e-08	1.22818e-06	8.98474e-07	3010	tags=39%, list=18%, signal=32%	KRT14/KRT5/SFRP1/FN1/GREM1/APOD/PHLDB2/ITGA5/FERMT2/MMP14/THY1/COL16A1/FAM107A/ARHGAP6/NRP1/THBS1/SORBS1/THSD1/TEK/DLC1/EPHA3/LAMC2/GPM6B/MAP4K4/LAMA3/TRIP6/ACTN1/EFNA5/LAMC1/RAB8B/RHOD/TLN1/LAMB3/LIMS1/BCAS3/COL17A1/KDR/AJUBA/LIMCH1
GOBP_NEGATIVE_REGULATION_OF_TRANSPORT	GOBP_NEGATIVE_REGULATION_OF_TRANSPORT	312	0.528596	1.84245	3.6973e-08	1.31407e-06	9.61299e-07	2437	tags=27%, list=14%, signal=23%	ADIPOQ/CASQ2/ATP1A2/PLN/SFRP4/SFRP1/TFF2/VIP/KCNE4/APOE/GNAO1/TACR2/APOC1/CRYAB/TWIST1/FCGR2B/APOD/CD36/RRAD/PRKD1/MMP9/INHBA/RGS4/CAV1/REM1/GEM/SYT11/MAOB/GJA1/RGS2/STC1/INHBB/ANXA1/NTSR1/PKD2/MAP1B/CD84/OSM/DRD2/MDFIC/LILRB2/LILRB1/THBS1/DLG4/KCNH2/CLIC2/CD300A/TLR2/CD300LF/ITGB3/ADORA1/EPHA3/MCTP1/DYSF/ICAM1/PKDCC/GNB5/GNAI2/F2R/SERPINE2/BST2/MIR27A/CHGA/CCN3/PEA15/KLF7/CD74/FOXF1/CCR2/RSAD2/R…
GOBP_REGULATION_OF_T_CELL_ACTIVATION	GOBP_REGULATION_OF_T_CELL_ACTIVATION	265	0.548861	1.89876	3.76453e-08	1.33013e-06	9.73054e-07	3877	tags=48%, list=23%, signal=38%	CCL19/CCL21/GPNMB/FCGR2B/GLI3/VSIG4/PLA2G2D/TNFSF4/LILRB4/IL6/LGALS1/IDO1/THY1/CCL2/GLI2/HLA-DOA/CAV1/TNFSF13B/PDCD1LG2/IL20RB/HLX/LAPTM5/LRRC32/ANXA1/VCAM1/CD86/HAVCR2/CD70/EGR3/ADAM8/LILRB2/HLA-DPB1/LILRB1/CCL5/CARD11/AIF1/MAPK8IP1/CD300A/RARA/PRNP/LOXL3/HLA-DPA1/NLRP3/FYN/BMP4/DTX1/TNFAIP8L2/RUNX3/NCKAP1L/ERBB2/LEF1/TIGIT/MIR27A/BCL6/PDCD1/CD4/TWSG1/IGF2/FOXJ1/IL2RA/CD74/CLC/HLA-DRA/CCR2/PTPRC…
GOBP_STRIATED_MUSCLE_CELL_DIFFERENTIATION	GOBP_STRIATED_MUSCLE_CELL_DIFFERENTIATION	172	0.599096	1.97893	4.73817e-08	1.66442e-06	1.2176e-06	2343	tags=33%, list=14%, signal=28%	COMP/DKK1/PI16/MYH11/LMOD1/ADAM12/POPDC2/PGM5/GREM1/FLNC/TMOD1/LOX/IGFBP5/OBSL1/PLPP7/RGS4/MMP14/JAM2/EHD2/PDGFRB/CAV2/PLEKHO1/MYOCD/CFL2/TMEM119/CXCL10/CXCL9/RGS2/TNNT1/RARB/SMO/CD53/CACNA1H/TGFB1/CSRP1/CSRP2/TMOD2/BMP4/SLC8A1/DMPK/BHLHE41/CCN3/MIR23A/IGF2/CDON/PLD3/OBSCN/CHRNB1/MEF2C/DMD/RIPOR2/STAC3/HEY2/MYOF/MYEF2/DYRK1B
GOBP_SKELETAL_SYSTEM_MORPHOGENESIS	GOBP_SKELETAL_SYSTEM_MORPHOGENESIS	158	0.613411	1.995	4.83186e-08	1.68752e-06	1.2345e-06	2340	tags=34%, list=14%, signal=29%	SFRP2/COMP/MGP/SFRP4/SFRP1/COL11A1/TGFB3/COL1A1/PRRX1/GREM1/TWIST1/TRPV4/GLI3/NKX3-2/MMP2/ROR2/CCN2/MMP14/CHST11/TMEM119/FGR/SIX2/MMP13/FGFR1/FOXC1/STC1/HOXD9/LTF/CSGALNACT1/HOXD10/RARB/ANXA6/ALPL/COL13A1/SERPINH1/LTBP3/TEK/HAS2/THBS3/BMP6/MDFI/BMP4/HOXD8/NAB2/BMP1/RAB23/RFLNB/MEF2C/CHSY1/FUZ/COL27A1/PCGF2/BMPR2
GOBP_MONOCYTE_CHEMOTAXIS	GOBP_MONOCYTE_CHEMOTAXIS	54	0.768235	2.19448	5.19161e-08	1.80274e-06	1.31879e-06	1850	tags=61%, list=11%, signal=55%	SLIT2/CCL19/CCL18/CCL21/SERPINE1/GREM1/CCL23/IL6/CCL8/CCL2/CCL13/CXCL12/SLAMF8/CCL3/CCL26/CXCL10/S100A7/ANXA1/CX3CL1/CCR1/CCL5/AIF1/PLA2G7/CCL4/CCL17/S100A12/PDGFB/PTPRO/CCL3L3/CCN3/DUSP1/FLT1/CCR2
GOBP_MUSCLE_CELL_PROLIFERATION	GOBP_MUSCLE_CELL_PROLIFERATION	155	0.616176	1.99755	5.34824e-08	1.84652e-06	1.35081e-06	1770	tags=30%, list=10%, signal=27%	ADIPOQ/CNN1/OGN/TGFB3/RBPMS2/VIP/APOD/MMP9/MMP2/IL6/IGFBP5/CCN4/EFEMP2/TGFB2/FGF2/MEIS1/ELN/PDE1A/IGFBP3/WNT2/PDGFRB/NR4A3/GLI1/MYOCD/ADAMTS1/NPR1/FOXC1/GJA1/PTGIR/CX3CL1/S1PR1/CALCRL/THBS1/CCL5/PRKG1/AIF1/PTAFR/FGF20/P2RY6/SERPINF2/PDGFB/BMP4/GNAI2/MAPK11/MIR27A/CCN3/TGM2
GOBP_NEGATIVE_REGULATION_OF_CELLULAR_RESPONSE_TO_GROWTH_FACTOR_STIMULUS	GOBP_NEGATIVE_REGULATION_OF_CELLULAR_RESPONSE_TO_GROWTH_FACTOR_STIMULUS	76	0.700422	2.08437	6.34884e-08	2.17953e-06	1.59443e-06	1730	tags=38%, list=10%, signal=34%	SFRP2/CHRDL1/SFRP1/NGFR/SLIT2/RBPMS2/SULF1/HTRA3/GREM1/FBN1/DCN/EMILIN1/GREM2/FGF2/ADAMTS12/FSTL3/HTRA1/CHRD/SPART/SHISA2/ATP2B4/ADGRA2/MMRN2/THBS1/CXCL13/GPC1/SULF2/CADM4/TWSG1
GOBP_REGULATION_OF_INFLAMMATORY_RESPONSE	GOBP_REGULATION_OF_INFLAMMATORY_RESPONSE	254	0.548876	1.88579	6.44239e-08	2.19915e-06	1.60878e-06	2861	tags=37%, list=17%, signal=31%	ADIPOQ/FABP4/PTGIS/SERPINE1/C3/TNFAIP6/APOE/SPHK1/TREM2/FCGR2B/S100A8/MMP9/SERPINF1/PLA2G2D/TNFSF4/IL6/IDO1/CCN4/ADAMTS12/FNDC4/SEMA7A/SELE/C1QTNF3/SLAMF8/CCL3/PDE2A/SYT11/NLRP1/IL20RB/IL1R1/ANXA1/OSMR/BCL6B/CX3CL1/LPL/OSM/ADAM8/CALCRL/HCK/SOCS3/BTK/CCL5/GPRC5B/ALOX5/TEK/PLA2G7/TLR2/SIGLEC10/ADORA1/NLRP3/WFDC1/S100A12/CDH5/LILRA5/TNFAIP8L2/GPSM3/BCL6/CCN3/IL16/ETS1/PROC/TGM2/IL2RA/PIK3AP1/FOXF1/C…
GOBP_PRODUCTION_OF_MOLECULAR_MEDIATOR_OF_IMMUNE_RESPONSE	GOBP_PRODUCTION_OF_MOLECULAR_MEDIATOR_OF_IMMUNE_RESPONSE	225	0.554522	1.87796	7.17944e-08	2.43698e-06	1.78276e-06	2320	tags=34%, list=14%, signal=30%	KLK5/IGLV11-55/IGKV1D-12/IGLV6-57/TGFB3/KLK7/FCGR2B/CD36/IGKV3D-20/TNFSF4/LILRB4/IL6/IGKV2-28/TGFB2/IGLV3-12/SEMA7A/IGLV1-51/NR4A3/IGLV3-19/IGKV1-12/PGC/IGKV1-39/IGLV3-21/IL1R1/IGLV2-11/LAPTM5/IGLV1-36/CD86/CD22/IGKV5-2/IGLV1-44/LILRB1/IGLV3-1/BTK/IGKV2-30/GPRC5B/IGKC/IGKV1-6/IGLV3-10/TGFB1/IGLV1-47/NLRP3/SCIMP/IGKV1D-39/IGKV6D-21/CLEC7A/IGKV3-20/VPREB3/IGKV1-8/BST2/IGLV3-27/IGKV1D-42/BATF/BCL6/T…
GOBP_NEURON_PROJECTION_GUIDANCE	GOBP_NEURON_PROJECTION_GUIDANCE	196	0.579437	1.92261	7.28006e-08	2.45733e-06	1.79765e-06	2441	tags=35%, list=14%, signal=30%	EPHB6/GAP43/NGFR/EPHA7/SLIT2/BOC/L1CAM/SLIT3/NEXN/EGR2/GLI3/PLXNB3/TUBB2B/ANOS1/GLI2/SEMA7A/NRP2/LAMA2/NTN1/FEZ1/SEMA3G/CXCL12/PDLIM7/CRMP1/SCN1B/NRP1/NOTCH3/PALLD/GRB7/CSF1R/SPTBN5/NRXN3/PTPRM/SEMA6B/EVL/GPC1/SMO/CHN1/CXCR4/DOK2/PLXNC1/FLRT3/EPHA3/PTPRO/FYN/LAMC2/UNC5B/ERBB2/SEMA3A/ROBO1/ZSWIM4/LAMB2/KLF7/LGR6/SHANK3/PRKCQ/PIK3CD/SEMA4C/NFASC/TUBB3/SEMA6C/DPYSL2/LAMA3/RHOH/EFNA5/BMPR2/EPHA4/PLXN…
GOCC_INTERMEDIATE_FILAMENT	GOCC_INTERMEDIATE_FILAMENT	61	0.751249	2.18274	7.91217e-08	2.65585e-06	1.94288e-06	551	tags=20%, list=3%, signal=19%	KRT14/KRT5/KRT6A/KRT16/DES/KRT6B/KRT17/KRT40/SYNM/SYNC/VIM/KRT7
GOBP_NEGATIVE_REGULATION_OF_CYTOKINE_PRODUCTION	GOBP_NEGATIVE_REGULATION_OF_CYTOKINE_PRODUCTION	226	0.553867	1.87729	8.16611e-08	2.72595e-06	1.99415e-06	2322	tags=34%, list=14%, signal=30%	ADIPOQ/FN1/TGFB3/SSC5D/TREM2/GPNMB/TWIST1/FCGR2B/APOD/VSIG4/INHBA/TNFSF4/LILRB4/IL6/SLC11A1/IDO1/TGFB2/C1QTNF3/TYROBP/SYT11/PDCD1LG2/IL20RB/AXL/INHBB/LAPTM5/LRRC32/ANXA1/LTF/CX3CL1/HAVCR2/CD84/HOMER3/SRGN/LILRB1/KLF2/THBS1/BTK/TLR8/RARA/PRNP/CMKLR1/TGFB1/NLRP3/CD34/RGCC/LILRA5/NCKAP1L/BST2/LEF1/TIGIT/ISG15/BCL6/TWSG1/HERC5/FOXJ1/CLEC4A/PTPRC/TRIB2/GBP1/MC1R/HLA-DRB1/FOXP3/IL37/BANK1/CD274/HDAC7/I…
GOBP_GASTRULATION	GOBP_GASTRULATION	147	0.624834	2.00883	8.37708e-08	2.78101e-06	2.03443e-06	2659	tags=34%, list=16%, signal=29%	ADIPOQ/SFRP2/HAND1/DKK1/SFRP1/FN1/COL11A1/COL8A1/EYA2/MMP9/MMP2/INHBA/COL5A2/COL5A1/PHLDB2/ITGA5/MMP14/COL6A1/ITGB2/NR4A3/COL12A1/SOX7/ITGA7/SIX2/FOXC1/GJA1/SOX17/MYADM/SNAI1/ITGB3/COL4A2/IL1RN/APLNR/BMP4/LEF1/TWSG1/DUSP1/FOXF1/ITGAV/DUSP5/LAMB1/LAMA3/COL7A1/ITGB5/BMPR2/PAF1/PHLDB1/ITGB1/LAMB3/HMGA2
GOBP_RESPONSE_TO_MOLECULE_OF_BACTERIAL_ORIGIN	GOBP_RESPONSE_TO_MOLECULE_OF_BACTERIAL_ORIGIN	265	0.54161	1.87368	8.92949e-08	2.9482e-06	2.15674e-06	2322	tags=33%, list=14%, signal=29%	AKAP12/SSC5D/CPS1/SERPINE1/CTSG/TREM2/C4B/FCGR2B/S100A8/CD36/GGT5/DCN/SPARC/TNFSF4/IL6/SLC11A1/IDO1/CXCL5/LDOC1/CCL2/VIM/SELE/C5AR1/LY96/KCNJ8/LOXL1/CCL3/MRC1/MAOB/PDCD1LG2/CXCL10/GJA1/CXCL9/AXL/CD14/CD68/S100A7/LTF/SELP/VCAM1/PTGIR/CD86/CX3CL1/HAVCR2/LILRB2/CXCL11/LILRB1/HCK/CXCL13/ALPL/IRF5/LY86/CCL5/TFPI/TLR2/IL10RA/TGFB1/PTAFR/THBD/CCR5/NLRP3/SCIMP/BMP6/ICAM1/CXCL8/PLCG2/F2R/TBXA2R/CD180/GJB2…
GOMF_CYTOKINE_RECEPTOR_BINDING	GOMF_CYTOKINE_RECEPTOR_BINDING	182	0.582931	1.92701	9.11221e-08	2.99217e-06	2.18891e-06	2556	tags=37%, list=15%, signal=32%	TFF2/CCL19/TGFB3/CCL18/CCL21/GREM1/VEGFC/CCL23/TNFSF4/IL6/CCL8/ITGA5/CXCL5/FERMT2/TGFB2/CCL2/LEFTY2/CCL13/CXCL12/TNFSF13B/ECM1/CCL3/CCL26/TNFSF12/CXCL10/CXCL9/OSMR/CX3CL1/PXDN/CD70/OSM/CRLF1/CXCL11/CXCL13/CCDC88A/CCL5/CTF1/CD300LF/TGFB1/CCL4/ITGB3/BEX3/CCL17/CSF1/IL1RN/CDH5/CXCL8/CADM4/CCL3L3/ENG/IL34/CLCF1/NES/CCR2/LTB/IL37/PGF/IL23A/TRIP6/CSF2/EFNA5/CSF3/AMH/TLR5/STAT1/IL11/TGFBR1/GATA3
GOCC_DISTAL_AXON	GOCC_DISTAL_AXON	202	0.576964	1.92363	9.2877e-08	3.03331e-06	2.21901e-06	2394	tags=27%, list=14%, signal=24%	GAP43/CALB2/NGFR/CPLX2/BOC/LAMP5/L1CAM/DPYSL3/TRPV4/SNCG/REG1A/TIMP2/FLNA/BASP1/THY1/FEZ1/SYP/TSHZ3/SYT11/CRMP1/APBB1/NRP1/NTSR1/PALLD/FSCN1/MAP1B/OLFM1/DRD2/MYO5A/MAPK8IP1/TRPV2/ADORA1/FLRT3/PTPRO/NTS/PRKCG/DBN1/TMOD2/STMN2/SLC8A1/RGS10/CPLX1/MAP3K12/NTRK2/NCS1/PREX1/WHRN/TUBB3/PRKCB/BRSK1/TPBG/SEPTIN6/EPHA4/GDPD5/ARHGAP4
GOCC_BLOOD_MICROPARTICLE	GOCC_BLOOD_MICROPARTICLE	94	0.682425	2.10772	9.38347e-08	3.04811e-06	2.22983e-06	1982	tags=50%, list=12%, signal=44%	IGHD/BCHE/ACTG2/FN1/HSPA6/IGKV1D-12/IGHG1/PRSS1/C3/APOE/SERPING1/C4B/F13A1/CP/IGHG4/HSPA7/C1R/C1S/CFH/HSPA1A/IGHG2/IGHG3/C4A/CLU/IGLC3/IGKV1-39/ANGPTL4/IGLV3-21/C1QC/MSN/C1QB/A2M/IGKV2-30/IGKC/TGFB1/IGLV1-47/HBA1/SERPINF2/STOM/IGKV3-20/IGHV3-7/ENG/IGLC2/HSPA1B/SLC2A1/HBA2/IGLV3-25
GOBP_POSITIVE_REGULATION_OF_PEPTIDYL_TYROSINE_PHOSPHORYLATION	GOBP_POSITIVE_REGULATION_OF_PEPTIDYL_TYROSINE_PHOSPHORYLATION	134	0.623074	1.98113	9.76663e-08	3.15561e-06	2.30848e-06	2473	tags=37%, list=15%, signal=31%	ADIPOQ/THBS4/FGF7/TREM2/GREM1/CD36/FCGR1A/IL6/ITGA5/NRP1/NCF1/OSM/CSF1R/CRLF1/SOCS3/DLG4/CCL5/PECAM1/GPRC5B/CTF1/ENPP2/PRNP/TGFB1/ITGB3/ADORA1/CLEC7A/BMP6/HCLS1/ICAM1/PDGFB/FYN/LILRA5/IL34/CD4/CLCF1/IGF2/CD74/PTPRC/NTRK2/BANK1/CSPG4/IL23A/CSF2/EFNA5/CSF3/CD40/EPHA4/IL11/CD3E
GOBP_REGULATION_OF_MYELOID_CELL_DIFFERENTIATION	GOBP_REGULATION_OF_MYELOID_CELL_DIFFERENTIATION	219	0.571828	1.92796	9.9738e-08	3.20541e-06	2.3449e-06	2583	tags=31%, list=15%, signal=26%	ADIPOQ/SFRP1/H4C6/MYL9/TREM2/FBN1/INHBA/LOX/MEIS2/ROR2/LILRB4/HSPA1A/MITF/CLDN18/GPR68/FSTL3/MEIS1/MAFB/NR4A3/TYROBP/LRRC17/CCL3/RAB7B/C1QC/SPI1/LTF/FAXDC2/CCR1/LILRB1/THBS1/RARA/RASSF2/TGFB1/FES/CSF1/HCLS1/NCKAP1L/LEF1/ISG15/IL34/CD4/ETS1/H4C12/HSPA1B/CD74/ZFP36L1/EVI2B/HLA-DRB1/PRKCQ/H3C1/NFE2/CSF3R/GPR137B/PRKCB/UBASH3B/IL23A/MEF2C/ZBTB46/CSF2/CSF3/SLC9B2/STAT1/PAF1/PIAS3/RUNX1/ITPKB/TFE3
GOBP_BEHAVIOR	GOBP_BEHAVIOR	330	0.513269	1.79391	1.04839e-07	3.35151e-06	2.45178e-06	2255	tags=24%, list=13%, signal=21%	OBP2B/DKK1/THBS4/ATP1A2/HAND2/BCHE/CHRNA3/VIP/KLK8/APOE/GNG8/GNAO1/TACR2/GRP/EGR2/SNCG/GLI3/SERPINF1/TMOD1/MEIS2/MAP1A/ITGA5/IDO1/MEIS1/ALDH1A3/ZNF385A/CXCL12/NR4A3/PTN/NLGN2/GCG/GPR176/CCL3/SYT11/SDK1/GJA1/HOXD9/CLDN5/PTGDS/NTSR1/ADCY5/HOXD10/DRD2/LILRB2/THBS1/DLG4/NRXN3/GJB4/PRNP/TLR2/NPTX2/ADORA1/C1QL1/SEPTIN5/PRKCG/FYN/TMOD2/FOSL1/CNTFR/PCDH17/C12orf57/PLK2/FZD4/HPGDS/NTRK2/NFATC4/SHANK3/STRA…
GOBP_REGULATION_OF_VESICLE_MEDIATED_TRANSPORT	GOBP_REGULATION_OF_VESICLE_MEDIATED_TRANSPORT	407	0.494823	1.7532	1.09071e-07	3.46845e-06	2.53733e-06	1998	tags=20%, list=12%, signal=18%	ADIPOQ/DKK1/GAS1/SFRP4/CPLX2/CCL19/CCL21/SERPINE1/C3/APOE/APOC1/SPHK1/TREM2/GREM1/ITGAM/C4B/FCGR2B/CD36/PRKD1/RAB31/STON1/SLC11A1/C4A/CLU/MFGE8/CCL2/CLIP3/SELE/EHD2/SYP/ITGB2/CAV1/SYN1/SYT11/FGR/NRP1/AXL/CD14/MSN/ANXA1/CD22/CD84/FCER1G/DRD2/SEPTIN4/LILRB1/HCK/RDX/DLG4/CACNA1H/CD300A/TLR2/CD300LF/TAMALIN/ITGB3/PTAFR/EPHA3/FES/MCTP1/CLEC7A/DYSF/SEPTIN5/PRKCG/PKDCC/PLCG2/GNAI2/DOCK2/NCKAP1L/MIR27A/S…
GOBP_REGULATION_OF_TRANS_SYNAPTIC_SIGNALING	GOBP_REGULATION_OF_TRANS_SYNAPTIC_SIGNALING	253	0.547512	1.87962	1.16095e-07	3.6725e-06	2.6866e-06	2255	tags=26%, list=13%, signal=23%	ADIPOQ/ATP1A2/BCHE/NPTX1/CALB2/CHRNA3/AKAP12/CPLX2/APOE/TACR2/EGR2/SNCG/TUBB2B/ROR2/VGF/MAP1A/CDH11/SORCS2/RGS4/CCL2/FAM107A/LAMA2/SYP/LZTS1/TSHZ3/PTN/TYROBP/NLGN2/SYN1/SYT11/NPTXR/CX3CL1/MAP1B/DRD2/LILRB2/SRGN/DLG4/NPTX2/KCNMB4/ADORA1/MCTP1/SEPTIN5/PRKCG/FYN/DBN1/GNAI2/SERPINE2/PCDH17/STX1A/DMPK/S1PR2/PLK2/CPLX1/CCR2/SYT1/NTRK2/NFATC4/SHANK3/NCS1/CLSTN3/PRKCB/MEF2C/BRSK1/PRKAR2B/OXTR/PLCB1/MAPK8…
GOBP_REGULATION_OF_WNT_SIGNALING_PATHWAY	GOBP_REGULATION_OF_WNT_SIGNALING_PATHWAY	311	0.51936	1.81083	1.2669e-07	3.98402e-06	2.91449e-06	2584	tags=23%, list=15%, signal=20%	SFRP2/DKK1/SFRP4/SFRP1/CTHRC1/SULF1/COL1A1/APOE/SFRP5/DACT3/GREM1/CDK14/GLI3/IGFBP6/NXN/DACT1/ROR2/WWTR1/CCN4/SCEL/DKK2/CAV1/GLI1/SOX7/NFATC1/SHISA2/BICC1/WIF1/SNAI2/RSPO3/DKK3/ADGRA2/SHISA3/MCC/SOX17/MDFIC/RECK/LATS2/TCF7L1/GPRC5B/DAAM2/TLR2/IGFBP4/TGFB1/HIC1/PTPRO/MDFI/SULF2/LEF1/TMEM198/LGR5/FZD4/ILK/NFATC4/LGR6/FOXP3/APCDD1/TMEM88/PLEKHA4/MDK/FUZ/LZTS2/PTPRU/CMAHP/SOX13/DIXDC1/FOXL1/PFDN5/RUN…
GOBP_NEGATIVE_REGULATION_OF_LYMPHOCYTE_ACTIVATION	GOBP_NEGATIVE_REGULATION_OF_LYMPHOCYTE_ACTIVATION	121	0.639767	2.01095	1.27262e-07	3.98402e-06	2.91449e-06	2229	tags=40%, list=13%, signal=35%	SFRP1/GPNMB/FCGR2B/GLI3/VSIG4/INHBA/PLA2G2D/TNFSF4/LILRB4/IDO1/TYROBP/FGR/PDCD1LG2/IL20RB/AXL/HLX/LAPTM5/LRRC32/ANXA1/CD86/HAVCR2/MNDA/LILRB2/LILRB1/BTK/CD300A/PRNP/LST1/LOXL3/BMP4/DTX1/TNFAIP8L2/RUNX3/ERBB2/TIGIT/MIR27A/BCL6/TWSG1/FOXJ1/IL2RA/SAMSN1/CD74/HLA-DRB1/FOXP3/BANK1/CD274/RIPOR2/MDK/LAG3
GOMF_CYTOKINE_ACTIVITY	GOMF_CYTOKINE_ACTIVITY	132	0.630856	2.00165	1.33642e-07	4.16218e-06	3.04482e-06	2245	tags=46%, list=13%, signal=40%	ADIPOQ/SPP1/CCL19/TGFB3/CCL18/CCL21/GREM1/SCG2/INHBA/CCL23/TNFSF4/IL6/CCL8/CXCL5/TAFA5/GREM2/TGFB2/FGF2/CCL2/WNT10A/TIMP1/LEFTY2/CCL13/WNT9A/WNT2/CXCL12/CMTM3/TNFSF13B/CCL3/CCL26/TNFSF12/CXCL10/CXCL9/INHBB/CX3CL1/CD70/OSM/CRLF1/CXCL11/CXCL13/CCL5/CTF1/TGFB1/CCL4/CCL17/CSF1/BMP6/IL1RN/CXCL8/BMP4/CCL3L3/IL34/IL16/CLCF1/BMP1/LTB/IL37/IL23A/CSF2/CSF3/FAM3C
GOBP_SENSORY_ORGAN_DEVELOPMENT	GOBP_SENSORY_ORGAN_DEVELOPMENT	344	0.506002	1.77349	1.3824e-07	4.2833e-06	3.13343e-06	2107	tags=25%, list=12%, signal=23%	CYP1B1/HAND2/CHRDL1/MFAP5/COL11A1/TGFB3/CTHRC1/MAB21L2/COL8A1/PRRX1/GNG8/COL8A2/EFEMP1/CRYAB/TWIST1/FBN1/GLI3/NKX3-2/SERPINF1/INHBA/COL5A2/TMOD1/SPARC/MEIS2/ROR2/COL5A1/OBSL1/MITF/TGFB2/FGF2/MEIS3/THY1/VIM/MEIS1/ALDH1A3/WNT10A/MAFB/GLI2/WNT9A/CYTL1/NTN1/MFAP2/WNT2/PDGFRB/PTN/SDK1/RHOJ/NRP1/SIX2/FOXC1/ATP2B4/MAF/DRD2/RARB/ARHGEF15/PTPRM/CLIC4/AQP5/FGF20/FZD2/PBX3/BMP6/BMP4/CACNA1C/LEF1/BFSP1/SMARC…
GOBP_RESPONSE_TO_KETONE	GOBP_RESPONSE_TO_KETONE	149	0.612469	1.97224	1.40707e-07	4.33752e-06	3.17309e-06	2239	tags=31%, list=13%, signal=27%	PLN/SFRP1/SPP1/SLIT2/CCL19/TGFB3/CCL21/CPS1/SLIT3/TNC/SERPINF1/FIBIN/TNFSF4/TGFB2/CAV1/PTN/F7/MAOB/IGFBP7/MSN/AQP1/FOSB/ADCY5/FBXO32/KLF2/THBS1/CYBB/HOXD13/CA9/NR3C1/TLR2/TGFB1/PTAFR/ICAM1/RAMP2/FOSL1/TBXA2R/GJB2/DUSP1/KLF9/TXNIP/DDIT4/GNG2/OXTR/AKR1C2/CCR7
GOBP_ODONTOGENESIS	GOBP_ODONTOGENESIS	93	0.67878	2.09028	1.41875e-07	4.35132e-06	3.18319e-06	2063	tags=40%, list=12%, signal=35%	KLK5/HAND1/HAND2/NGFR/ASPN/TGFB3/SERPINE1/COL1A1/GNAO1/COL1A2/TWIST1/TNC/GLI3/INHBA/FST/ODAM/TGFB2/WNT10A/GLI2/HTRA1/FAM20A/ADAMTS5/FOXC1/FAM20C/AQP1/ALPL/SMO/AQP5/CD34/CSF1/BMP4/LEF1/SNX10/PAM/EDAR/CSF3R/LAMB1
GOBP_POSITIVE_REGULATION_OF_LEUKOCYTE_MIGRATION	GOBP_POSITIVE_REGULATION_OF_LEUKOCYTE_MIGRATION	115	0.647985	2.03902	1.44299e-07	4.40331e-06	3.22122e-06	2239	tags=44%, list=13%, signal=39%	THBS4/CCL19/CCL21/SERPINE1/TREM2/VEGFC/IL6/CCL8/MMP14/THY1/JAM2/CXCL12/C5AR1/PTN/CCL3/F7/JAM3/CXCL10/IL1R1/S100A7/C3AR1/SELP/CX3CL1/CSF1R/ADAM8/CCR1/RARRES2/THBS1/CXCL13/CCL5/AIF1/PLA2G7/CMKLR1/CCL4/PTAFR/CSF1/ICAM1/CXCL8/NCKAP1L/GPSM3/PLVAP/IL34/CD74/CCR2/PGF/CD99L2/IL23A/RIPOR2/DOCK8/MDK/CCR7
GOCC_AXON	GOCC_AXON	417	0.490896	1.74152	1.50133e-07	4.55829e-06	3.3346e-06	3268	tags=29%, list=19%, signal=24%	GAP43/CALB2/SPOCK1/NGFR/CPLX2/BOC/LAMP5/L1CAM/NEXN/CRYAB/C4B/DPYSL3/TRPV4/SNCG/SERPINF1/REG1A/TIMP2/MAP1A/FLNA/C4A/PALM/TGFB2/BASP1/THY1/NRP2/CNTNAP1/FEZ1/SYP/TSHZ3/ATP1A3/SYN1/SYT11/CRMP1/APBB1/SCN1B/NRP1/NTSR1/PALLD/FSCN1/MAP1B/OLFM1/DRD2/MYO5A/DLG4/EPB41L3/MAPK8IP1/MX1/DNM1/SH2D3C/TRPV2/ADORA1/C1QL1/FLRT3/PTPRO/NTS/PRKCG/DBN1/TMOD2/STMN2/HSPB1/SEMA3A/SLC8A1/STX1A/RGS10/ROBO1/SACS/CCN3/GJC2/MX2…
GOBP_REGULATION_OF_LEUKOCYTE_MIGRATION	GOBP_REGULATION_OF_LEUKOCYTE_MIGRATION	173	0.590857	1.95068	1.50912e-07	4.55904e-06	3.33515e-06	2247	tags=40%, list=13%, signal=35%	THBS4/SLIT2/CCL19/CCL21/SERPINE1/TREM2/GREM1/APOD/VEGFC/IL6/CCL8/EMILIN1/MMP14/THY1/CCL2/JAM2/SELE/CXCL12/C5AR1/SLAMF8/PTN/ECM1/CCL3/F7/JAM3/CXCL10/IL1R1/MSN/S100A7/ANXA1/C3AR1/SELP/CX3CL1/CSF1R/ADAM8/CCR1/RARRES2/THBS1/CXCL13/CCL5/AIF1/CD300A/PLA2G7/CMKLR1/CCL4/PTAFR/ADORA1/CSF1/ICAM1/CXCL8/NCKAP1L/GPSM3/PLVAP/IL34/CCN3/DUSP1/CD74/CCR2/PGF/CD99L2/IL23A/RIPOR2/MPP1/RHOH/DOCK8/MDK/BST1/CCR7/PLCB1
GOBP_RESPONSE_TO_CORTICOSTEROID	GOBP_RESPONSE_TO_CORTICOSTEROID	107	0.667188	2.09058	1.53747e-07	4.62159e-06	3.3809e-06	2042	tags=34%, list=12%, signal=30%	ADIPOQ/BCHE/SLIT2/CPS1/SLIT3/COL1A1/SERPINF1/FIBIN/SPARC/CCN2/IL6/FAM107A/MAOB/IGFBP7/STC1/ANXA1/AQP1/FOSB/FBXO32/CYBB/ALPL/NR3C1/PTAFR/BMP6/IL1RN/ICAM1/FOSL1/ENG/GJB2/PAM/DUSP1/HEY1/ZFP36L1/KLF9/ABCA3/DDIT4
GOBP_REGULATION_OF_CATION_TRANSMEMBRANE_TRANSPORT	GOBP_REGULATION_OF_CATION_TRANSMEMBRANE_TRANSPORT	210	0.562987	1.8852	1.59097e-07	4.75873e-06	3.48123e-06	2648	tags=33%, list=16%, signal=28%	CASQ2/ATP1A2/PLN/KCNMB1/PLP1/JPH2/FXYD6/KCNE4/TREM2/TWIST1/RRAD/MMP9/FHL1/CACNA2D1/FLNA/RGS4/THY1/CCL2/CNIH3/CAV1/REM1/GEM/NLGN2/SCN1B/CXCL10/CXCL9/RGS2/NTSR1/ATP2B4/PKD2/CX3CL1/FXYD4/DRD2/CXCL11/DLG4/KCNH2/RGN/CLIC2/PRNP/P2RY6/PDZK1/DAPK1/STOM/APLNR/FYN/EHD3/GNB5/PLCG2/F2RL3/F2R/CACNA1C/RAMP3/SLC8A1/GJC2/CCR2/SHANK3/CD19/UBASH3B/MEF2C/DMD/STAC3/MAPK8IP2/FXYD5/CORO1A/RANGRF/HSPA2/ALG10B/ITGB1/PIK…
GOBP_POSITIVE_REGULATION_OF_PROTEIN_KINASE_ACTIVITY	GOBP_POSITIVE_REGULATION_OF_PROTEIN_KINASE_ACTIVITY	431	0.479107	1.70767	1.60786e-07	4.78555e-06	3.50085e-06	2402	tags=21%, list=14%, signal=19%	ADIPOQ/DKK1/CHRNA3/CCL19/TGFB3/CCL21/GREM1/FCGR1A/DDR2/IGFBP6/VEGFC/CCN1/ROR2/SLC11A1/CLU/FERMT2/TGFB2/FGF2/PDGFC/FAM20A/PDGFRB/C5AR1/TCL1A/GCG/FGFR1/CHI3L1/GADD45B/LTF/ATP2B4/CD86/PKD2/NCF1/FPR1/ADCY5/CSF1R/DRD2/MDFIC/ADAM8/THBS1/CCDC88A/DLG4/CCL5/GPRC5B/SHC2/CD300A/PRNP/RASSF2/CXCR4/TGFB1/ITGB3/FZD10/ADORA1/PIK3R5/CSF1/S100A12/PDGFB/RGCC/FYN/BMP4/LILRA5/F2R/NCKAP1L/ERBB2/MAPK11/IL34/S1PR2/ROBO1…
GOBP_REGULATION_OF_MUSCLE_SYSTEM_PROCESS	GOBP_REGULATION_OF_MUSCLE_SYSTEM_PROCESS	158	0.604061	1.96459	1.65389e-07	4.89843e-06	3.58343e-06	1719	tags=27%, list=10%, signal=24%	CASQ2/PI16/ATP1A2/HAND2/CNN1/PLN/CHRNA3/SGCA/MYL9/KCNMA1/HSPB6/TACR2/SPHK1/CCN2/IGFBP5/GUCY1A1/RGS4/GJA5/CAV1/NR4A3/MYOCD/LMCD1/RGS2/STC1/TNNT1/ATP2B4/PPP1R12B/FBXO32/CALCRL/ANXA6/PRKG1/CLIC2/PTAFR/ADORA1/EHD3/F2R/CACNA1C/TBXA2R/SLC8A1/DMPK/CHGA/C12orf57
GOBP_MONONUCLEAR_CELL_MIGRATION	GOBP_MONONUCLEAR_CELL_MIGRATION	158	0.603724	1.96349	1.68369e-07	4.96237e-06	3.6302e-06	2247	tags=42%, list=13%, signal=37%	SLIT2/CCL19/CCL18/CCL21/SERPINE1/GREM1/APOD/CCL23/IL6/CCL8/CCL2/JAM2/CCL13/CXCL12/C5AR1/SLAMF8/ECM1/CCL3/CCL26/CXCL10/CYP7B1/MSN/S100A7/ANXA1/C3AR1/CX3CL1/S1PR1/CSF1R/ADAM8/CCR1/CXCL11/RARRES2/THBS1/CXCL13/CCL5/PECAM1/ALOX5/AIF1/PLA2G7/CMKLR1/CXCR4/CCL4/CCR5/CCL17/CSF1/S100A12/ICAM1/PDGFB/PTPRO/CCL3L3/IL34/CCN3/ITGAL/DUSP1/GPR183/FLT1/CCR2/PIK3CD/CH25H/MYO1G/CD99L2/RIPOR2/DOCK8/MDK/SIRPA/CCR7/PLC…
GOBP_POSITIVE_REGULATION_OF_CELL_DEVELOPMENT	GOBP_POSITIVE_REGULATION_OF_CELL_DEVELOPMENT	222	0.557118	1.88182	1.7042e-07	4.99842e-06	3.65658e-06	3277	tags=34%, list=19%, signal=28%	ADIPOQ/CRABP2/FN1/NGFR/SLIT2/L1CAM/EGR2/GLI3/SERPINF1/PLXNB3/VEGFC/IL6/FLNA/OBSL1/FERMT2/GPR68/SEMA7A/NTN1/WNT2/CXCL12/PTN/TYROBP/LIMS2/NRP1/CLDN5/CX3CL1/MAP1B/DRD2/NUMBL/SMO/MYADM/TLR2/HAS2/CXCR4/TGFB1/PLXNC1/TRPV2/CLEC7A/CDH5/DBN1/BMP4/SERPINE2/SMARCD3/IL34/S1PR2/ROBO1/CLCF1/GJC2/PROC/ILK/NTRK2/SHANK3/PREX1/BHLHB9/ETV5/MDK/SLC9B2/BMPR2/EPHA4/PLXND1/CAPRIN2/LIMK1/CDKL5/LIMS1/GDI1/SOX8/IL6ST/RASS…
GOMF_ENDOPEPTIDASE_REGULATOR_ACTIVITY	GOMF_ENDOPEPTIDASE_REGULATOR_ACTIVITY	113	0.643101	2.02274	1.72568e-07	5.03697e-06	3.68478e-06	2446	tags=37%, list=14%, signal=32%	CST6/SFRP2/SPOCK1/SERPINE1/C3/SERPING1/C4B/SERPINF1/TIMP2/COL6A3/ANOS1/C4A/TIMP1/TIMP3/CD109/CSTA/LTF/CST2/RECK/A2M/SERPINB5/TFPI/RENBP/SERPINH1/PRNP/SPOCK2/WFDC1/SERPINF2/CST1/SERPINA6/ITIH5/SERPINE2/BST2/PCSK1N/CD27/RARRES1/SERPINA4/COL7A1/WFDC10B/SERPINI1/COL28A1/ANXA2
GOBP_REGULATION_OF_BIOMINERALIZATION	GOBP_REGULATION_OF_BIOMINERALIZATION	67	0.730389	2.15031	1.79256e-07	5.20704e-06	3.80919e-06	2340	tags=49%, list=14%, signal=43%	COMP/MGP/ASPN/OMD/TGFB3/GREM1/TWIST1/DDR2/CCN1/PTN/ECM1/CCL3/P2RX7/TMEM119/LTF/S1PR1/CCR1/SRGN/ALOX5/LTBP3/TGFB1/BMP6/PKDCC/BMP4/SLC8A1/ISG15/HEY1/NOS3/RFLNB/GPM6B/MEF2C/HEY2/BMPR2
GOBP_CELL_RECOGNITION	GOBP_CELL_RECOGNITION	145	0.610867	1.9583	1.81056e-07	5.23416e-06	3.82903e-06	3198	tags=50%, list=19%, signal=41%	IGHD/IGHV3-64/GAP43/IGHG1/CCL19/CCL21/NTM/PAEP/IGHV2-70D/COLEC12/NEXN/IGHV4-4/C4B/IGHV1-24/CD36/FCN1/VCAN/IGHG4/IGHG2/IGHG3/MFGE8/FOLR2/IGHV2-70/IGLC3/IGHV4-39/IGHV1-69/IGHV2-5/NDN/MSN/PALLD/HAVCR2/HVCN1/PECAM1/IGHV3-15/IGKC/IGHV5-51/CXCR4/IGHV1-69D/EPHA3/CLEC7A/IGHV4-31/IGHV4-59/IGHV3-7/DOCK2/PCDH12/SEMA3A/IGLC2/ROBO1/IGHV3-30/IGHV1-58/IGHV6-1/IGHV3-49/DOCK8/CCR7/EPHA4/ROBO4/PRF1/HSPA1L/IGHV3-21…
GOBP_ENDOTHELIAL_CELL_PROLIFERATION	GOBP_ENDOTHELIAL_CELL_PROLIFERATION	126	0.640358	2.01895	1.92491e-07	5.53824e-06	4.05147e-06	2147	tags=41%, list=13%, signal=36%	THBS4/NGFR/VIP/SULF1/APOE/PRKD1/SCG2/PLXNB3/SPARC/VEGFC/JCAD/MMP14/FGF2/CCL2/AKT3/NRP2/WNT2/CAV2/CXCL12/CAV1/ECM1/TIE1/CCL26/TNFSF12/NRP1/FGFR1/GJA1/EGR3/LOXL2/FLT4/THBS1/PTPRM/ALOX5/TEK/ITGB3/CD34/BMP6/PDGFB/RGCC/APLNR/BMP4/VASH1/MIR27A/MIR23A/IGF2/EGFL7/FLT1/PIK3CD/NR2F2/PGF/MEF2C/MDK
GOMF_ANTIGEN_BINDING	GOMF_ANTIGEN_BINDING	126	0.64029	2.01873	1.95522e-07	5.59879e-06	4.09577e-06	3216	tags=58%, list=19%, signal=47%	IGHD/IGHV3-64/IGKV1D-12/IGHG1/IGLV6-57/IGHV2-70D/IGHV4-4/IGHV1-24/MFAP4/FCN1/IGHG4/IGHG2/IGHG3/IGLV1-51/IGHV2-70/IGLV3-19/IGLC3/HLA-DQA1/IGHV4-39/IGKV1-39/IGLV3-21/IGHV1-69/IGHV2-5/IGLV2-11/TSPAN4/IGKV5-2/HLA-DPB1/IGLV1-44/IGLV3-1/IGKV2-30/IGHV3-15/IGKC/IGHV5-51/TGFB1/IGHV1-69D/IGLV1-47/HLA-DPA1/IGKV1D-39/IGHV4-31/IGKV3-20/IGHV4-59/HLA-DRB5/IGHV3-7/CD48/IGLV3-27/IGLC2/HLA-DQB1/HLA-DRA/IGHV3-30/HL…
GOBP_CALCIUM_ION_TRANSPORT_INTO_CYTOSOL	GOBP_CALCIUM_ION_TRANSPORT_INTO_CYTOSOL	102	0.653935	2.02629	2.05034e-07	5.84348e-06	4.27477e-06	2239	tags=44%, list=13%, signal=38%	CASQ2/ATP1A2/PLN/JPH2/CCL19/CCL21/TRPV4/CACNA2D1/FGF2/THY1/CAV1/CCL3/P2RX7/CXCL10/CXCL9/NTSR1/ATP2B4/PKD2/CX3CL1/DRD2/CXCL11/CLIC2/PRNP/TRPV2/CCR5/P2RY6/APLNR/FYN/PLCG2/F2RL3/F2R/CACNA1C/RAMP3/SLC8A1/MS4A1/CD4/ITPR1/PTPRC/RASA3/CD19/UBASH3B/LCK/DMD/ITPR2/CCR7
GOBP_GRANULOCYTE_CHEMOTAXIS	GOBP_GRANULOCYTE_CHEMOTAXIS	106	0.657131	2.05269	2.22976e-07	6.32499e-06	4.62702e-06	2239	tags=50%, list=13%, signal=44%	THBS4/SLIT2/CCL19/CCL18/CCL21/S100A8/SCG2/CCL23/CCL8/CXCL5/TGFB2/CCL2/CCL13/ITGB2/C5AR1/CCL3/CCL26/JAM3/CXCL10/CXCL9/S100A7/ANXA1/C3AR1/CX3CL1/FCER1G/CSF1R/CXCL11/RARRES2/THBS1/CXCL13/CCL5/CMKLR1/CCL4/CCL17/CSF1/S100A12/CXCL8/NCKAP1L/CCL3L3/IL34/CD74/S100A9/VAV1/PIK3CD/PREX1/ADGRE2/CSF3R/IL23A/RIPOR2/MPP1/MDK/BST1/CCR7
GOMF_CYTOKINE_BINDING	GOMF_CYTOKINE_BINDING	100	0.652637	2.02081	2.32173e-07	6.54816e-06	4.79028e-06	3064	tags=59%, list=18%, signal=49%	COMP/TGFB3/ACKR1/GREM1/CD36/GREM2/FGF2/NRP2/CHRD/NRP1/CD109/IL20RB/PDPN/IL1R1/LRRC32/OSMR/LTBP1/VASN/PXDN/CSF1R/CRLF1/CCR1/THBS1/A2M/NRROS/LTBP3/IL10RA/CXCR4/ITGB3/CCR5/IL1RN/IL18BP/CNTFR/ACKR3/ENG/CD4/TWSG1/FZD4/IL2RA/CD74/CCR2/GBP1/ITGAV/CSF3R/CSF2RA/CCR7/IL3RA/PLP2/BMPR2/TGFBR1/ITGB1/IL2RB/LTBP4/LEPR/TGFBR3/ACVR1/IL6ST/ITGA4/IL11RA
GOBP_SENSORY_SYSTEM_DEVELOPMENT	GOBP_SENSORY_SYSTEM_DEVELOPMENT	244	0.543302	1.85265	2.33011e-07	6.54816e-06	4.79028e-06	1933	tags=26%, list=11%, signal=24%	CYP1B1/CHRDL1/MFAP5/MAB21L2/C3/COL8A1/COL8A2/EFEMP1/CRYAB/ITGAM/TWIST1/FBN1/GLI3/SERPINF1/INHBA/COL5A2/TMOD1/MEIS2/COL5A1/OBSL1/MITF/TGFB2/FGF2/MEIS3/THY1/VIM/MEIS1/ALDH1A3/WNT9A/MFAP2/WNT2/PDGFRB/PTN/SDK1/RHOJ/NRP1/FOXC1/C1QA/ATP2B4/MAF/DRD2/RARB/ARHGEF15/PTPRM/CLIC4/AQP5/PBX3/BMP6/BMP4/CACNA1C/BFSP1/SEMA3A/SMARCD3/C12orf57/LAMB2/TWSG1/NES/FZD4/CDON/MEIS3P1/FLT1/COL4A1/NTRK2/STRA6
GOBP_NEGATIVE_REGULATION_OF_PROTEOLYSIS	GOBP_NEGATIVE_REGULATION_OF_PROTEOLYSIS	234	0.555342	1.88669	2.37105e-07	6.63236e-06	4.85188e-06	2532	tags=28%, list=15%, signal=24%	CST6/SFRP2/PI16/GAS1/SPOCK1/NGFR/SERPINE1/C3/CRYAB/SERPING1/C4B/MMP9/SERPINF1/TIMP2/COL6A3/MAP1A/ANOS1/C4A/TIMP1/TIMP3/ECM1/CD109/CSTA/LTF/CST2/AQP1/PLAT/IFI16/RECK/THBS1/IFI6/A2M/SERPINB5/TFPI/RENBP/SERPINH1/PRNP/BEX3/SPOCK2/WFDC1/SERPINF2/CST1/SERPINA6/PRKCG/ITIH5/SERPINE2/BST2/PCSK1N/F8A1/PI15/CD27/PLAUR/LAMP3/RARRES1/SERPINA4/IGBP1/COL7A1/WFDC10B/CARD8/EPHA4/SERPINI1/COL28A1/ANXA2/RPS7/PML
GOBP_CELLULAR_RESPONSE_TO_ORGANIC_CYCLIC_COMPOUND	GOBP_CELLULAR_RESPONSE_TO_ORGANIC_CYCLIC_COMPOUND	407	0.488025	1.72911	2.51104e-07	6.99158e-06	5.11466e-06	2141	tags=21%, list=13%, signal=19%	ADIPOQ/CASQ2/CYP1B1/ATP1A2/SFRP1/KCNMB1/SPP1/CPS1/COL1A1/COLEC12/GNAO1/TNC/SERPINF1/INHBA/LGALS1/LMO3/IGFBP5/FLNA/CLU/PALM/RGS4/AQP9/CCL2/APLP1/GLI2/MN1/FAM107A/CAV2/FOLR2/CAV1/NR4A3/PTN/ATP1A3/OR51E2/CCL3/P2RX7/PDE2A/GRAMD1B/CYP7B1/STC1/SNAI2/MSN/GPBAR1/ANXA1/KANK2/ATP2B4/PKD2/AQP1/HEYL/ADCY5/FBXO32/DRD2/KLF2/ALPL/CCL5/TFPI/SMO/NR3C1/IFIT1/TGFB1/PTAFR/PMEPA1/P2RY6/FES/TCF21/ICAM1/PDGFB/GNB5/BMP4…
GOBP_NEGATIVE_REGULATION_OF_WNT_SIGNALING_PATHWAY	GOBP_NEGATIVE_REGULATION_OF_WNT_SIGNALING_PATHWAY	178	0.580304	1.91199	2.58194e-07	7.15599e-06	5.23493e-06	2584	tags=25%, list=15%, signal=21%	SFRP2/DKK1/SFRP4/SFRP1/CTHRC1/APOE/SFRP5/DACT3/GREM1/GLI3/IGFBP6/NXN/DACT1/ROR2/WWTR1/DKK2/CAV1/GLI1/NFATC1/SHISA2/BICC1/WIF1/SNAI2/DKK3/SHISA3/MCC/SOX17/LATS2/IGFBP4/HIC1/PTPRO/MDFI/FZD4/NFATC4/APCDD1/TMEM88/MDK/FUZ/LZTS2/PTPRU/SOX13/PFDN5/CXXC4/CITED1
GOBP_RESPONSE_TO_TUMOR_NECROSIS_FACTOR	GOBP_RESPONSE_TO_TUMOR_NECROSIS_FACTOR	270	0.534539	1.84909	2.66459e-07	7.35135e-06	5.37785e-06	2737	tags=26%, list=16%, signal=22%	ADIPOQ/FABP4/SFRP1/AKAP12/CCL19/CCL18/CCL21/POSTN/COL1A1/SPHK1/GGT5/CCL23/TNFSF4/HSPA1A/CCL8/CLDN18/ADAMTS12/CCL2/CLIP3/CCL13/SELE/TCL1A/TNFSF13B/UBD/CCL3/CCL26/AIM2/TNFSF12/CHI3L1/EDA2R/CD14/LAPTM5/VCAM1/CX3CL1/CD70/KLF2/THBS1/CCL5/HAS2/CCL4/CCL17/ADAMTS7/ICAM1/CXCL8/TNFRSF19/PLVAP/CCL3L3/TNFRSF4/HSPA1B/ZFP36L1/ILK/GBP1/LTB/CD27/EDAR/IGBP1/GBP2/CD40/CARD8/CASP4/STAT1/CCDC3/PIAS3/GATA3/EDN1/PELI3…
GOBP_ENDOTHELIAL_CELL_MIGRATION	GOBP_ENDOTHELIAL_CELL_MIGRATION	202	0.565974	1.88699	2.82176e-07	7.74958e-06	5.66917e-06	2648	tags=36%, list=16%, signal=31%	CYP1B1/MEOX2/FAP/SLIT2/APOE/S100A2/GREM1/DCN/PRKD1/SERPINF1/SCG2/SPARC/VEGFC/JCAD/FGF2/AKT3/NRP2/ITGB2/PTN/FSTL1/RHOJ/TNFSF12/NRP1/FGFR1/STC1/ANXA1/ATP2B4/ADGRA2/EGR3/LOXL2/FLT4/MMRN2/THBS1/CXCL13/CLEC14A/PTPRM/TEK/TGFB1/ITGB3/SMOC2/PDGFB/RGCC/CDH5/BMP4/RHOB/HSPB1/VASH1/TBXA2R/MIR27A/ROBO1/CCN3/MIR23A/ETS1/PLK2/RAB13/NOS3/PIK3CD/MAP3K3/NR2F2/HDAC7/MEF2C/LPXN/CD40/SP100/BMPR2/PLXND1/PTGS2/TGFBR1/G…
GOMF_CARBOHYDRATE_BINDING	GOMF_CARBOHYDRATE_BINDING	178	0.579628	1.90977	2.87701e-07	7.83387e-06	5.73083e-06	1966	tags=30%, list=12%, signal=27%	REG1B/P4HA3/GALNT15/OLR1/COLEC12/C4B/FCN1/VCAN/MRC2/REG1A/CLEC4E/HK3/LGALS1/LAYN/CLEC2B/CLEC5A/SLC2A3/PPP1R3C/SELE/SIGLEC1/CD248/MRC1/CLEC3B/SFTPA2/CHI3L1/SIGLEC9/SIGLEC7/SELP/SIGLEC14/CD22/CLEC11A/CD72/LOXL2/SLC2A5/CLEC14A/ENPP2/SELL/NPTX2/SIGLEC10/P3H3/PPP1R3F/ADGRL2/CD34/CD93/CLEC7A/ENG/P3H1/PAM/CD69/CLC/HLA-DRA/CLEC4A/HLA-DRB1/SIGLEC12
GOCC_PLASMA_MEMBRANE_SIGNALING_RECEPTOR_COMPLEX	GOCC_PLASMA_MEMBRANE_SIGNALING_RECEPTOR_COMPLEX	135	0.612298	1.94334	2.87838e-07	7.83387e-06	5.73083e-06	3071	tags=46%, list=18%, signal=38%	ITGBL1/CHRNA3/PLP1/ITGAM/ITGA11/RAMP1/IL6/ITGA5/EMILIN1/CNIH3/ITGB2/ITGA7/OSMR/CD79B/ITGAX/CALCRL/DLG4/APBB1IP/CD8B/TLR2/ITGB3/CD79A/OLFM2/RAMP2/TRAV21/RAMP3/ERBB2/CNTFR/GABBR1/CD4/ITGAL/IL2RA/CSF2RB/SHANK3/TLR1/ITGAV/TRBV19/TRBV28/CHRNB1/CD40/CD8A/ITGB5/ITGB8/TRAC/CD3E/ITGA9/TGFBR1/ITGB1/IL2RB/CACNG4/IRS1/TRBV6-5/ACVR1/TRBV5-1/IL6ST/TRDC/SKAP1/ITGA4/PORCN/TRBC2/TRBJ2-7/CD6
GOBP_POSITIVE_REGULATION_OF_CALCIUM_ION_TRANSPORT	GOBP_POSITIVE_REGULATION_OF_CALCIUM_ION_TRANSPORT	77	0.695437	2.07552	2.90179e-07	7.86216e-06	5.75153e-06	1738	tags=45%, list=10%, signal=41%	PLP1/JPH2/MYLK/CACNA2D1/THY1/CCL2/PDGFRB/CXCL12/CAV1/GCG/CCL3/P2RX7/CXCL10/CXCL9/STC1/NTSR1/PKD2/CX3CL1/CCR1/CXCL11/CCL5/RGN/CCL4/TRPV2/P2RY6/PDGFB/APLNR/EHD3/PLCG2/F2RL3/LILRA5/F2R/RAMP3/CD4/GJC2
GOBP_REGULATION_OF_LEUKOCYTE_CHEMOTAXIS	GOBP_REGULATION_OF_LEUKOCYTE_CHEMOTAXIS	99	0.647124	1.99794	3.24015e-07	8.73972e-06	6.3935e-06	2239	tags=45%, list=13%, signal=40%	THBS4/SLIT2/CCL19/CCL21/SERPINE1/GREM1/VEGFC/IL6/CCL2/CXCL12/C5AR1/SLAMF8/PTN/CCL3/F7/JAM3/CXCL10/S100A7/C3AR1/CSF1R/CCR1/RARRES2/THBS1/CXCL13/CCL5/AIF1/PLA2G7/CMKLR1/CCL4/CSF1/CXCL8/NCKAP1L/GPSM3/IL34/CCN3/DUSP1/CD74/CCR2/PGF/IL23A/RIPOR2/MPP1/MDK/BST1/CCR7
GOBP_DEVELOPMENTAL_GROWTH_INVOLVED_IN_MORPHOGENESIS	GOBP_DEVELOPMENTAL_GROWTH_INVOLVED_IN_MORPHOGENESIS	164	0.598629	1.96084	3.47922e-07	9.34287e-06	6.83474e-06	2394	tags=26%, list=14%, signal=23%	SFRP2/SFRP1/CRABP2/FN1/SPP1/EPHA7/SLIT2/L1CAM/POSTN/SLIT3/APOE/TNC/KIF26B/REG1A/SEMA7A/NRP2/NTN1/SPART/SEMA3G/CXCL12/NRP1/NDN/MAP1B/OLFM1/S1PR1/HOXD13/SEMA6B/CXCR4/TRPV2/FLRT3/CSF1/DBN1/BMP4/SEMA3A/LAMB2/SYT1/SEMA4C/SEMA6C/DPYSL2/WASF1/LZTS2/BMPR2/ARHGAP4
GOBP_REGULATION_OF_BLOOD_CIRCULATION	GOBP_REGULATION_OF_BLOOD_CIRCULATION	166	0.59073	1.93938	3.63723e-07	9.72397e-06	7.11353e-06	2745	tags=37%, list=16%, signal=32%	CASQ2/DES/ATP1A2/HSPB7/PLN/FXYD6/KCNE4/POPDC2/GNAO1/CACNA2D1/CCN2/FLNA/TGFB2/RGS4/GJA5/CAV1/SLC4A3/ATP1A3/NPR1/SCN1B/GJA1/RGS2/STC1/ATP2B4/FXYD4/DRD2/TMIGD3/KCNH2/CLIC2/CACNA1H/KCNMB4/PTAFR/ADORA1/ICAM1/EHD3/CACNA2D4/F2R/CACNA1C/TBXA2R/GJC1/SEMA3A/SLC8A1/DMPK/CHGA/S100A1/ITPR1/NPR2/DMD/KCND3/OXTR/ITPR2/KCNJ3/HEY2/BMPR2/ADA/RANGRF/EDN1/P2RX1/PIK3CG/EDN2/TAC1/CACNG4
GOBP_MEMBRANE_INVAGINATION	GOBP_MEMBRANE_INVAGINATION	119	0.634912	1.999	3.84672e-07	1.02387e-05	7.49009e-06	3217	tags=53%, list=19%, signal=43%	IGHD/MARCO/IGHV3-64/IGHG1/C3/IGHV2-70D/TREM2/IGHV4-4/ITGAM/IGHV1-24/FCGR2B/CD36/FCGR1A/IGHG4/RAB31/IGHG2/IGHG3/MSR1/MFGE8/ITGB2/IGHV2-70/IGLC3/SYT11/IGHV4-39/IGHV1-69/IGHV2-5/GULP1/THBS1/IGHV3-15/AIF1/IGKC/CD300A/IGHV5-51/IGHV1-69D/IGHV4-31/IGHV4-59/IGHV3-7/ARHGAP25/NCKAP1L/IGLC2/IGHV3-30/IGHV1-58/IGHV6-1/IGHV3-49/ELMO1/RHOH/SPIRE1/IGHV3-21/RAC2/IGHV3-74/ALOX15/IGHV3-11/SNX18/TRDC/TRBC2/BIN2/IGLL…
GOBP_DEFENSE_RESPONSE_TO_BACTERIUM	GOBP_DEFENSE_RESPONSE_TO_BACTERIUM	200	0.562225	1.87344	3.97907e-07	1.05445e-05	7.71382e-06	1997	tags=34%, list=12%, signal=30%	KLK5/KRT6A/IGHD/IGHV3-64/IGHG1/SSC5D/SERPINE1/KLK7/IGHV2-70D/CTSG/COLEC12/TREM2/IGHV4-4/IGHV1-24/S100A8/CD36/IGHG4/VGF/IL6/IGHG2/SLC11A1/IGHG3/C5AR1/SLAMF8/IGHV2-70/IGLC3/SYT11/FGR/LYZ/NLRP1/ADAMTS5/IGHV4-39/PGC/IGHV1-69/IGHV2-5/RPL39/S100A7/LTF/SELP/AQP1/HAVCR2/FCER1G/RARRES2/CXCL13/GBP4/IGHV3-15/IGKC/IGHV5-51/TLR2/IGHV1-69D/S100A12/IGHV4-31/IGKV3-20/IGHV4-59/IGHV3-7/ISG15/IGLC2/CHGA/CD4/IGHV3-3…
GOBP_REGULATION_OF_BONE_MINERALIZATION	GOBP_REGULATION_OF_BONE_MINERALIZATION	56	0.745764	2.13662	4.183e-07	1.10227e-05	8.06363e-06	2099	tags=50%, list=12%, signal=44%	COMP/MGP/OMD/TGFB3/GREM1/TWIST1/DDR2/CCN1/PTN/ECM1/CCL3/P2RX7/TMEM119/LTF/S1PR1/CCR1/SRGN/ALOX5/LTBP3/TGFB1/BMP6/PKDCC/BMP4/SLC8A1/ISG15/RFLNB/GPM6B/MEF2C
GOBP_CANONICAL_WNT_SIGNALING_PATHWAY	GOBP_CANONICAL_WNT_SIGNALING_PATHWAY	278	0.51976	1.79532	4.19601e-07	1.10227e-05	8.06363e-06	2559	tags=23%, list=15%, signal=20%	SFRP2/DKK1/SFRP4/SFRP1/CTHRC1/COL1A1/APOE/SFRP5/DACT3/GREM1/CDK14/GLI3/IGFBP6/DACT1/ROR2/WWTR1/MITF/WNT10A/SCEL/WNT9A/DKK2/WNT2/CAV1/GLI1/SOX7/BICC1/SNAI2/RSPO3/DKK3/ADGRA2/SHISA3/MCC/SOX17/RECK/LATS2/TCF7L1/GPRC5B/DAAM2/IGFBP4/TGFB1/FZD10/FZD1/FZD2/PTPRO/FZD8/SULF2/LEF1/TMEM198/LGR5/FZD4/ILK/LGR6/TMEM88/PLEKHA4/MDK/FUZ/LZTS2/PTPRU/SOX13/DIXDC1/PFDN5/GATA3/CAPRIN2
GOBP_POSITIVE_REGULATION_OF_VASCULATURE_DEVELOPMENT	GOBP_POSITIVE_REGULATION_OF_VASCULATURE_DEVELOPMENT	125	0.634282	2.00205	4.39191e-07	1.14874e-05	8.40358e-06	2659	tags=45%, list=16%, signal=38%	SFRP2/CYP1B1/PTGIS/ADAM12/SERPINE1/C3/HSPB6/SPHK1/GREM1/TWIST1/PRKD1/VEGFC/ITGA5/JCAD/FGF2/AKT3/ITGB2/C5AR1/ECM1/TIE1/TNFSF12/ANGPTL4/CHI3L1/C3AR1/AQP1/ITGAX/THBS1/CYBB/TEK/CXCR4/SMOC2/CD34/APLNR/CDH5/CXCL8/RAMP2/RHOB/HSPB1/TBXA2R/ENG/ETS1/S100A1/NOS3/FLT1/PIK3CD/PGF/ZNF304/PRKCB/MDK/CD40/ITGB8/RUNX1/HMOX1/ITGB1/RRAS/HMGA2
GOBP_CYTOSOLIC_CALCIUM_ION_TRANSPORT	GOBP_CYTOSOLIC_CALCIUM_ION_TRANSPORT	120	0.621723	1.95451	4.95126e-07	1.28946e-05	9.433e-06	2239	tags=38%, list=13%, signal=33%	CASQ2/ATP1A2/PLN/JPH2/CCL19/CCL21/TRPV4/CACNA2D1/CCN2/FGF2/THY1/CAV1/CCL3/P2RX7/CXCL10/CXCL9/NTSR1/ATP2B4/PKD2/CX3CL1/DRD2/CXCL11/CLIC2/PRNP/TRPV2/CCR5/P2RY6/APLNR/FYN/PLCG2/F2RL3/F2R/CACNA1C/RAMP3/SLC8A1/MS4A1/CD4/ITPR1/PTPRC/RASA3/CD19/UBASH3B/LCK/DMD/ITPR2/CCR7
GOBP_POSITIVE_REGULATION_OF_CELL_PROJECTION_ORGANIZATION	GOBP_POSITIVE_REGULATION_OF_CELL_PROJECTION_ORGANIZATION	271	0.528804	1.82826	4.99689e-07	1.29576e-05	9.47908e-06	2770	tags=27%, list=16%, signal=23%	CRABP2/FN1/NGFR/SLIT2/CCL19/TGFB3/CCL21/L1CAM/APOE/DPYSL3/PRKD1/SERPINF1/PLXNB3/ROR2/FLNA/OBSL1/PALM/SEMA7A/NTN1/FEZ1/CXCL12/PTN/P2RX7/SCN1B/NRP1/DZIP1/RGS2/FSCN1/CX3CL1/MAP1B/CCDC88A/DLG4/ENPP2/MIEN1/PLXNC1/TRPV2/EPHA3/FZD1/FES/FYN/DBN1/STMN2/CDC42EP3/P3H1/ROBO1/RHOQ/FZD4/S100A9/NTRK2/NDRG4/RIPOR2/BHLHB9/MDK/FUZ/CCR7/CARMIL2/RAB8B/BMPR2/SCARF1/EPHA4/PLXND1/SERPINI1/MARK4/TGFBR1/WASHC1/CAPRIN2/LI…
GOBP_RESPONSE_TO_TRANSFORMING_GROWTH_FACTOR_BETA	GOBP_RESPONSE_TO_TRANSFORMING_GROWTH_FACTOR_BETA	206	0.565397	1.88782	5.11979e-07	1.32196e-05	9.67071e-06	1808	tags=26%, list=11%, signal=24%	CILP/SFRP1/ASPN/TGFB3/POSTN/COL1A1/HTRA3/COL1A2/COL3A1/FBN1/LOX/HSPA1A/EMILIN1/FERMT2/TGFB2/MXRA5/LTBP2/WNT10A/FNDC4/LEFTY2/CHST11/HTRA1/WNT2/CAV2/CAV1/MYOCD/PDE2A/CLEC3B/PEG10/CD109/CLDN5/TGFB1I1/LRRC32/DKK3/LTBP1/VASN/THBS1/NRROS/LATS2/NR3C1/FMOD/LTBP3/TGFB1/NREP/COL4A2/CDKN1C/PMEPA1/CDH5/FYN/RUNX3/MIR27A/ENG/TWSG1/ZFP36L1
GOBP_COGNITION	GOBP_COGNITION	180	0.570972	1.88474	5.21948e-07	1.34196e-05	9.81706e-06	2255	tags=28%, list=13%, signal=25%	DKK1/ATP1A2/BCHE/VIP/KLK8/APOE/TACR2/EGR2/SERPINF1/MEIS2/MAP1A/ITGA5/FAM107A/ZNF385A/C5AR1/PTN/GPR155/SYT11/CLDN5/NTSR1/DRD2/LILRB2/DLG4/NRXN3/TUSC3/PRNP/TLR2/NPTX2/ADORA1/C1QL1/TMPRSS11E/PRKCG/FYN/TMOD2/FOSL1/C12orf57/PLK2/HLA-DRA/NTRK2/NFATC4/SHANK3/STRA6/NDRG4/MEF2C/BHLHB9/BRSK1/TPBG/PRKAR2B/OXTR/PLCB1/MAPK8IP2
GOBP_FORMATION_OF_PRIMARY_GERM_LAYER	GOBP_FORMATION_OF_PRIMARY_GERM_LAYER	93	0.664784	2.04718	5.29275e-07	1.35503e-05	9.91268e-06	2659	tags=45%, list=16%, signal=38%	SFRP2/HAND1/DKK1/FN1/COL11A1/COL8A1/EYA2/MMP9/MMP2/INHBA/COL5A2/COL5A1/ITGA5/MMP14/COL6A1/ITGB2/COL12A1/SOX7/ITGA7/SIX2/FOXC1/GJA1/SOX17/SNAI1/ITGB3/COL4A2/BMP4/LEF1/TWSG1/DUSP1/FOXF1/ITGAV/DUSP5/LAMB1/LAMA3/COL7A1/ITGB5/BMPR2/PAF1/ITGB1/LAMB3/HMGA2
GOBP_AGING	GOBP_AGING	234	0.546743	1.85748	5.56453e-07	1.4186e-05	1.03777e-05	1782	tags=17%, list=11%, signal=15%	KRT14/KRT16/COMP/DKK1/PRELP/KCNMB1/TGFB3/SERPINE1/GNAO1/CRYAB/TWIST1/APOD/DCN/SERPINF1/TIMP2/CCN2/IGFBP5/MMP7/TIMP1/AKT3/ITGB2/PDGFRB/BCL2A1/CDKN2A/NUAK1/C1QA/SPI1/CD68/VCAM1/CX3CL1/LOXL2/RGN/PRNP/COL4A2/ICAM1/VASH1/BCL6/GJB2/PLK2
GOBP_BONE_MORPHOGENESIS	GOBP_BONE_MORPHOGENESIS	74	0.685352	2.03247	5.59146e-07	1.41948e-05	1.03841e-05	2340	tags=43%, list=14%, signal=37%	SFRP2/COMP/SFRP4/TGFB3/COL1A1/TWIST1/TRPV4/GLI3/MMP14/TMEM119/MMP13/FOXC1/STC1/LTF/CSGALNACT1/RARB/ANXA6/ALPL/COL13A1/SERPINH1/LTBP3/TEK/HAS2/THBS3/BMP6/BMP4/NAB2/RAB23/MEF2C/CHSY1/COL27A1/BMPR2
GOMF_FIBRONECTIN_BINDING	GOMF_FIBRONECTIN_BINDING	25	0.842277	2.08605	5.84076e-07	1.47656e-05	1.08017e-05	1355	tags=60%, list=8%, signal=55%	SFRP2/CCDC80/SSC5D/LRRC15/FBLN1/IGFBP6/CCN2/IGFBP5/CTSK/FSTL3/IGFBP3/CTSL/THBS1/ITGB3/LOXL3
GOBP_B_CELL_RECEPTOR_SIGNALING_PATHWAY	GOBP_B_CELL_RECEPTOR_SIGNALING_PATHWAY	108	0.637961	2.00662	6.00122e-07	1.51081e-05	1.10522e-05	2108	tags=44%, list=12%, signal=38%	IGHD/IGHV3-64/IGHG1/IGHV2-70D/IGHV4-4/IGHV1-24/FCGR2B/IGHG4/IGHG2/IGHG3/IGHV2-70/IGLC3/IGHV4-39/IGHV1-69/IGHV2-5/CD22/RFTN1/MNDA/CD79B/BTK/IGHV3-15/IGKC/LAT2/CD300A/IGHV5-51/IGHV1-69D/IGHV4-31/CD79A/IGHV4-59/IGHV3-7/PLCG2/NFAM1/NCKAP1L/IGLC2/MS4A1/IGHV3-30/PTPRC/PIK3CD/IGHV1-58/IGHV6-1/IGHV3-49/CD19/KLHL6/PRKCB/LCK/MEF2C/LPXN
GOBP_ANTIGEN_RECEPTOR_MEDIATED_SIGNALING_PATHWAY	GOBP_ANTIGEN_RECEPTOR_MEDIATED_SIGNALING_PATHWAY	268	0.527168	1.82375	6.15109e-07	1.54211e-05	1.12813e-05	3174	tags=35%, list=19%, signal=29%	IGHD/IGHV3-64/IGHG1/IGHV2-70D/IGHV4-4/IGHV1-24/FCGR2B/IGHG4/LILRB4/IGHG2/IGHG3/THY1/HLA-DQA2/IGHV2-70/IGLC3/HLA-DQA1/IGHV4-39/IGHV1-69/IGHV2-5/LAPTM5/CD22/RFTN1/MNDA/CD79B/HLA-DPB1/BTK/CARD11/WAS/IGHV3-15/IGKC/LAT2/CD300A/IGHV5-51/PRNP/IGHV1-69D/HLA-DPA1/HLA-DQB2/THEMIS2/IGHV4-31/CD79A/IGHV4-59/FYN/HLA-DRB5/IGHV3-7/PLCG2/NFAM1/NCKAP1L/IGLC2/MS4A1/CD4/FYB1/HLA-DQB1/HLA-DRA/IGHV3-30/PTPRC/GBP1/HLA-…
GOMF_STRUCTURAL_CONSTITUENT_OF_CYTOSKELETON	GOMF_STRUCTURAL_CONSTITUENT_OF_CYTOSKELETON	69	0.706861	2.08254	6.46255e-07	1.6135e-05	1.18035e-05	2231	tags=30%, list=13%, signal=27%	KRT14/KRT5/KRT6A/KRT16/DES/KRT6B/SYNM/TUBB2B/TUBB6/TUBA1A/VIM/MSN/EPB41L3/BFSP1/HIP1/BICD1/HLA-DRB1/TUBB3/DMD/TUBG2/KRT15
GOBP_POST_TRANSLATIONAL_PROTEIN_MODIFICATION	GOBP_POST_TRANSLATIONAL_PROTEIN_MODIFICATION	304	0.511076	1.77573	6.61067e-07	1.64369e-05	1.20243e-05	1837	tags=16%, list=11%, signal=15%	CHGB/CHRDL1/FN1/SPP1/CCDC8/MATN3/C3/APOE/SPARCL1/TNC/FBN1/VCAN/CP/SCG2/CCN1/VGF/MXRA8/IL6/LGALS1/IGFBP5/C4A/OBSL1/MFGE8/FSTL3/TIMP1/IGFBP3/SDC2/FBXL7/UBD/ASB2/FSTL1/IGFBP7/FBXO17/LTBP1/FAM20C/KLHL5/FBXO32/SOCS3/KLHL13/FBXL22/F5/IGFBP4/RAB38/CSF1/BMP4/P3H1/LAMB2/PROC/RAB13
GOBP_HEART_PROCESS	GOBP_HEART_PROCESS	171	0.581956	1.92096	6.66033e-07	1.64925e-05	1.2065e-05	2745	tags=36%, list=16%, signal=30%	CASQ2/DES/ATP1A2/HSPB7/PLN/FXYD6/KCNE4/POPDC2/GNAO1/CACNA2D1/SGCD/CCN2/FLNA/WWTR1/TGFB2/RGS4/GJA5/CAV1/SLC4A3/ATP1A3/KCNJ8/NPR1/SCN1B/GJA1/RGS2/STC1/ATP2B4/FXYD4/DRD2/TMIGD3/KCNH2/CLIC2/CACNA1H/CXCR4/ADORA1/FYN/EHD3/CACNA2D4/GNAI2/CACNA1C/RAMP3/GJC1/SEMA3A/SLC8A1/DMPK/CHGA/S100A1/ITPR1/NPR2/DMD/KCND3/ITPR2/KCNJ3/HEY2/ADA/RANGRF/EDN1/PIK3CG/EDN2/TAC1/CACNG4
GOBP_REGULATION_OF_NERVOUS_SYSTEM_DEVELOPMENT	GOBP_REGULATION_OF_NERVOUS_SYSTEM_DEVELOPMENT	295	0.509824	1.76716	7.02857e-07	1.73333e-05	1.26801e-05	2423	tags=25%, list=14%, signal=22%	CRABP2/FN1/SPP1/NGFR/EPHA7/SLIT2/L1CAM/KLK8/SYNDIG1/EGR2/GLI3/SERPINF1/PLXNB3/VEGFC/IL6/OBSL1/THY1/JAM2/SEMA7A/NTN1/SPART/SEMA3G/WNT2/AMIGO2/CXCL12/PTN/NLGN2/NRP1/CX3CL1/MAP1B/HEYL/DRD2/ITGAX/RARB/NUMBL/SEMA6B/DAAM2/SMO/TLR2/CXCR4/TGFB1/PLXNC1/TRPV2/FLRT3/ADGRL2/TYMP/DBN1/SERPINE2/SEMA3A/SMARCD3/IL34/ROBO1/BHLHE41/CLCF1/GJC2/HEY1/NTRK2/NFATC4/SHANK3/SEMA4C/CLSTN3/SEMA6C/BHLHB9/TPBG/ETV5/MDK/OXTR/…
GOBP_REGULATION_OF_HEART_CONTRACTION	GOBP_REGULATION_OF_HEART_CONTRACTION	139	0.609798	1.94176	7.14308e-07	1.75441e-05	1.28343e-05	2745	tags=39%, list=16%, signal=33%	CASQ2/DES/ATP1A2/HSPB7/PLN/FXYD6/KCNE4/POPDC2/GNAO1/CACNA2D1/CCN2/FLNA/TGFB2/RGS4/GJA5/CAV1/SLC4A3/ATP1A3/NPR1/SCN1B/GJA1/RGS2/STC1/ATP2B4/FXYD4/DRD2/TMIGD3/KCNH2/CLIC2/CACNA1H/ADORA1/EHD3/CACNA2D4/CACNA1C/GJC1/SEMA3A/SLC8A1/DMPK/CHGA/S100A1/ITPR1/NPR2/DMD/KCND3/ITPR2/KCNJ3/HEY2/ADA/RANGRF/EDN1/PIK3CG/EDN2/TAC1/CACNG4
GOMF_ENDOPEPTIDASE_ACTIVITY	GOMF_ENDOPEPTIDASE_ACTIVITY	286	0.51699	1.79424	7.2783e-07	1.78038e-05	1.30243e-05	1832	tags=23%, list=11%, signal=21%	KLK5/PRSS2/SFRP1/FAP/UCHL1/ADAM12/PRSS1/CPS1/KLK7/KLK8/CTSG/HTRA3/MMP11/HABP2/KLK6/F10/MMP9/MMP2/ADAMTS2/C1R/C1S/MMP14/ADAMTS12/CTSK/MMP7/KLK10/HTRA1/GZMK/TPSB2/ADAM33/ADAMTS4/MMP19/MMP1/ADAMTS10/ADAMTS1/CTSL/F7/ADAMTS5/PGC/MMP13/TPSAB1/LTF/GZMH/ADAMTS8/PLAT/ADAM8/ADAMTSL4/PLAU/TPSD1/CTSF/KLK11/TMPRSS11E/CTSW/ADAMTS7/PCSK5/CFD/ADAM19/CTSB/USP11/HPN/PROC/BMP1/TMPRSS5/KLK12/CLC
GOBP_INTEGRIN_MEDIATED_SIGNALING_PATHWAY	GOBP_INTEGRIN_MEDIATED_SIGNALING_PATHWAY	95	0.657882	2.03078	7.39227e-07	1.80097e-05	1.31749e-05	2703	tags=45%, list=16%, signal=38%	ITGBL1/FN1/ITGAM/COL3A1/ITGA11/PRKD1/CCN2/ITGA5/FLNA/FERMT2/THY1/COL16A1/TIMP1/SEMA7A/ITGB2/PTN/ITGA7/ADAMTS1/LIMS2/FGR/NRP1/ITGAX/HCK/ITGB3/LOXL3/PLEK/ISG15/ITGAL/FYB1/FERMT3/ILK/VAV1/ITGAV/ZNF304/LAMA3/BST1/ITGB5/ITGB8/ITGA9/TLN1/ZYX/ITGB1/LIMS1
GOBP_NEGATIVE_REGULATION_OF_CATION_TRANSMEMBRANE_TRANSPORT	GOBP_NEGATIVE_REGULATION_OF_CATION_TRANSMEMBRANE_TRANSPORT	57	0.712858	2.04985	7.71905e-07	1.87303e-05	1.37021e-05	1495	tags=32%, list=9%, signal=29%	CASQ2/ATP1A2/PLN/KCNE4/TWIST1/RRAD/MMP9/RGS4/CAV1/REM1/GEM/RGS2/NTSR1/PKD2/DRD2/KCNH2/CLIC2/GNB5
GOBP_MYELOID_LEUKOCYTE_MEDIATED_IMMUNITY	GOBP_MYELOID_LEUKOCYTE_MEDIATED_IMMUNITY	478	0.459843	1.64648	8.79671e-07	2.11967e-05	1.55063e-05	2035	tags=20%, list=12%, signal=18%	PRSS2/HSPA6/CPLX2/MCEMP1/C3/OLR1/CHIT1/TNFAIP6/CTSG/ITGAM/FCGR2B/S100A8/CD36/FCN1/MMP9/TIMP2/RAB31/HK3/IL6/HSPA1A/SLC11A1/TCN1/CRISPLD2/CLEC5A/OSCAR/SLC2A3/ITGB2/C5AR1/NR4A3/TYROBP/GPR84/CCL3/FGR/LYZ/MILR1/CHI3L1/SIGLEC9/CD14/PTGDS/CD68/S100A7/LTF/C3AR1/FCGR2A/LAIR1/SIGLEC14/CD84/FPR1/HVCN1/FCER1G/PLEKHO2/MNDA/ITGAX/ADAM8/LILRB2/CYBB/SLC2A5/PLAU/RNASE2/BTK/PECAM1/ALOX5/CD53/LAT2/CD300A/TLR2/SELL/…
GOBP_NEGATIVE_REGULATION_OF_HEMOPOIESIS	GOBP_NEGATIVE_REGULATION_OF_HEMOPOIESIS	86	0.661461	2.01076	8.80563e-07	2.11967e-05	1.55063e-05	2229	tags=40%, list=13%, signal=34%	ADIPOQ/SFRP1/FCGR2B/FBN1/GLI3/INHBA/TNFSF4/LILRB4/CLDN18/GPR68/FSTL3/MAFB/LRRC17/CCL3/C1QC/HLX/ANXA1/LTF/LILRB1/RARA/LOXL3/BMP4/DTX1/RUNX3/ERBB2/BCL6/FOXJ1/CD74/FOXP3/GPR137B/UBASH3B/ZBTB46/MDK/LAG3
GOBP_CELLULAR_RESPONSE_TO_LIPID	GOBP_CELLULAR_RESPONSE_TO_LIPID	428	0.478954	1.70481	9.09737e-07	2.1812e-05	1.59565e-05	2204	tags=24%, list=13%, signal=21%	ATP1A2/BRINP3/SFRP1/KCNMB1/SPP1/CPS1/SERPINE1/COL1A1/CTSG/TNC/CD36/SERPINF1/INHBA/TNFSF4/IL6/LMO3/CLU/CXCL5/LDOC1/CCL2/VIM/WNT9A/MN1/FAM107A/WNT2/NR4A3/LY96/PTN/ATP1A3/OR51E2/CCL3/MRC1/PDCD1LG2/CXCL10/GRAMD1B/CXCL9/CYP7B1/STC1/AXL/CD14/SNAI2/MSN/GPBAR1/CD68/ANXA1/LTF/KANK2/CD86/CX3CL1/AQP1/HAVCR2/LPL/HEYL/ADCY5/FBXO32/LILRB2/CXCL11/LILRB1/HCK/CXCL13/LY86/CCL5/TFPI/SMO/NR3C1/TLR2/TGFB1/PTAFR/FZD10…
GOBP_HEART_MORPHOGENESIS	GOBP_HEART_MORPHOGENESIS	175	0.564084	1.86113	9.52897e-07	2.27565e-05	1.66474e-05	2099	tags=29%, list=12%, signal=25%	SFRP2/HAND1/DKK1/HAND2/COL11A1/SLIT2/SLIT3/TWIST1/CCN1/COL5A1/FLNA/TGFB2/ELN/NRP2/GJA5/WNT2/ADAMTS1/NRP1/FOXC1/CLDN5/SNAI2/HEG1/PKD2/OLFM1/TMEM100/S1PR1/HEYL/SOX17/CPE/RARB/VANGL2/SMO/TEK/DLC1/HAS2/SNAI1/TGFB1/FZD2/BMP4/SMARCD3/ENG/ROBO1/HEY1/NOS3/FOXF1/DCHS1/NDRG4/FAT4/TEAD2/MEF2C
GOBP_MESENCHYMAL_CELL_DIFFERENTIATION	GOBP_MESENCHYMAL_CELL_DIFFERENTIATION	186	0.560891	1.85599	1.19815e-06	2.85008e-05	2.08497e-05	2696	tags=35%, list=16%, signal=30%	SFRP2/HAND2/SFRP1/FN1/TGFB3/COL1A1/DACT3/GREM1/TWIST1/IL6/PHLDB2/FLNA/WWTR1/FERMT2/TGFB2/WNT10A/SEMA7A/NRP2/SEMA3G/WNT2/NRP1/SIX2/FGFR1/FOXC1/PDPN/SNAI2/TGFB1I1/VASN/OLFM1/TMEM100/HEYL/S100A4/LOXL2/ANXA6/SEMA6B/SMO/HAS2/SNAI1/TGFB1/LOXL3/EPHA3/TCF21/RGCC/BMP4/LEF1/SEMA3A/GLIPR2/ENG/HPN/HEY1/NOTCH4/RFLNB/SEMA4C/SEMA6C/MEF2C/MDK/FUZ/HEY2/STAT1/TGFBR1/PHLDB1/GATA3/EDN1/HMGA2/FOXF2/MCRIP1
GOBP_MICROGLIAL_CELL_ACTIVATION	GOBP_MICROGLIAL_CELL_ACTIVATION	30	0.804928	2.07103	1.22043e-06	2.89171e-05	2.11541e-05	1947	tags=57%, list=12%, signal=50%	SPHK1/TREM2/ITGAM/IL6/CLU/ITGB2/C5AR1/TYROBP/CCL3/SYT11/C1QA/CX3CL1/AIF1/TLR8/TLR2/PTPRC/TLR1
GOCC_ACTIN_FILAMENT_BUNDLE	GOCC_ACTIN_FILAMENT_BUNDLE	62	0.703034	2.04289	1.23841e-06	2.92284e-05	2.13819e-05	2667	tags=50%, list=16%, signal=42%	SYNPO2/MYL9/PGM5/MYLK/CRYAB/PDLIM3/FLNA/FERMT2/PDLIM4/FAM107A/ABLIM3/PDLIM7/PALLD/FSCN1/FHL3/SORBS1/MYH10/TEK/LCP1/PLS3/SYNPO/ILK/PDLIM2/RFLNB/TRIP6/ACTN1/ZYX/TPM4/BAG3/SHROOM4/SEPTIN7
GOBP_REGULATION_OF_MYELOID_LEUKOCYTE_DIFFERENTIATION	GOBP_REGULATION_OF_MYELOID_LEUKOCYTE_DIFFERENTIATION	95	0.652548	2.01432	1.26102e-06	2.96463e-05	2.16877e-05	2583	tags=42%, list=15%, signal=36%	ADIPOQ/SFRP1/TREM2/FBN1/INHBA/ROR2/LILRB4/MITF/CLDN18/GPR68/FSTL3/MAFB/TYROBP/LRRC17/CCL3/C1QC/LTF/CCR1/LILRB1/RARA/RASSF2/TGFB1/FES/CSF1/HCLS1/LEF1/IL34/CD4/CD74/ZFP36L1/EVI2B/HLA-DRB1/GPR137B/UBASH3B/IL23A/ZBTB46/SLC9B2/PIAS3/RUNX1/TFE3
GOBP_REGULATION_OF_ENDOCYTOSIS	GOBP_REGULATION_OF_ENDOCYTOSIS	171	0.575441	1.89946	1.26757e-06	2.96846e-05	2.17157e-05	1705	tags=20%, list=10%, signal=19%	ADIPOQ/DKK1/SFRP4/CCL19/CCL21/SERPINE1/C3/APOE/APOC1/SPHK1/TREM2/GREM1/CD36/PRKD1/RAB31/STON1/CLU/CLIP3/SELE/CAV1/SYT11/AXL/CD14/CD22/DRD2/LILRB1/DLG4/CD300A/ITGB3/EPHA3/MCTP1/PLCG2/NCKAP1L/MIR27A/HIP1
GOBP_REGULATION_OF_BMP_SIGNALING_PATHWAY	GOBP_REGULATION_OF_BMP_SIGNALING_PATHWAY	67	0.707859	2.08399	1.28803e-06	3.00474e-05	2.19811e-05	1779	tags=34%, list=11%, signal=31%	SFRP2/CHRDL1/SFRP4/SFRP1/RBPMS2/SULF1/SFRP5/HTRA3/GREM1/FBN1/FST/CCN1/GREM2/FSTL3/HTRA1/CHRD/SPART/FSTL1/CDH5/BMP4/ENG/TWSG1/ZNF423
GOBP_REGULATION_OF_GRANULOCYTE_CHEMOTAXIS	GOBP_REGULATION_OF_GRANULOCYTE_CHEMOTAXIS	42	0.76482	2.09258	1.34072e-06	3.11562e-05	2.27922e-05	2655	tags=64%, list=16%, signal=54%	THBS4/SLIT2/CCL19/CCL21/C5AR1/JAM3/S100A7/C3AR1/CSF1R/RARRES2/THBS1/CCL5/CMKLR1/CSF1/CXCL8/NCKAP1L/IL34/CD74/IL23A/RIPOR2/MPP1/MDK/BST1/CCR7/CXCL17/EDN1/RAC2
GOBP_RESPONSE_TO_INTERFERON_GAMMA	GOBP_RESPONSE_TO_INTERFERON_GAMMA	162	0.580345	1.89	1.35236e-06	3.13064e-05	2.29021e-05	3359	tags=46%, list=20%, signal=37%	CCL19/CCL18/CCL21/FCGR1A/CCL23/CCL8/SLC11A1/CCL2/VIM/CCL13/HLA-DQA2/UBD/CCL3/CCL26/MRC1/HLA-DQA1/RAB7B/VCAM1/CX3CL1/GBP5/HLA-DPB1/HCK/SOCS3/IRF5/CCL5/WAS/GBP4/AIF1/TLR2/OAS2/CCL4/PTAFR/HLA-DPA1/DAPK1/HLA-DQB2/CCL17/ICAM1/HLA-DRB5/BST2/TRIM22/CCL3L3/HLA-DQB1/CD74/HLA-DRA/GBP1/HLA-DRB1/MT2A/SIRPA/GBP2/CD40/SP100/STAT1/PML/SHFL/ZYX/CITED1/EDN1/RPL13A/STX8/NR1H2/HLA-E/IFITM3/IL12RB1/HLA-B/CXCL16/CCL1…
GOBP_MUSCLE_CELL_MIGRATION	GOBP_MUSCLE_CELL_MIGRATION	71	0.696671	2.06105	1.39278e-06	3.21191e-05	2.34966e-05	2147	tags=39%, list=13%, signal=35%	ADIPOQ/THBS4/SLIT2/SERPINE1/POSTN/IGFBP5/CCN4/IGFBP3/PDGFRB/NR4A3/PLEKHO1/MYOCD/ADAMTS1/NRP1/ANXA1/PLAT/PLAU/CCL5/PRKG1/AIF1/SMO/HAS2/ITGB3/PDGFB/CCN3/NDRG4/MEF2C/MDK
GOBP_SMOOTH_MUSCLE_CONTRACTION	GOBP_SMOOTH_MUSCLE_CONTRACTION	69	0.6978	2.05585	1.40177e-06	3.22035e-05	2.35583e-05	1634	tags=36%, list=10%, signal=33%	COMP/ATP1A2/CNN1/MYH11/CHRNA3/SULF1/KCNMA1/TACR2/MYLK/SPHK1/ACTA2/GUCY1A1/CAV1/MYOCD/RGS2/ATP2B4/DRD2/CALCRL/PRKG1/PTAFR/ADORA1/F2R/SULF2/TBXA2R/SLC8A1
GOBP_VASCULAR_ENDOTHELIAL_GROWTH_FACTOR_RECEPTOR_SIGNALING_PATHWAY	GOBP_VASCULAR_ENDOTHELIAL_GROWTH_FACTOR_RECEPTOR_SIGNALING_PATHWAY	85	0.66513	2.01762	1.49012e-06	3.40149e-05	2.48835e-05	2057	tags=35%, list=12%, signal=31%	SULF1/PRKD1/VEGFC/ITGA5/EMILIN1/NRP2/NRP1/FOXC1/AXL/NCF2/NCF1/FLT4/TMEM204/MMRN2/CYBB/CLEC14A/SHC2/ITGB3/FYN/NCKAP1L/HSPB1/MAPK11/CADM4/FZD4/FLT1/VAV1/ITGAV/PGF/ELMO1/PRKCB
GOCC_POSTSYNAPSE	GOCC_POSTSYNAPSE	376	0.48137	1.69646	1.49188e-06	3.40149e-05	2.48835e-05	2490	tags=24%, list=15%, signal=21%	ATP1A2/GAP43/GABRP/CHRNA3/SPOCK1/NGFR/EPHA7/CPLX2/PSD/KCNMA1/SYNDIG1/CRYAB/FCGR2B/PALMD/FLNA/PALM/SORCS2/PDLIM4/NRP2/CNIH3/LAMA2/SSPN/MPDZ/LZTS1/PTN/NLGN2/P2RX7/SYN1/SYT11/C1QC/C1QA/CAP2/NTSR1/MAP1B/C1QB/HOMER3/DRD2/SRGN/DLG4/APBA2/COL13A1/MX1/PRNP/DNM1/TAMALIN/ITGB3/ADORA1/FLRT3/ADGRL2/PTPRO/PRKCG/FYN/DBN1/SLA/F2R/CACNA1C/PCDH17/GABBR1/SLC8A1/STX1A/RGS10/HIP1/MX2/ITPR1/CPLX1/SYNPO/NTRK2/SHANK3/S…
GOBP_RESPONSE_TO_INORGANIC_SUBSTANCE	GOBP_RESPONSE_TO_INORGANIC_SUBSTANCE	413	0.475164	1.68456	1.51906e-06	3.45043e-05	2.52415e-05	1929	tags=19%, list=11%, signal=17%	KRT14/FABP4/CASQ2/CYP1B1/PLN/KCNMB1/CCL19/CPS1/KCNMA1/COL1A1/GNAO1/SPHK1/CRYAB/EEF1A2/S100A8/CD36/MMP9/SERPINF1/FIBIN/SPARC/TNFSF4/IL6/AQP9/FSTL3/FBLN5/PDGFRB/CAV1/NR4A3/CYBRD1/SYT11/MAOB/C1QA/AXL/CD14/GUCY1B1/ANXA1/ATP2B4/VCAM1/PKD2/COL18A1/AQP1/MAP1B/NCF1/FOSB/HVCN1/LOXL2/DRD2/ALOX5AP/KLF2/THBS1/RASGRP2/CYBB/DLG4/CACNA1H/SELENOM/CLIC4/MIEN1/PRNP/KCNMB4/HBA1/BMP6/ICAM1/FYN/MT1DP/OTC/FOSL1/RHOB/S…
GOBP_NEGATIVE_REGULATION_OF_CANONICAL_WNT_SIGNALING_PATHWAY	GOBP_NEGATIVE_REGULATION_OF_CANONICAL_WNT_SIGNALING_PATHWAY	150	0.584986	1.88727	1.5342e-06	3.47177e-05	2.53976e-05	1448	tags=17%, list=9%, signal=16%	SFRP2/DKK1/SFRP4/SFRP1/CTHRC1/APOE/SFRP5/DACT3/GREM1/GLI3/IGFBP6/DACT1/ROR2/WWTR1/DKK2/CAV1/GLI1/BICC1/SNAI2/DKK3/SHISA3/MCC/SOX17/LATS2/IGFBP4/PTPRO
GOCC_ENDOCYTIC_VESICLE	GOCC_ENDOCYTIC_VESICLE	252	0.522504	1.79411	1.57477e-06	3.55027e-05	2.59719e-05	3257	tags=32%, list=19%, signal=26%	MARCO/APOE/COLEC12/SPHK1/CD36/FCGR1A/SPARC/RAB31/ROR2/CD163/SLC11A1/MSR1/VIM/EHD2/HLA-DQA2/CAV1/RAB34/SYT11/HLA-DQA1/RAB7B/SFTPA2/LTF/NCF2/NCF1/HVCN1/DRD2/GPR161/ADAM8/HLA-DPB1/CYBB/DLG4/WAS/SMO/TLR2/HLA-DPA1/SCIMP/HBA1/HLA-DQB2/FZD2/RAB38/DYSF/HLA-DRB5/EHD3/FMNL1/FZD4/HLA-DQB1/CD74/RAB13/NOS3/HLA-DRA/RAB23/HLA-DRB1/HBA2/TLR1/ITGAV/SRGAP2/STAB1/ITGB5/RAB8B/PIP4P2/SCARF1/CORO1A/LPAR1/ABCA1/ZYX/RAC…
GOBP_REGULATION_OF_PROTEIN_AUTOPHOSPHORYLATION	GOBP_REGULATION_OF_PROTEIN_AUTOPHOSPHORYLATION	43	0.759892	2.0918	1.60348e-06	3.60157e-05	2.63471e-05	1857	tags=26%, list=11%, signal=23%	ADIPOQ/EPHA7/GPNMB/GREM1/VEGFC/PDGFC/CAV1/RASSF2/PDGFB/ENG/PTPRC
GOBP_REGULATION_OF_CARTILAGE_DEVELOPMENT	GOBP_REGULATION_OF_CARTILAGE_DEVELOPMENT	51	0.727109	2.05908	1.61724e-06	3.61903e-05	2.64749e-05	2505	tags=51%, list=15%, signal=44%	EFEMP1/GREM1/GLI3/NKX3-2/CCN1/CCN2/CCN4/ADAMTS12/GLI2/WNT9A/SIX2/SNAI2/MAF/LOXL2/TRPS1/RARB/LTBP3/ADAMTS7/BMP6/PKDCC/BMP4/BMP1/RFLNB/MDK/BMPR2/TGFBR1
GOBP_PLATELET_DEGRANULATION	GOBP_PLATELET_DEGRANULATION	104	0.640253	1.98963	1.85974e-06	4.14632e-05	3.03322e-05	2245	tags=41%, list=13%, signal=36%	FN1/TGFB3/SERPINE1/ISLR/SERPING1/F13A1/CD36/SPARC/VEGFC/FLNA/PCDH7/CLU/MMRN1/TGFB2/TIMP1/LEFTY2/TIMP3/ECM1/CLEC3B/CD109/SELP/F8/SRGN/RARRES2/THBS1/A2M/PECAM1/F5/TGFB1/ITGB3/PLEK/CTSW/SERPINF2/PDGFB/VWF/CFD/IGF2/FERMT3/ANXA5/MAGED2/ACTN1/SERPINA4/FAM3C
GOBP_NEGATIVE_REGULATION_OF_CELL_CELL_ADHESION	GOBP_NEGATIVE_REGULATION_OF_CELL_CELL_ADHESION	149	0.59017	1.90044	1.90736e-06	4.23686e-05	3.09946e-05	2229	tags=37%, list=13%, signal=32%	ADIPOQ/CCL21/GPNMB/FCGR2B/TRPV4/GLI3/VSIG4/PLA2G2D/TNFSF4/LILRB4/IDO1/CXCL12/PDCD1LG2/IL20RB/HLX/LAPTM5/LRRC32/ANXA1/CD86/HAVCR2/LILRB2/LILRB1/RDX/PRKG1/MYADM/CD300A/PRNP/TGFB1/LOXL3/BMP6/IL1RN/RGCC/BMP4/DTX1/TNFAIP8L2/RUNX3/ERBB2/SERPINE2/TIGIT/MIR27A/BCL6/TWSG1/C1QTNF1/FOXJ1/IL2RA/CD74/NOTCH4/HLA-DRB1/FOXP3/CD274/UBASH3B/RIPOR2/MDK/PODXL/LAG3
GOCC_CORNIFIED_ENVELOPE	GOCC_CORNIFIED_ENVELOPE	26	0.823869	2.06522	1.92879e-06	4.26877e-05	3.1228e-05	849	tags=38%, list=5%, signal=37%	SPRR2E/CST6/SPRR3/SPRR2D/SPRR1B/SPRR2A/SPRR1A/SCEL/CSTA/ANXA1
GOMF_ENZYME_INHIBITOR_ACTIVITY	GOMF_ENZYME_INHIBITOR_ACTIVITY	274	0.515105	1.78171	1.96626e-06	4.33581e-05	3.17185e-05	2478	tags=26%, list=15%, signal=23%	CST6/PI16/PLN/SPOCK1/SLIT2/SERPINE1/C3/APOC1/SERPING1/C4B/SERPINF1/TIMP2/LILRB4/COL6A3/ANOS1/C4A/TIMP1/TIMP3/PTN/CDKN2A/CD109/ANGPTL4/CSTA/ANXA1/LTF/PHACTR3/ATP2B4/CST2/PPP1R14A/PPP1R12B/RECK/SOCS3/A2M/SERPINB5/TFPI/MAPK8IP1/RENBP/SERPINH1/PRNP/CDKN1C/ELFN1/SPOCK2/WFDC1/SERPINF2/CST1/SERPINA6/SH3BP5/ITIH5/SERPINE2/HSPB1/BST2/PCSK1N/GMFG/ITPRIP/INKA1/TRIB2/TXNIP/PI15/CD27/ANXA5/WARS1/RHOH/RARRES1/…
GOMF_WNT_PROTEIN_BINDING	GOMF_WNT_PROTEIN_BINDING	26	0.823222	2.0636	1.98274e-06	4.34888e-05	3.1814e-05	1964	tags=58%, list=12%, signal=51%	SFRP2/SFRP4/SFRP1/CTHRC1/SFRP5/ROR2/WIF1/RECK/FZD10/FZD1/FZD2/PTPRO/FZD8/FZD4/APCDD1
GOMF_G_PROTEIN_COUPLED_RECEPTOR_ACTIVITY	GOMF_G_PROTEIN_COUPLED_RECEPTOR_ACTIVITY	173	0.567663	1.87411	1.98658e-06	4.34888e-05	3.1814e-05	2239	tags=39%, list=13%, signal=34%	PDGFRL/TACR2/SPHK1/ACKR1/MRGPRF/RAMP1/SORCS2/GPR68/PDGFRB/C5AR1/S1PR3/GPR84/GPR176/OR51E2/NPR1/GPBAR1/NTSR1/C3AR1/PTGIR/ADGRA2/FPR1/S1PR1/OR2I1P/FPR3/DRD2/GPR161/CCR1/CALCRL/ADGRL4/GPRC5B/SMO/CMKLR1/CXCR4/PTAFR/FZD10/CCR5/ADORA1/HCAR2/ADGRL2/FZD1/P2RY6/FZD2/APLNR/RAMP2/OR51E1/F2RL3/F2R/FZD8/RAMP3/TBXA2R/GABBR1/ACKR3/P2RY14/ADGRF5/S1PR2/P2RY8/LGR5/FZD4/GPR183/CCR2/MC1R/ADGRE2/ADGRG3/OXTR/GPR132/GP…
GOBP_CALCIUM_ION_TRANSMEMBRANE_TRANSPORT	GOBP_CALCIUM_ION_TRANSMEMBRANE_TRANSPORT	190	0.553564	1.83335	2.0048e-06	4.37293e-05	3.199e-05	2244	tags=30%, list=13%, signal=26%	CASQ2/ATP1A2/PLN/PLP1/JPH2/CCL19/CCL21/TRPV4/RRAD/CACNA2D1/FGF2/THY1/SLC24A3/REM1/GEM/CCL3/P2RX7/CXCL10/CXCL9/NTSR1/ATP2B4/PKD2/CX3CL1/DRD2/CXCL11/ANXA6/RGN/CLIC2/CACNA1H/PRNP/TRPV2/CCR5/P2RY6/APLNR/FYN/EHD3/GNB5/PLCG2/F2RL3/CACNA2D4/F2R/CACNA1C/RAMP3/SLC8A1/GJC2/ITPR1/PTPRC/NCS1/ITGAV/RASA3/CD19/UBASH3B/LCK/DMD/ITPR2/CCR7/STAC3
GOBP_REGULATION_OF_MUSCLE_CONTRACTION	GOBP_REGULATION_OF_MUSCLE_CONTRACTION	103	0.640627	1.99056	2.03085e-06	4.41381e-05	3.22891e-05	1719	tags=32%, list=10%, signal=29%	CASQ2/ATP1A2/CNN1/PLN/CHRNA3/MYL9/KCNMA1/HSPB6/TACR2/SPHK1/CCN2/GUCY1A1/GJA5/CAV1/MYOCD/RGS2/STC1/TNNT1/PPP1R12B/CALCRL/ANXA6/PRKG1/CLIC2/PTAFR/ADORA1/EHD3/F2R/CACNA1C/TBXA2R/SLC8A1/DMPK/CHGA/C12orf57
GOMF_SERINE_HYDROLASE_ACTIVITY	GOMF_SERINE_HYDROLASE_ACTIVITY	112	0.600634	1.8869	2.14428e-06	4.64364e-05	3.39704e-05	1817	tags=34%, list=11%, signal=30%	KLK5/PRSS2/FAP/PRSS1/KLK7/KLK8/CTSG/HTRA3/HABP2/KLK6/F10/MMP9/MMP2/C1R/AADAC/C1S/MMP7/KLK10/HTRA1/GZMK/TPSB2/MMP1/F7/TPSAB1/LTF/GZMH/PLAT/ADAM8/PLAU/TPSD1/KLK11/TMPRSS11E/PCSK5/CFD/HPN/PROC/TMPRSS5/KLK12
GOBP_POSITIVE_REGULATION_OF_EPITHELIAL_CELL_PROLIFERATION	GOBP_POSITIVE_REGULATION_OF_EPITHELIAL_CELL_PROLIFERATION	146	0.590069	1.8936	2.15339e-06	4.6467e-05	3.39927e-05	2373	tags=36%, list=14%, signal=31%	THBS4/SFRP1/VIP/FGF7/TWIST1/PRKD1/SCG2/REG1A/PLXNB3/ODAM/VEGFC/JCAD/FGF2/AKT3/HTRA1/NRP2/WNT2/CAV2/CXCL12/C5AR1/NR4A3/PTN/ECM1/CCL26/TNFSF12/NRP1/FGFR1/CYP7B1/GPBAR1/EGR3/FLT4/SMO/TEK/HAS2/ITGB3/BMP6/PDGFB/APLNR/BMP4/ERBB2/MIR27A/HPN/MIR23A/IGF2/EGFL7/PIK3CD/PGF/ZNF304/LAMB1/MDK/LAMC1/BMPR2/MMP12
GOMF_PROTEOGLYCAN_BINDING	GOMF_PROTEOGLYCAN_BINDING	31	0.807148	2.08204	2.19229e-06	4.71167e-05	3.4468e-05	2095	tags=68%, list=12%, signal=59%	COMP/FN1/SLIT2/APOE/GPNMB/TNC/FST/PLA2G2D/CFH/COL5A1/CTSK/PTN/CTSL/LPL/THBS1/COL5A3/ADA2/FGF20/CTSB/PTPRC/NID1
GOBP_NEGATIVE_REGULATION_OF_LEUKOCYTE_PROLIFERATION	GOBP_NEGATIVE_REGULATION_OF_LEUKOCYTE_PROLIFERATION	69	0.693091	2.04197	2.19909e-06	4.71167e-05	3.4468e-05	2004	tags=42%, list=12%, signal=37%	GPNMB/GREM1/FCGR2B/VSIG4/PLA2G2D/LILRB4/CCL8/IDO1/TYROBP/PDCD1LG2/IL20RB/LRRC32/CD86/HAVCR2/MNDA/LILRB2/LILRB1/BTK/CD300A/PRNP/LST1/BMP4/ERBB2/TWSG1/FOXJ1/IL2RA/HLA-DRB1/FOXP3/CD274
GOBP_METAL_ION_HOMEOSTASIS	GOBP_METAL_ION_HOMEOSTASIS	436	0.45779	1.63742	2.2151e-06	4.71941e-05	3.45247e-05	2424	tags=27%, list=14%, signal=24%	CASQ2/C7/ATP1A2/CALB2/PLN/JPH2/CCL19/CCL21/KCNMA1/APOE/TRPV4/S100A8/CD36/CP/REG1A/CACNA2D1/CCL23/CCL8/SLC11A1/FGF2/THY1/SLC22A17/CCL13/FAM20A/SV2A/SLC24A3/CAV2/CXCL12/C5AR1/CAV1/S1PR3/ATP1A3/CYBRD1/CCL3/P2RX7/NPR1/CXCL10/GJA1/CXCL9/STC1/LTF/NTSR1/ATP2B4/C3AR1/KISS1/PTGIR/PKD2/CX3CL1/FPR1/S1PR1/FPR3/ADCY5/CD52/DRD2/CCR1/CXCL11/ANXA6/CXCL13/DLG4/CCL5/KCNH2/RGN/CLIC2/PRNP/CMKLR1/CXCR4/TRPV2/CCR5/ADO…
GOBP_RESPONSE_TO_ALCOHOL	GOBP_RESPONSE_TO_ALCOHOL	172	0.560821	1.8525	2.21833e-06	4.71941e-05	3.45247e-05	2250	tags=26%, list=13%, signal=23%	ADIPOQ/SFRP1/KCNMB1/SLIT2/CCL19/CCL21/SLIT3/TNC/S100A8/INHBA/SPARC/TNFSF4/CLDN18/RGS4/CCL3/F7/MAOB/IGFBP7/GRAMD1B/RGS2/SPI1/CD14/VCAM1/FOSB/ADCY5/DRD2/KLF2/CYBB/SMO/TGFB1/CCR5/RGS19/NLRP3/ICAM1/FYN/FOSL1/TBXA2R/KLF9/CD27/GNG2/AKR1C2/CSF3/ITPR2/CCR7/ADCY7
GOBP_MUSCLE_CELL_DEVELOPMENT	GOBP_MUSCLE_CELL_DEVELOPMENT	99	0.625055	1.9298	2.32548e-06	4.93002e-05	3.60653e-05	2323	tags=34%, list=14%, signal=30%	COMP/PI16/MYH11/LMOD1/PGM5/FLNC/TMOD1/LOX/OBSL1/EFEMP2/RGS4/PDGFRB/CAV2/CFL2/RGS2/TNNT1/SMO/CSRP1/DYSF/CSRP2/TMOD2/RAMP2/BMP4/SLC8A1/ENG/MIR23A/NFATC4/OBSCN/CHRNB1/DMD/RIPOR2/STAC3/HEY2/MYOF
GOBP_ACTIN_FILAMENT_ORGANIZATION	GOBP_ACTIN_FILAMENT_ORGANIZATION	364	0.478174	1.68055	2.37216e-06	5.0114e-05	3.66607e-05	2782	tags=27%, list=16%, signal=23%	LMOD1/SFRP1/SYNPO2/SLIT2/TGFB3/CCL21/TPM2/DPYSL3/TRPV4/TMOD1/CALD1/CCN2/PHLDB2/FLNA/FERMT2/EFS/RGS4/ELN/FAM107A/CXCL12/GAS7/TACSTD2/ARHGAP6/CCL26/CFL2/NRP1/FSCN1/CX3CL1/S1PR1/CGNL1/SPTBN5/CYRIA/MYO5A/HCK/RDX/CCDC88A/ARHGEF15/SORBS1/WAS/AIF1/EVL/KANK3/MYADM/WIPF1/DLC1/PLEK/SERPINF2/LCP1/SVIL/HCLS1/ICAM1/RGCC/DBN1/TMOD2/PSTPIP1/ARHGAP25/NCKAP1L/RHOB/CDC42EP3/GMFG/HIP1/ESAM/MYO1F/PLS3/TMSB15A/SYNPO/…
GOBP_REGULATION_OF_CALCIUM_ION_TRANSMEMBRANE_TRANSPORT	GOBP_REGULATION_OF_CALCIUM_ION_TRANSMEMBRANE_TRANSPORT	98	0.644638	1.99239	2.48495e-06	5.23138e-05	3.82699e-05	2244	tags=37%, list=13%, signal=32%	CASQ2/ATP1A2/PLN/PLP1/JPH2/RRAD/CACNA2D1/THY1/REM1/GEM/CXCL10/CXCL9/NTSR1/PKD2/CX3CL1/DRD2/CXCL11/RGN/CLIC2/PRNP/P2RY6/APLNR/FYN/EHD3/GNB5/PLCG2/F2RL3/F2R/CACNA1C/RAMP3/SLC8A1/GJC2/CD19/UBASH3B/DMD/STAC3
GOBP_REGULATION_OF_CHONDROCYTE_DIFFERENTIATION	GOBP_REGULATION_OF_CHONDROCYTE_DIFFERENTIATION	39	0.774587	2.08814	2.60383e-06	5.46261e-05	3.99615e-05	1511	tags=51%, list=9%, signal=47%	EFEMP1/GREM1/GLI3/NKX3-2/CCN2/CCN4/ADAMTS12/GLI2/WNT9A/SIX2/SNAI2/MAF/LOXL2/TRPS1/RARB/LTBP3/ADAMTS7/BMP6/PKDCC/BMP4
GOBP_DIVALENT_INORGANIC_CATION_HOMEOSTASIS	GOBP_DIVALENT_INORGANIC_CATION_HOMEOSTASIS	329	0.486715	1.70094	2.65344e-06	5.54743e-05	4.0582e-05	2424	tags=32%, list=14%, signal=28%	CASQ2/ATP1A2/CALB2/PLN/JPH2/CCL19/CCL21/APOE/TRPV4/S100A8/CD36/REG1A/CACNA2D1/CCL23/CCL8/SLC11A1/FGF2/THY1/CCL13/FAM20A/SV2A/SLC24A3/CAV2/CXCL12/C5AR1/CAV1/S1PR3/CCL3/P2RX7/CXCL10/GJA1/CXCL9/STC1/NTSR1/ATP2B4/C3AR1/KISS1/PTGIR/PKD2/CX3CL1/FPR1/S1PR1/FPR3/ADCY5/CD52/DRD2/CCR1/CXCL11/ANXA6/CXCL13/DLG4/CCL5/RGN/CLIC2/PRNP/CMKLR1/CXCR4/TRPV2/CCR5/ADORA1/P2RY6/APLNR/CDH5/FYN/PLCG2/F2RL3/F2R/MT1DP/CACN…
GOCC_ACTOMYOSIN	GOCC_ACTOMYOSIN	62	0.693598	2.01548	2.69378e-06	5.61235e-05	4.10569e-05	2667	tags=47%, list=16%, signal=40%	SYNPO2/MYL9/PGM5/MYLK/PDLIM3/FERMT2/PDLIM4/FAM107A/ABLIM3/PDLIM7/PALLD/FSCN1/FHL3/SORBS1/MYH10/TEK/LCP1/DBN1/STX1A/SYNPO/ILK/PDLIM2/TRIP6/ACTN1/ZYX/TPM4/BAG3/SHROOM4/SEPTIN7
GOBP_ARTERY_DEVELOPMENT	GOBP_ARTERY_DEVELOPMENT	72	0.682281	2.01257	2.7638e-06	5.73845e-05	4.19794e-05	2505	tags=44%, list=15%, signal=38%	COMP/HAND2/NGFR/APOE/PRRX1/MYLK/GLI3/LOX/EFEMP2/TGFB2/AKT3/GJA5/PDGFRB/LOXL1/MYOCD/PDE2A/NRP1/FOXC1/PKD2/FKBP10/BMP4/ENG/ADGRF5/ROBO1/HEY1/FOXF1/STRA6/MDK/HEY2/BMPR2/PLXND1/TGFBR1
GOBP_MOLTING_CYCLE	GOBP_MOLTING_CYCLE	81	0.65568	1.96897	2.92517e-06	6.05269e-05	4.42782e-05	1981	tags=27%, list=12%, signal=24%	KRT14/KRT16/KRT17/NGFR/FGF7/INHBA/FST/IGFBP5/TGFB2/WNT10A/GLI2/CD109/LDB2/SMO/SNAI1/TGM3/TNFRSF19/PER1/FOXQ1/LGR5/APCDD1/EDAR
GOBP_MULTICELLULAR_ORGANISMAL_SIGNALING	GOBP_MULTICELLULAR_ORGANISMAL_SIGNALING	100	0.626994	1.94141	3.02588e-06	6.23972e-05	4.56464e-05	2222	tags=36%, list=13%, signal=31%	CASQ2/ATP1A2/PLN/FXYD6/KCNE4/CACNA2D1/FLNA/CNTNAP1/GJA5/CAV1/SLC4A3/ATP1A3/NPR1/SCN1B/JAM3/GJA1/ATP2B4/S1PR1/FXYD4/KCNH2/CACNA1H/KCNMB4/TYMP/EHD3/CACNA2D4/CACNA1C/GJC1/SLC8A1/DMPK/ITPR1/NTRK2/NPR2/NFASC/KCND3/ITPR2/KCNJ3
GOMF_EXTRACELLULAR_MATRIX_STRUCTURAL_CONSTITUENT_CONFERRING_TENSILE_STRENGTH	GOMF_EXTRACELLULAR_MATRIX_STRUCTURAL_CONSTITUENT_CONFERRING_TENSILE_STRENGTH	30	0.796399	2.04908	3.13238e-06	6.43736e-05	4.70923e-05	2546	tags=87%, list=15%, signal=74%	COL10A1/COL11A1/COL1A1/COL8A1/COL8A2/COL1A2/COL3A1/COL5A2/COL14A1/COL6A2/COL5A1/COL6A3/COL16A1/COL6A1/COL12A1/COL15A1/COL18A1/COL13A1/COL5A3/COL4A2/COL4A1/COL9A3/COL7A1/COL27A1/COL28A1/COL9A1
GOBP_POSITIVE_REGULATION_OF_B_CELL_ACTIVATION	GOBP_POSITIVE_REGULATION_OF_B_CELL_ACTIVATION	120	0.599755	1.88545	3.28011e-06	6.71812e-05	4.91461e-05	2381	tags=38%, list=14%, signal=33%	IGHD/IGHV3-64/IGHG1/IGHV2-70D/IGHV4-4/IGHV1-24/IGHG4/TNFSF4/IL6/IGHG2/IGHG3/MMP14/IGHV2-70/TNFSF13B/IGLC3/IGHV4-39/IGHV1-69/IGHV2-5/BTK/CARD11/IGHV3-15/IGKC/IGHV5-51/TGFB1/IGHV1-69D/IGHV4-31/IGHV4-59/IGHV3-7/NCKAP1L/IGLC2/BCL6/TNFRSF4/CLCF1/CD74/GPR183/IGHV3-30/PTPRC/CD27/IGHV1-58/IGHV6-1/IGHV3-49/SASH3/MEF2C/BST1/CD40/ADA
GOBP_NEGATIVE_REGULATION_OF_CELL_SUBSTRATE_ADHESION	GOBP_NEGATIVE_REGULATION_OF_CELL_SUBSTRATE_ADHESION	52	0.716295	2.0349	3.33433e-06	6.80608e-05	4.97896e-05	2373	tags=46%, list=14%, signal=40%	SPOCK1/SERPINE1/POSTN/COL1A1/APOD/FBLN1/PHLDB2/LGALS1/MMP14/FAM107A/TACSTD2/ARHGAP6/CDKN2A/CX3CL1/THBS1/DLC1/PTPRO/BCL6/FZD4/GBP1/MAP4K4/MELTF/EFNA5/MMP12
GOBP_SECOND_MESSENGER_MEDIATED_SIGNALING	GOBP_SECOND_MESSENGER_MEDIATED_SIGNALING	209	0.526908	1.76322	3.39604e-06	6.90557e-05	5.05174e-05	2473	tags=33%, list=15%, signal=28%	CASQ2/ATP1A2/PLN/APOE/SPHK1/TREM2/CD36/GUCY1A1/SELE/NFATC1/OR51E2/CCL3/P2RX7/PDE2A/NPR1/IRAG1/LMCD1/RGS2/CAP2/GUCY1B1/ATP2B4/SELP/VCAM1/CD22/AQP1/FPR1/TMEM100/HOMER3/CCR1/THBS1/BTK/RGN/PRKG1/RCAN2/CLIC2/LAT2/PRNP/CMKLR1/CXCR4/CCL4/CCR5/PLEK/MCTP1/APLNR/CXCL8/PLCG2/CACNA1C/ACKR3/SLC8A1/DMPK/CD4/ITPR1/NOS3/CCR2/PTPRC/GBP1/NFATC4/NPR2/DMD/PRKAR2B/ITPR2/BST1/CCR7/ADA/LPAR1/PDE4A/DDAH2/CD3E
GOCC_PLATELET_ALPHA_GRANULE	GOCC_PLATELET_ALPHA_GRANULE	73	0.685395	2.02718	3.40592e-06	6.90557e-05	5.05174e-05	1805	tags=45%, list=11%, signal=41%	FN1/THBS2/TGFB3/SERPINE1/ISLR/SERPING1/F13A1/CD36/SPARC/VEGFC/PCDH7/CLU/MMRN1/TGFB2/TIMP1/LEFTY2/CD109/SELP/F8/SRGN/THBS1/A2M/PECAM1/F5/TGFB1/ITGB3/SERPINF2/PDGFB/VWF/CFD/SERPINE2/IGF2/FERMT3
GOBP_FC_EPSILON_RECEPTOR_SIGNALING_PATHWAY	GOBP_FC_EPSILON_RECEPTOR_SIGNALING_PATHWAY	153	0.577348	1.87002	3.45739e-06	6.98647e-05	5.11092e-05	2056	tags=25%, list=12%, signal=23%	IGKV1D-12/IGLV6-57/IGKV3D-20/IGKV2-28/IGLV1-51/NR4A3/IGHV2-70/IGLV3-19/NFATC1/IGLC3/IGKV1-12/IGHV4-39/IGKV1-39/IGLV3-21/IGHV1-69/IGHV2-5/IGLV2-11/FCER1G/IGKV5-2/IGLV1-44/IGLV3-1/BTK/CARD11/IGKV2-30/IGKC/LAT2/IGLV1-47/IGKV1D-39/IGKV3-20/IGHV4-59/IGHV3-7/PLCG2/IGLV3-27/IGLC2/IGHV3-30/VAV1/PRKCQ/IGLV3-25/LCP2
GOBP_TUMOR_NECROSIS_FACTOR_SUPERFAMILY_CYTOKINE_PRODUCTION	GOBP_TUMOR_NECROSIS_FACTOR_SUPERFAMILY_CYTOKINE_PRODUCTION	118	0.609816	1.91899	3.52673e-06	7.10284e-05	5.19605e-05	2277	tags=36%, list=13%, signal=32%	ADIPOQ/CCL19/TREM2/TWIST1/CD36/IL6/CLU/LY96/TYROBP/CCL3/SYT11/AXL/CD14/LTF/CD86/CX3CL1/HAVCR2/LPL/ADAM8/LILRB1/THBS1/RARA/TLR2/PTAFR/CD34/CLEC7A/LILRA5/HSPB1/CLEC4A/CCR2/PTPRC/MC1R/NFATC4/TLR1/FOXP3/IL37/CD274/SASH3/IFIH1/IL23A/TMEM106A/SIRPA/DDX58
GOBP_REGULATION_OF_OSTEOBLAST_DIFFERENTIATION	GOBP_REGULATION_OF_OSTEOBLAST_DIFFERENTIATION	98	0.640371	1.9792	3.67612e-06	7.37912e-05	5.39816e-05	1730	tags=30%, list=10%, signal=27%	SFRP2/HAND2/SFRP1/CTHRC1/GREM1/TWIST1/DDR2/GLI3/PRKD1/TWIST2/VEGFC/CCN1/IL6/IGFBP5/WWTR1/FERMT2/CCN4/CHRD/GLI1/PDLIM7/TMEM119/SNAI2/LTF/RASSF2/BMP6/RUNX2/BMP4/MIR27A/TWSG1
GOBP_REGULATION_OF_CELL_MORPHOGENESIS	GOBP_REGULATION_OF_CELL_MORPHOGENESIS	258	0.515897	1.7751	3.69689e-06	7.39624e-05	5.41069e-05	2703	tags=28%, list=16%, signal=24%	FN1/POSTN/PALMD/FBLN1/REG1A/PLXNB3/SPARC/FLNA/OBSL1/PALM/FERMT2/ATP10A/CCL2/CCL13/ITGB2/PLEKHO1/PTN/TACSTD2/ITGA7/CCL3/LIMS2/RHOJ/FGR/NRP1/PDPN/MSN/ANXA1/CSF1R/HCK/RDX/DLG4/EPB41L3/MYADM/ENPP2/MYH10/DLC1/HAS2/CXCR4/PLXNC1/LST1/FES/ICAM1/FYN/DBN1/RHOB/FMNL1/CDC42EP3/FGD5/HPN/RHOQ/FZD4/S100A13/ILK/SYT1/GBP1/ARHGAP15/PREX1/BHLHB9/RHOH/MDK/MELTF/EFNA5/FGD1/EPHA4/CORO1A/LPAR1/PLXND1/RHOD/CAPRIN2/CDKL5…
GOBP_NEGATIVE_REGULATION_OF_CELL_GROWTH	GOBP_NEGATIVE_REGULATION_OF_CELL_GROWTH	156	0.576381	1.87031	3.87141e-06	7.71982e-05	5.6474e-05	1942	tags=26%, list=12%, signal=23%	SFRP2/PI16/SFRP1/SPP1/EPHA7/SLIT2/SLIT3/CRYAB/DACT3/GREM1/FHL1/INHBA/HSPA1A/TGFB2/RGS4/SEMA7A/DCBLD2/NTN1/SPART/SEMA3G/RERG/NPR1/APBB1/NRP1/CDKN2A/GJA1/RGS2/SOX17/SEMA6B/TSPYL2/TGFB1/WFDC1/SERPINE2/BST2/SEMA3A/BCL6/CCN3/HSPA1B/MEG3/SEMA4C
GOBP_PLATELET_DERIVED_GROWTH_FACTOR_RECEPTOR_SIGNALING_PATHWAY	GOBP_PLATELET_DERIVED_GROWTH_FACTOR_RECEPTOR_SIGNALING_PATHWAY	54	0.718166	2.05146	3.88546e-06	7.72235e-05	5.64925e-05	2028	tags=31%, list=12%, signal=28%	ADIPOQ/PDGFRL/APOD/LOX/PDGFC/PDGFRB/NR4A3/MYOCD/F7/NRP1/PTGIR/PLAT/PDGFB/HIP1/TXNIP/NDRG4/CSPG4
GOMF_PATTERN_RECOGNITION_RECEPTOR_ACTIVITY	GOMF_PATTERN_RECOGNITION_RECEPTOR_ACTIVITY	17	0.878873	2.0384	3.90343e-06	7.73263e-05	5.65678e-05	1432	tags=65%, list=8%, signal=59%	MARCO/COLEC12/CD36/FCN1/CLEC4E/LY96/CD14/TLR8/TLR2/PTAFR/CLEC7A
GOBP_INTERMEDIATE_FILAMENT_BASED_PROCESS	GOBP_INTERMEDIATE_FILAMENT_BASED_PROCESS	34	0.772472	2.02393	3.97255e-06	7.84384e-05	5.73813e-05	490	tags=21%, list=3%, signal=20%	KRT14/KRT16/DES/KRT17/SYNM/SYNC/VIM
GOBP_SKELETAL_MUSCLE_ORGAN_DEVELOPMENT	GOBP_SKELETAL_MUSCLE_ORGAN_DEVELOPMENT	104	0.631637	1.96286	4.04296e-06	7.95687e-05	5.82081e-05	2244	tags=33%, list=13%, signal=29%	MEOX2/POPDC2/TWIST1/EGR2/DCN/BASP1/ELN/CAV2/CAV1/MSC/MYOCD/ASB2/CFL2/HOXD9/HLX/HEYL/HOXD10/GPC1/SMO/VAMP5/TGFB1/SVIL/TCF21/MYL6B/CNTFR/IGF2/HIVEP3/CDON/STRA6/NR2F2/DISP1/MEF2C/RIPOR2/STAC3
GOBP_REGULATION_OF_DNA_BINDING_TRANSCRIPTION_FACTOR_ACTIVITY	GOBP_REGULATION_OF_DNA_BINDING_TRANSCRIPTION_FACTOR_ACTIVITY	364	0.473837	1.6653	4.11316e-06	8.06874e-05	5.90265e-05	2322	tags=21%, list=14%, signal=19%	HAND1/CYP1B1/HAND2/SFRP4/PTGIS/SFRP5/SPHK1/GREM1/TWIST1/S100A8/CD36/DDR2/PRKD1/GLIS2/TNFSF4/IL6/HSPA1A/FLNA/CLU/TCEAL7/CYTL1/WNT2/ITGB2/CAV1/MYOCD/AIM2/FOXS1/RAB7B/CDKN2A/EDA2R/NDN/LTF/PKD2/CX3CL1/HAVCR2/HEYL/ADAM8/TMIGD3/HCK/BTK/CARD11/SMO/NLRP2/PRNP/TLR2/CMKLR1/MID2/NLRP3/FZD1/FZD2/S100A12/HCLS1/ICAM1/RGCC/MDFI/NFAM1/FOSL1/MAPK11/BEX1/MIR27A/TRIM22/TNFRSF4/HSPA1B/FOXJ1/FZD4/S100A9/PRKCQ/FOXP3/A…
GOBP_CELL_ADHESION_MEDIATED_BY_INTEGRIN	GOBP_CELL_ADHESION_MEDIATED_BY_INTEGRIN	65	0.697406	2.04409	4.12833e-06	8.0723e-05	5.90526e-05	2648	tags=46%, list=16%, signal=39%	SFRP2/CYP1B1/ITGBL1/CCL21/SERPINE1/FBN1/ITGA11/ITGA5/TGFB2/COL16A1/ITGB2/JAM3/SNAI2/CXCL13/PLAU/CCL5/ITGB3/ICAM1/NCKAP1L/CCN3/FERMT3/ITGAV/LPXN/PODXL/ITGB5/ITGB8/ADA/CD3E/ITGB1/PIK3CG
GOBP_POSITIVE_REGULATION_OF_IMMUNE_EFFECTOR_PROCESS	GOBP_POSITIVE_REGULATION_OF_IMMUNE_EFFECTOR_PROCESS	165	0.562674	1.84538	4.16515e-06	8.10597e-05	5.92989e-05	3216	tags=40%, list=19%, signal=33%	KLK5/CCL19/C3/KLK7/ITGAM/CD36/TNFSF4/IL6/SEMA7A/ITGB2/NR4A3/TYROBP/FGR/PGC/IL1R1/HLX/LAPTM5/ANXA1/CD86/CD84/LILRB1/BTK/GPRC5B/CD300A/RARA/TGFB1/PTAFR/NLRP3/SCIMP/FES/CLEC7A/TNFRSF4/CLCF1/CD74/HLA-DRA/FOXF1/CCR2/RSAD2/PTPRC/VAV1/HLA-DRB1/SH2D1A/FOXP3/MR1/ADGRE2/SASH3/HLA-DMB/IL23A/DHX58/LAG3/DDX58/CD40/RPS19/GATA3/HMOX1/RAC2/MZB1/ZP3/CADM1/FER/HLA-E/SLAMF6/TNF/IL12RB1/HLA-B/HLA-H
GOBP_CHEMOKINE_PRODUCTION	GOBP_CHEMOKINE_PRODUCTION	74	0.657795	1.95075	4.17239e-06	8.10597e-05	5.92989e-05	1861	tags=28%, list=11%, signal=25%	ADIPOQ/POSTN/ACKR1/TREM2/TWIST1/APOD/S100A8/TNFSF4/LILRB4/IL6/ALOX15B/C1QTNF3/SNAI2/HAVCR2/LPL/CSF1R/AIF1/TLR2/CLEC7A/CD74/S100A9
GOBP_REGULATION_OF_SECRETION	GOBP_REGULATION_OF_SECRETION	441	0.45191	1.61696	4.21878e-06	8.16984e-05	5.97661e-05	2817	tags=27%, list=17%, signal=23%	ADIPOQ/SFRP1/CHRNA3/SPP1/TFF2/CPLX2/TGFB3/VIP/APOE/TACR2/TREM2/GRP/ITGAM/FCGR2B/S100A8/SNCG/INHBA/VEGFC/IL6/TGFB2/GPR68/SV2A/SYP/ITGB2/CXCL12/C1QTNF3/NLGN2/GCG/OR51E2/SYN1/SYT11/NPR1/APBB1/FGR/MAOB/GJA1/STC1/INHBB/ANXA1/NTSR1/AQP1/CD84/OSM/ADCY5/DRD2/ADAM8/SEPTIN4/LILRB1/CCL5/ALOX5/CACNA1H/CD300A/MYH10/TLR2/OAS2/TGFB1/KCNMB4/PTAFR/ADORA1/HCAR2/FGF20/FES/MCTP1/BMP6/RGCC/ANO1/SEPTIN5/PRKCG/GNAI2/F2…
GOBP_DEVELOPMENTAL_CELL_GROWTH	GOBP_DEVELOPMENTAL_CELL_GROWTH	156	0.574884	1.86545	4.35837e-06	8.41319e-05	6.15463e-05	2628	tags=26%, list=16%, signal=22%	PI16/CRABP2/FN1/SPP1/EPHA7/SLIT2/L1CAM/POSTN/SLIT3/APOE/REG1A/RGS4/SEMA7A/NRP2/NTN1/SPART/SEMA3G/CXCL12/NRP1/RGS2/NDN/MAP1B/OLFM1/SEMA6B/CXCR4/TRPV2/FLRT3/DBN1/SEMA3A/MIR23A/LAMB2/SYT1/SEMA4C/SEMA6C/DPYSL2/WASF1/BMPR2/ARHGAP4/LIMK1/EDN1/CDKL5
GOMF_GROWTH_FACTOR_ACTIVITY	GOMF_GROWTH_FACTOR_ACTIVITY	94	0.642239	1.9836	4.42869e-06	8.52171e-05	6.23402e-05	2437	tags=49%, list=14%, signal=42%	DKK1/THBS4/MIA/OGN/TGFB3/FGF7/EFEMP1/REG1A/INHBA/VEGFC/VGF/CCN2/IL6/TGFB2/FGF2/TIMP1/LEFTY2/PDGFC/CXCL12/PTN/HDGFL3/INHBB/FGF19/CLEC11A/OSM/TGFB1/ADA2/FGF20/CSF1/TYMP/BMP6/PDGFB/BMP4/IL34/GMFG/CCN3/CLCF1/IGF2/BMP1/PGF/MDK/CSF2/CSF3/AMH/BMP8A/IL11
GOBP_NEGATIVE_REGULATION_OF_PROTEIN_MODIFICATION_PROCESS	GOBP_NEGATIVE_REGULATION_OF_PROTEIN_MODIFICATION_PROCESS	464	0.452452	1.6202	4.50174e-06	8.63476e-05	6.31672e-05	2154	tags=17%, list=13%, signal=15%	ADIPOQ/FABP4/SFRP2/DKK1/SFRP1/SLIT2/UCHL1/APOE/GREM1/TWIST1/FBLN1/NXN/LILRB4/HSPA1A/EMILIN1/WWTR1/INSM1/RGS4/THY1/NIBAN1/BEX4/IGFBP3/CAV1/PTN/MYOCD/CDKN2A/CD109/RGS2/SPI1/PHACTR3/ATP2B4/HEG1/PPP1R14A/DRD2/SOCS3/LATS2/RGN/MAPK8IP1/MYADM/CD300A/PRNP/RASSF2/TGFB1/CDKN1C/ELFN1/PMEPA1/SH3BP5/PTPRO/PRKCG/FYN/BMP4/GNAI2/NCKAP1L/HSPB1/CADM4/SLC8A1/ENG/ISG15/P3H1/GMFG/ITPRIP/HSPA1B/DUSP1/INKA1/SAMSN1/PTPR…
GOBP_T_CELL_PROLIFERATION	GOBP_T_CELL_PROLIFERATION	161	0.570039	1.85776	4.53392e-06	8.66897e-05	6.34175e-05	3800	tags=48%, list=23%, signal=37%	CCL19/GPNMB/VSIG4/PLA2G2D/TNFSF4/LILRB4/IL6/SLC11A1/IDO1/TNFSF13B/PDCD1LG2/IL20RB/MSN/LRRC32/ANXA1/VCAM1/CD86/HAVCR2/CD70/LILRB2/HLA-DPB1/LILRB1/CCL5/CARD11/AIF1/MAPK8IP1/PRNP/HLA-DPA1/FYN/BMP4/DOCK2/NCKAP1L/ERBB2/TNFRSF4/CD4/TWSG1/IGF2/FOXJ1/IL2RA/CLC/CCR2/PTPRC/HLA-DRB1/PRKCQ/FOXP3/CD274/SASH3/HLA-DMB/IL23A/DOCK8/CORO1A/CD3E/CD276/PIK3CG/RAC2/ZP3/RASAL3/IL6ST/FKBP1B/BTN2A2/HLA-E/CD6/RPS6/VSIR/T…
GOBP_NEGATIVE_REGULATION_OF_MYELOID_LEUKOCYTE_DIFFERENTIATION	GOBP_NEGATIVE_REGULATION_OF_MYELOID_LEUKOCYTE_DIFFERENTIATION	41	0.758208	2.05691	5.02861e-06	9.5845e-05	7.0115e-05	1251	tags=37%, list=7%, signal=34%	ADIPOQ/SFRP1/FBN1/INHBA/LILRB4/CLDN18/GPR68/FSTL3/MAFB/LRRC17/CCL3/C1QC/LTF/LILRB1/RARA
GOBP_NEGATIVE_REGULATION_OF_MYELOID_CELL_DIFFERENTIATION	GOBP_NEGATIVE_REGULATION_OF_MYELOID_CELL_DIFFERENTIATION	80	0.648528	1.94692	5.18753e-06	9.8563e-05	7.21034e-05	2118	tags=29%, list=13%, signal=25%	ADIPOQ/SFRP1/H4C6/FBN1/INHBA/MEIS2/LILRB4/CLDN18/GPR68/FSTL3/MEIS1/MAFB/LRRC17/CCL3/C1QC/LTF/LILRB1/RARA/H4C12/ZFP36L1/GPR137B/UBASH3B/ZBTB46
GOBP_REGULATION_OF_PROTEIN_SERINE_THREONINE_KINASE_ACTIVITY	GOBP_REGULATION_OF_PROTEIN_SERINE_THREONINE_KINASE_ACTIVITY	414	0.459666	1.63114	5.2462e-06	9.93654e-05	7.26903e-05	2953	tags=22%, list=17%, signal=19%	ADIPOQ/SFRP2/DKK1/SFRP1/UCHL1/CCL19/TGFB3/APOE/IGFBP6/ROR2/FERMT2/RGS4/FGF2/THY1/PDGFC/FAM20A/PDGFRB/C5AR1/CAV1/TCL1A/MYOCD/CDKN2A/FGFR1/CXCL10/RGS2/GADD45B/LTF/ATP2B4/HEG1/PKD2/FPR1/CSF1R/MDFIC/ADAM8/THBS1/LATS2/MAPK8IP1/SHC2/CD300A/CXCR4/TGFB1/FZD10/CDKN1C/PIK3R5/S100A12/PDGFB/RGCC/BMP4/ERBB2/HSPB1/MAPK11/SLC8A1/IL34/S1PR2/ROBO1/PEA15/IGF2/DUSP1/HERC5/INKA1/FZD4/CD74/FLT1/SLC27A1/PTPRC/MAP3K12/…
GOBP_ORGAN_GROWTH	GOBP_ORGAN_GROWTH	118	0.604074	1.90093	5.30386e-06	0.000100144	7.32596e-05	2911	tags=38%, list=17%, signal=32%	COMP/PI16/FGF7/DDR2/EVC/TGFB2/BASP1/RGS4/FGF2/MEIS1/WNT2/PDGFRB/GLI1/ECM1/FOXC1/GJA1/RGS2/STC1/HLX/HEG1/S1PR1/RARB/ANXA6/LATS2/SMO/WWC2/FGF20/THBS3/MAPK11/MIR23A/IGF2/NDRG4/SASH3/WWC3/MEF2C/HEY2/COL27A1/TGFBR1/RUNX1/EDN1/SAV1/PIM1/LEPR/TGFBR3/PSAP
GOBP_NEGATIVE_REGULATION_OF_CALCIUM_ION_TRANSPORT	GOBP_NEGATIVE_REGULATION_OF_CALCIUM_ION_TRANSPORT	41	0.756857	2.05325	5.4011e-06	0.000101662	7.43702e-05	1495	tags=39%, list=9%, signal=36%	CASQ2/ATP1A2/PLN/GNAO1/RRAD/REM1/GEM/STC1/NTSR1/PKD2/DRD2/LILRB2/LILRB1/CLIC2/ICAM1/GNB5
GOBP_EXTRACELLULAR_MATRIX_ASSEMBLY	GOBP_EXTRACELLULAR_MATRIX_ASSEMBLY	39	0.768058	2.07054	5.49955e-06	0.000103193	7.54907e-05	2063	tags=54%, list=12%, signal=47%	MYH11/TNXB/COL1A2/MFAP4/ANTXR1/LOX/PHLDB2/EMILIN1/EFEMP2/FBLN5/TIE1/PXDN/FKBP10/LTBP3/HAS2/TGFB1/RGCC/RAMP2/LAMB2/GPM6B/LAMB1
GOBP_REGULATION_OF_CELLULAR_COMPONENT_SIZE	GOBP_REGULATION_OF_CELLULAR_COMPONENT_SIZE	306	0.48978	1.70175	5.55895e-06	0.000103985	7.60698e-05	2782	tags=25%, list=16%, signal=22%	LMOD1/CRABP2/FN1/SPP1/EPHA7/SLIT2/CCL21/L1CAM/KCNMA1/APOE/TRPV4/TMOD1/ELN/AKT3/SEMA7A/NTN1/SPART/SEMA3G/CXCL12/P2RX7/CCL26/CFL2/NRP1/MSN/PRR16/AQP1/MAP1B/OLFM1/SPTBN5/CYRIA/HCK/RDX/WAS/SEMA6B/EVL/KANK3/MYADM/TRPV2/PLEK/SVIL/HCLS1/ICAM1/DBN1/TMOD2/NCKAP1L/SEMA3A/CDC42EP3/SLC12A4/GMFG/ESAM/TMSB15A/VAV1/CAPG/SHANK3/SEMA4C/PREX1/SEMA6C/DPYSL2/CSF3/CCR7/WASF1/CARMIL2/SPIRE1/BMPR2/CORO1A/ARHGAP4/PLEKHG…
GOBP_REGULATION_OF_MAP_KINASE_ACTIVITY	GOBP_REGULATION_OF_MAP_KINASE_ACTIVITY	255	0.509575	1.75316	5.96375e-06	0.000111213	8.13574e-05	2943	tags=25%, list=17%, signal=21%	ADIPOQ/SFRP2/DKK1/SFRP1/UCHL1/CCL19/TGFB3/APOE/IGFBP6/ROR2/RGS4/FGF2/PDGFC/PDGFRB/C5AR1/CAV1/FGFR1/RGS2/GADD45B/FPR1/MDFIC/ADAM8/THBS1/MAPK8IP1/SHC2/CD300A/CXCR4/TGFB1/FZD10/PIK3R5/S100A12/PDGFB/BMP4/ERBB2/MAPK11/IL34/S1PR2/ROBO1/PEA15/DUSP1/FZD4/CD74/FLT1/PTPRC/MAP3K12/TRIB2/CSPG4/DUSP5/DUSP10/CD40/EPHA4/LPAR1/CXCL17/MAP3K20/EDN1/PIK3CG/LAX1/MAP4K1/UBB/FGD2/IKBKG/AIDA/PKN1/AJUBA
GOBP_NEGATIVE_REGULATION_OF_ION_TRANSPORT	GOBP_NEGATIVE_REGULATION_OF_ION_TRANSPORT	219	0.530039	1.78707	6.01517e-06	0.000111827	8.18063e-05	2058	tags=25%, list=12%, signal=22%	ADIPOQ/CASQ2/ATP1A2/PLN/SFRP4/SFRP1/VIP/KCNE4/APOE/GNAO1/APOC1/TWIST1/APOD/CD36/RRAD/MMP9/RGS4/CAV1/REM1/GEM/SYT11/MAOB/RGS2/STC1/INHBB/ANXA1/NTSR1/PKD2/DRD2/MDFIC/LILRB2/LILRB1/THBS1/KCNH2/CLIC2/ITGB3/ADORA1/ICAM1/PKDCC/GNB5/F2R/SERPINE2/MIR27A/CHGA/CCN3/PEA15/KLF7/CD74/RSAD2/RAB23/ITGAV/GPM6B/PRKCB/FRMD4A
GOBP_NEGATIVE_REGULATION_OF_PHOSPHORYLATION	GOBP_NEGATIVE_REGULATION_OF_PHOSPHORYLATION	336	0.47687	1.66775	6.13423e-06	0.00011369	8.31697e-05	2185	tags=18%, list=13%, signal=16%	ADIPOQ/FABP4/SFRP2/DKK1/SFRP1/SLIT2/UCHL1/APOE/GREM1/TWIST1/FBLN1/INHBA/LILRB4/EMILIN1/WWTR1/INSM1/RGS4/THY1/NIBAN1/IGFBP3/CAV1/MYOCD/CDKN2A/CD109/RGS2/HEG1/DRD2/SOCS3/LATS2/RGN/MAPK8IP1/MYADM/CD300A/PRNP/RASSF2/TGFB1/CDKN1C/PMEPA1/SH3BP5/PTPRO/BMP4/HSPB1/CADM4/SLC8A1/ENG/GMFG/ITPRIP/DUSP1/INKA1/SAMSN1/PTPRC/TRIB2/NR2F2/WARS1/DDIT4/DUSP5/UBASH3B/DMD/RHOH/PRKAR2B/SIRPA/PIP4K2A
GOCC_SITE_OF_POLARIZED_GROWTH	GOCC_SITE_OF_POLARIZED_GROWTH	150	0.573065	1.84881	6.29514e-06	0.000116316	8.50903e-05	2394	tags=25%, list=14%, signal=22%	GAP43/NGFR/BOC/LAMP5/L1CAM/DPYSL3/TRPV4/REG1A/TIMP2/FLNA/BASP1/THY1/FEZ1/TSHZ3/CRMP1/APBB1/NRP1/PALLD/FSCN1/MAP1B/OLFM1/MYO5A/MAPK8IP1/TRPV2/FLRT3/HCLS1/PTPRO/DBN1/TMOD2/STMN2/MAP3K12/FRY/PREX1/WHRN/TUBB3/EPHA4/GDPD5/ARHGAP4
GOBP_KIDNEY_EPITHELIUM_DEVELOPMENT	GOBP_KIDNEY_EPITHELIUM_DEVELOPMENT	103	0.628438	1.95268	6.67519e-06	0.000122962	8.99522e-05	2584	tags=37%, list=15%, signal=31%	ADIPOQ/SFRP1/EPHA7/SLIT2/GREM1/GLI3/KIF26B/WWTR1/BASP1/FGF2/HOXD11/TACSTD2/SIX2/FOXC1/KANK2/PKD2/HEYL/CRLF1/RARB/PECAM1/SMO/CD34/TCF21/PTPRO/BMP4/LAMB2/FOXJ1/DCHS1/FAT4/PBX1/MEF2C/PODXL/LZTS2/STAT1/EPHA4/KLHL3/GATA3/CITED1
GOBP_REGULATION_OF_CELL_JUNCTION_ASSEMBLY	GOBP_REGULATION_OF_CELL_JUNCTION_ASSEMBLY	140	0.579128	1.84462	6.89003e-06	0.000126511	9.25488e-05	2198	tags=28%, list=13%, signal=24%	SFRP1/EPHA7/SYNDIG1/GREM1/APOD/PHLDB2/FERMT2/GPC6/MMP14/THY1/COL16A1/FAM107A/NTN1/AMIGO2/CAV1/NLGN2/ARHGAP6/NRP1/GJA1/CLDN5/SNAI2/GPBAR1/THBS1/TEK/TLR2/DLC1/SNAI1/FLRT3/ADGRL2/EPHA3/NTRK2/GPM6B/CLSTN3/MAP4K4/MEF2C/BHLHB9/TPBG/OXTR/EFNA5
GOBP_GRANULOCYTE_MIGRATION	GOBP_GRANULOCYTE_MIGRATION	123	0.59968	1.88658	6.90983e-06	0.000126511	9.25488e-05	2239	tags=49%, list=13%, signal=43%	THBS4/SLIT2/CCL19/CCL18/CCL21/S100A8/SCG2/CCL23/CCL8/CXCL5/TGFB2/CCL2/CCL13/ITGB2/C5AR1/SLAMF8/CCL3/CCL26/JAM3/CXCL10/CXCL9/IL1R1/S100A7/ANXA1/C3AR1/CX3CL1/FCER1G/CSF1R/ADAM8/CXCL11/RARRES2/THBS1/CXCL13/CCL5/PECAM1/CD300A/CMKLR1/CCL4/CCL17/CSF1/S100A12/CXCL8/NCKAP1L/CCL3L3/IL34/CD74/S100A9/VAV1/PIK3CD/PREX1/ADGRE2/CSF3R/CD99L2/IL23A/RIPOR2/MPP1/RHOH/MDK/BST1/CCR7
GOBP_NEGATIVE_REGULATION_OF_CALCIUM_ION_TRANSMEMBRANE_TRANSPORTER_ACTIVITY	GOBP_NEGATIVE_REGULATION_OF_CALCIUM_ION_TRANSMEMBRANE_TRANSPORTER_ACTIVITY	24	0.817693	2.01709	6.93069e-06	0.000126511	9.25488e-05	1495	tags=42%, list=9%, signal=38%	CASQ2/ATP1A2/PLN/RRAD/REM1/GEM/PKD2/DRD2/CLIC2/GNB5
GOBP_CELL_JUNCTION_DISASSEMBLY	GOBP_CELL_JUNCTION_DISASSEMBLY	19	0.842986	1.98117	7.20338e-06	0.000131093	9.59004e-05	944	tags=53%, list=6%, signal=50%	DKK1/TGFB3/C3/TREM2/ITGAM/C1QC/C1QA/SNAI2/CX3CL1/C1QB
GOBP_POSITIVE_REGULATION_OF_NERVOUS_SYSTEM_DEVELOPMENT	GOBP_POSITIVE_REGULATION_OF_NERVOUS_SYSTEM_DEVELOPMENT	183	0.548751	1.81428	7.52356e-06	0.000136508	9.98622e-05	2628	tags=30%, list=16%, signal=25%	CRABP2/FN1/NGFR/SLIT2/L1CAM/SYNDIG1/EGR2/GLI3/SERPINF1/PLXNB3/VEGFC/IL6/OBSL1/SEMA7A/NTN1/WNT2/AMIGO2/CXCL12/PTN/NLGN2/NRP1/CX3CL1/MAP1B/DRD2/NUMBL/SMO/TLR2/CXCR4/TGFB1/PLXNC1/TRPV2/FLRT3/ADGRL2/DBN1/SERPINE2/SMARCD3/IL34/ROBO1/CLCF1/GJC2/NTRK2/SHANK3/CLSTN3/BHLHB9/TPBG/ETV5/MDK/OXTR/BMPR2/EPHA4/PLXND1/CAPRIN2/LIMK1/CDKL5
GOBP_REGULATION_OF_ACTIN_FILAMENT_ORGANIZATION	GOBP_REGULATION_OF_ACTIN_FILAMENT_ORGANIZATION	237	0.516978	1.76008	7.68344e-06	0.000138992	0.000101679	2782	tags=28%, list=16%, signal=24%	LMOD1/SFRP1/SYNPO2/SLIT2/TGFB3/CCL21/TMOD1/CCN2/PHLDB2/FLNA/FERMT2/RGS4/ELN/CXCL12/TACSTD2/ARHGAP6/CCL26/CFL2/NRP1/CX3CL1/S1PR1/CGNL1/SPTBN5/CYRIA/HCK/RDX/CCDC88A/ARHGEF15/WAS/EVL/KANK3/MYADM/DLC1/PLEK/SERPINF2/SVIL/HCLS1/ICAM1/RGCC/DBN1/TMOD2/NCKAP1L/CDC42EP3/GMFG/ESAM/TMSB15A/SYNPO/CAPG/SHANK3/PREX1/CSF3/CCR7/WASF1/CARMIL2/SPIRE1/CORO1A/LPAR1/GPR65/PLEKHG2/TGFBR1/WASHC1/LIMK1/WASH6P/TAC1/SORBS3…
GOBP_COAGULATION	GOBP_COAGULATION	261	0.500501	1.72565	7.73383e-06	0.000139486	0.00010204	2787	tags=32%, list=17%, signal=27%	COMP/FN1/FAP/SERPINE1/MYL9/COL1A1/APOE/COL1A2/SERPING1/F13A1/COL3A1/F10/CD36/FBLN1/IL6/FLNA/MMRN1/EHD2/CAV1/P2RX7/F7/PDPN/AXL/SELP/FCER1G/PLAT/F8/THBS1/A2M/PLAU/TFPI/WAS/PRKG1/F5/ITGB3/THBD/PLEK/CD34/SERPINF2/PIK3R5/CSRP1/PDGFB/PRKCG/FYN/EHD3/PLCG2/F2RL3/F2R/VWF/SERPINE2/HSPB1/TBXA2R/C1QTNF1/PROC/ITPR1/FERMT3/NOS3/ILK/VAV1/PRKCQ/PLAUR/H3C1/NFE2/ANXA5/LCP2/PRKCB/UBASH3B/LCK/ENTPD1/GNG2/DOCK8/PRKAR…
GOBP_RESPIRATORY_SYSTEM_DEVELOPMENT	GOBP_RESPIRATORY_SYSTEM_DEVELOPMENT	147	0.578809	1.86086	8.84515e-06	0.000159031	0.000116338	2012	tags=28%, list=12%, signal=25%	TGFB3/GNG8/FGF7/TNC/GLI3/ADAMTS2/HSD11B1/LOX/SPARC/CCN2/IGFBP5/BASP1/MMP14/FGF2/FSTL3/CRISPLD2/ALDH1A3/GLI2/WNT2/PDGFRB/GLI1/PTN/MSC/MYOCD/RCN3/CHI3L1/PDPN/HEG1/FLT4/KLF2/LTBP3/LOXL3/TCF21/PKDCC/BMP4/LEF1/FOXJ1/FOXF1/STRA6/DISP1/ABCA3
GOBP_NEUTROPHIL_CHEMOTAXIS	GOBP_NEUTROPHIL_CHEMOTAXIS	88	0.6411	1.95399	8.87014e-06	0.000159031	0.000116338	2239	tags=49%, list=13%, signal=43%	THBS4/SLIT2/CCL19/CCL18/CCL21/S100A8/CCL23/CCL8/CXCL5/TGFB2/CCL2/CCL13/ITGB2/C5AR1/CCL3/CCL26/JAM3/CXCL10/CXCL9/C3AR1/CX3CL1/FCER1G/CXCL11/CXCL13/CCL5/CCL4/CCL17/S100A12/CXCL8/NCKAP1L/CCL3L3/CD74/S100A9/VAV1/PIK3CD/PREX1/CSF3R/IL23A/RIPOR2/MPP1/MDK/BST1/CCR7
GOBP_REGULATION_OF_EPITHELIAL_CELL_MIGRATION	GOBP_REGULATION_OF_EPITHELIAL_CELL_MIGRATION	214	0.521594	1.75135	8.97874e-06	0.000159883	0.000116962	2733	tags=33%, list=16%, signal=28%	MEOX2/SLIT2/APOE/FGF7/DCN/PRKD1/MMP9/SERPINF1/SPARC/VEGFC/TGFB2/JCAD/FGF2/AKT3/NRP2/PTN/TACSTD2/RHOJ/NRP1/FGFR1/STC1/ANXA1/ATP2B4/ADGRA2/MCC/FLT4/MMRN2/THBS1/CXCL13/PTPRM/EVL/ENPP2/TEK/HAS2/TGFB1/ITGB3/SMOC2/PDGFB/RGCC/PLCG2/BMP4/RHOB/HSPB1/VASH1/TBXA2R/SEMA3A/MIR27A/GLIPR2/MIR23A/ETS1/PLK2/NOS3/PIK3CD/MAP3K3/NR2F2/MAP4K4/HDAC7/MEF2C/DUSP10/CD40/SP100/BMPR2/PTGS2/GATA3/EDN1/HMOX1/RRAS/PIK3CG/TAC1…
GOBP_POSITIVE_REGULATION_OF_ENDOTHELIAL_CELL_PROLIFERATION	GOBP_POSITIVE_REGULATION_OF_ENDOTHELIAL_CELL_PROLIFERATION	81	0.641284	1.92574	9.00087e-06	0.000159883	0.000116962	2147	tags=41%, list=13%, signal=36%	THBS4/VIP/PRKD1/SCG2/PLXNB3/VEGFC/JCAD/FGF2/AKT3/NRP2/WNT2/CAV2/CXCL12/ECM1/CCL26/TNFSF12/NRP1/FGFR1/EGR3/FLT4/TEK/ITGB3/BMP6/PDGFB/APLNR/BMP4/MIR27A/MIR23A/IGF2/EGFL7/PIK3CD/PGF/MDK
GOBP_NEGATIVE_REGULATION_OF_RESPONSE_TO_WOUNDING	GOBP_NEGATIVE_REGULATION_OF_RESPONSE_TO_WOUNDING	63	0.681128	1.98242	9.01443e-06	0.000159883	0.000116962	2147	tags=48%, list=13%, signal=42%	SPP1/FAP/SERPINE1/KLK8/APOE/RGMA/SERPING1/PHLDB2/FGF2/CD109/GJA1/PLAT/THBS1/PLAU/TFPI/PRKG1/ALOX5/SIGLEC10/THBD/CD34/WFDC1/SERPINF2/PDGFB/SERPINE2/C1QTNF1/PROC/NOS3/PLAUR/UBASH3B/MDK
GOBP_SMOOTH_MUSCLE_CELL_MIGRATION	GOBP_SMOOTH_MUSCLE_CELL_MIGRATION	62	0.678522	1.97167	9.02351e-06	0.000159883	0.000116962	2147	tags=39%, list=13%, signal=34%	ADIPOQ/SLIT2/SERPINE1/POSTN/IGFBP5/CCN4/IGFBP3/PDGFRB/NR4A3/MYOCD/ADAMTS1/NRP1/PLAT/PLAU/CCL5/PRKG1/AIF1/HAS2/ITGB3/PDGFB/CCN3/NDRG4/MEF2C/MDK
GOBP_POSITIVE_REGULATION_OF_LEUKOCYTE_CHEMOTAXIS	GOBP_POSITIVE_REGULATION_OF_LEUKOCYTE_CHEMOTAXIS	77	0.658253	1.96455	9.20179e-06	0.000162565	0.000118924	2714	tags=52%, list=16%, signal=44%	THBS4/CCL19/CCL21/SERPINE1/VEGFC/IL6/CXCL12/C5AR1/PTN/CCL3/F7/CXCL10/S100A7/C3AR1/CSF1R/CCR1/RARRES2/THBS1/CXCL13/CCL5/AIF1/PLA2G7/CMKLR1/CCL4/CSF1/CXCL8/NCKAP1L/GPSM3/IL34/CD74/CCR2/PGF/IL23A/RIPOR2/MDK/CCR7/CXCL17/EDN1/RAC2/EDN2
GOBP_APPENDAGE_DEVELOPMENT	GOBP_APPENDAGE_DEVELOPMENT	125	0.600048	1.894	9.34165e-06	0.000164555	0.000120379	1592	tags=21%, list=9%, signal=19%	SFRP2/COMP/DKK1/MEOX2/HAND2/CRABP2/PRRX1/GREM1/TWIST1/GLI3/ROR2/FERMT2/TGFB2/GLI2/CHST11/HOXD9/SALL4/HOXD10/RECK/RARB/HOXD13/PCSK5/PKDCC/BMP4/CACNA1C/LEF1
GOBP_PEPTIDE_CROSS_LINKING	GOBP_PEPTIDE_CROSS_LINKING	23	0.820379	2.00256	9.54638e-06	0.000167672	0.00012266	1373	tags=61%, list=8%, signal=56%	SPRR2E/SPRR3/SPRR1B/SPRR1A/FN1/BGN/F13A1/COL3A1/DCN/CSTA/ANXA1/THBS1/TGM3/SPOCK2
GOBP_NEGATIVE_REGULATION_OF_GROWTH	GOBP_NEGATIVE_REGULATION_OF_GROWTH	205	0.530153	1.76839	9.81179e-06	0.000171834	0.000125705	2070	tags=24%, list=12%, signal=21%	SFRP2/PI16/SFRP1/SPP1/EPHA7/SLIT2/SLIT3/CRYAB/DACT3/GREM1/FHL1/INHBA/HSPA1A/IGFBP5/ALOX15B/TGFB2/RGS4/MEIS1/SEMA7A/DCBLD2/NTN1/SPART/SEMA3G/RERG/NPR1/APBB1/NRP1/CDKN2A/GJA1/RGS2/SOX17/SEMA6B/TSPYL2/TGFB1/WWC2/WFDC1/BMP4/SERPINE2/MAPK11/BST2/SEMA3A/BCL6/CCN3/HSPA1B/MEG3/MT2A/SEMA4C/WWC3/SEMA6C
GOBP_CELL_CELL_ADHESION_VIA_PLASMA_MEMBRANE_ADHESION_MOLECULES	GOBP_CELL_CELL_ADHESION_VIA_PLASMA_MEMBRANE_ADHESION_MOLECULES	143	0.584615	1.86989	9.97661e-06	0.000174216	0.000127447	2030	tags=36%, list=12%, signal=32%	ADIPOQ/CADM3/L1CAM/NEXN/SPARCL1/ITGAM/PLXNB3/SCARF2/ITGA5/PCDH7/OBSL1/CDH11/GPC6/CLDN18/TGFB2/SELE/ITGB2/AMIGO2/SDK1/MILR1/PCDHB10/CLDN5/PCDHB16/SELP/PALLD/VCAM1/PCDHB9/CX3CL1/CD84/PCDHGA10/PTPRM/PECAM1/PCDHGC3/MYADM/DSG3/SELL/FLRT3/CDH16/IL1RN/ICAM1/CDH5/CLDN9/PCDH12/PCDH17/ROBO1/ITGAL/ESAM/DCHS1/CLSTN3/FAT4/PCDHB11
GOBP_REGULATION_OF_ADAPTIVE_IMMUNE_RESPONSE	GOBP_REGULATION_OF_ADAPTIVE_IMMUNE_RESPONSE	135	0.568394	1.80399	1.00336e-05	0.000174706	0.000127806	3505	tags=44%, list=21%, signal=36%	CCL19/C3/FCGR2B/TNFSF4/LILRB4/IL6/SLC11A1/TNFSF13B/IL20RB/IL1R1/HLX/ANXA1/HAVCR2/LILRB1/BTK/WAS/TGFB1/LOXL3/NLRP3/CD48/BCL6/CD4/CLCF1/FOXJ1/SAMSN1/CLC/HLA-DRA/CCR2/RSAD2/PTPRC/HLA-DRB1/PRKCQ/FOXP3/MR1/CD274/SASH3/IL23A/MEF2C/ADCY7/DUSP10/CD40/ADA/GATA3/ZP3/ALOX15/PKN1/IL6ST/SKAP1/HLA-E/TNF/IL12RB1/HLA-B/HLA-H/HLA-F/IRF7/PTPN6/CD1C/IL27RA/JAK3/HMGB1
GOBP_CELLULAR_RESPONSE_TO_VASCULAR_ENDOTHELIAL_GROWTH_FACTOR_STIMULUS	GOBP_CELLULAR_RESPONSE_TO_VASCULAR_ENDOTHELIAL_GROWTH_FACTOR_STIMULUS	57	0.678688	1.95159	1.02035e-05	0.000177154	0.000129596	2007	tags=47%, list=12%, signal=42%	GAS1/SPHK1/DCN/PRKD1/VEGFC/JCAD/ADAMTS12/NRP2/PDGFRB/NRP1/FOXC1/ANXA1/ATP2B4/VCAM1/ADGRA2/EGR3/FLT4/SMOC2/RAMP2/HSPB1/CADM4/MIR27A/ROBO1/MIR23A/FLT1/PIK3CD/PGF
GOBP_HEART_VALVE_DEVELOPMENT	GOBP_HEART_VALVE_DEVELOPMENT	52	0.699488	1.98715	1.02341e-05	0.000177177	0.000129613	2340	tags=48%, list=14%, signal=42%	SLIT2/SLIT3/TWIST1/CCN1/EMILIN1/TGFB2/ELN/GJA5/NFATC1/TIE1/PDE2A/SNAI2/OLFM1/HEYL/SNAI1/TGFB1/BMP4/ROBO1/HEY1/NOS3/DCHS1/STRA6/MEF2C/HEY2/BMPR2
GOBP_CARDIAC_CHAMBER_MORPHOGENESIS	GOBP_CARDIAC_CHAMBER_MORPHOGENESIS	86	0.634223	1.92796	1.02805e-05	0.00017747	0.000129827	2589	tags=38%, list=15%, signal=33%	SFRP2/HAND1/HAND2/COL11A1/SLIT2/SLIT3/CCN1/TGFB2/NRP2/WNT2/ADAMTS1/NRP1/FOXC1/HEG1/HEYL/CPE/RARB/SMO/TEK/TGFB1/FZD2/BMP4/SMARCD3/ENG/ROBO1/HEY1/FOXF1/MEF2C/HEY2/BMPR2/TGFBR1/GATA3/SAV1
GOBP_REGULATION_OF_NEUTROPHIL_MIGRATION	GOBP_REGULATION_OF_NEUTROPHIL_MIGRATION	36	0.761891	2.03356	1.03319e-05	0.00017785	0.000130106	3194	tags=72%, list=19%, signal=59%	THBS4/SLIT2/CCL19/CCL21/C5AR1/SLAMF8/JAM3/IL1R1/C3AR1/ADAM8/CXCL8/NCKAP1L/CD74/CD99L2/IL23A/RIPOR2/MPP1/RHOH/MDK/BST1/CCR7/EDN1/RAC2/CD99/RHOG/MOSPD2
GOBP_EMBRYONIC_ORGAN_DEVELOPMENT	GOBP_EMBRYONIC_ORGAN_DEVELOPMENT	306	0.484479	1.68333	1.04578e-05	0.000179505	0.000131316	2677	tags=28%, list=16%, signal=24%	HAND1/HAND2/MFAP5/COL11A1/TGFB3/CTHRC1/RBPMS2/PRRX1/EFEMP1/TWIST1/FBN1/GLI3/NKX3-2/TUBB2B/CCN1/ROR2/TGFB2/MMP14/ALDH1A3/MAFB/GLI2/CHST11/PDGFC/NTN1/MFAP2/WNT2/GLI1/SIX2/FOXC1/HOXD9/HLX/RSPO3/PKD2/HOXD10/SOX17/RARB/RARRES2/SOCS3/VANGL2/COL13A1/SMO/GJB5/SNAI1/TGFB1/SOX15/FZD2/TCF21/PBX3/PDGFB/PCSK5/PKDCC/MDFI/CXCL8/BMP4/VASH1/PCDH12/LEF1/ENG/HPN/IGF2/HEY1/NES/ZFP36L1/FOXF1/STRA6/NR2F2/NDRG4/WHRN/PB…
GOBP_MACROPHAGE_ACTIVATION	GOBP_MACROPHAGE_ACTIVATION	72	0.664279	1.95947	1.05277e-05	0.000180194	0.00013182	2166	tags=40%, list=13%, signal=35%	SPHK1/TREM2/ITGAM/FCGR2B/VSIG4/IL6/SLC11A1/CLU/ITGB2/C5AR1/TYROBP/CCL3/SYT11/C1QA/CX3CL1/HAVCR2/THBS1/AIF1/TLR8/TLR2/CD93/DYSF/ADGRF5/CD74/PTPRC/TLR1/GPR137B/TMEM106A/CSF2
GOBP_REGULATION_OF_BINDING	GOBP_REGULATION_OF_BINDING	304	0.486277	1.68957	1.06092e-05	0.000181076	0.000132466	2659	tags=22%, list=16%, signal=19%	ADIPOQ/HAND1/DKK1/HAND2/PLN/CTHRC1/APOE/TWIST1/MMP9/DACT1/LOX/CCL23/RAMP1/GREM2/SPON1/CAV1/GCG/MYOCD/CRMP1/LARP6/NRP1/DZIP1/FOXC1/CLDN5/GPSM1/IFI16/CLIC2/SMO/RARA/IFIT1/TGFB1/PDGFB/MDFI/RAMP2/PBXIP1/BMP4/LEF1/MIR27A/SMARCD3/ZNF618/HEY1/NES/PLK2/CDON/NFATC4/MFNG/PLAUR/ZNF304/UBASH3B/RIPOR2/CSF3/TTBK2/HEY2/SP100/HABP4/EPHA4/BAG2/CCPG1/PLXND1/ANXA2/TGFBR1/GATA3/CAPRIN2/HMOX1/CTSZ/HMGA2
GOBP_MACROPHAGE_DIFFERENTIATION	GOBP_MACROPHAGE_DIFFERENTIATION	41	0.747186	2.02701	1.06416e-05	0.000181118	0.000132496	2166	tags=46%, list=13%, signal=40%	ADIPOQ/MMP9/INHBA/ROR2/TSPAN2/C1QC/SPI1/CSF1R/NRROS/TLR2/TGFB1/CSF1/HCLS1/BMP4/IL34/CD4/HLA-DRB1/ZBTB46/CSF2
GOBP_GLIOGENESIS	GOBP_GLIOGENESIS	204	0.527196	1.75704	1.07939e-05	0.000183194	0.000134015	2395	tags=28%, list=14%, signal=25%	GAP43/PLP1/TREM2/EGR2/S100A8/GLI3/ROR2/MXRA8/IL6/CLU/TGFB2/MMP14/CCL2/VIM/BMERB1/CNTNAP1/LAMA2/C5AR1/PTN/CCL3/TSPAN2/C1QA/NDN/ANXA1/CX3CL1/CSF1R/NRROS/DAAM2/GPC1/SMO/PRX/TLR2/CXCR4/TGFB1/CSF1/DTX1/ERBB2/SERPINE2/LEF1/IL34/LAMB2/CLCF1/GJC2/NAB2/GPR183/CCR2/S100A9/NTRK2/SRGAP2/CSPG4/LAMB1/ETV5/MDK/PRDM8/DUSP10/EPHA4/LPAR1/SOX13
GOCC_CELL_LEADING_EDGE	GOCC_CELL_LEADING_EDGE	361	0.469624	1.64804	1.08683e-05	0.000183939	0.00013456	2660	tags=25%, list=16%, signal=22%	ACTG2/FAP/LAMP5/PSD/MYLK/ACTA2/DPYSL3/TRPV4/ANTXR1/REG1A/PHLDB2/ITGA5/LAYN/PALM/FERMT2/JCAD/THY1/PDLIM4/VIM/SGCE/FAM107A/ABLIM3/PLEKHO1/PDLIM7/APBB1/FGR/PDPN/PALLD/FSCN1/PKD2/MCC/MYO5A/RASGRP2/RDX/CCDC88A/PTPRM/LDB2/AIF1/EPB41L3/EVL/MYADM/APBB1IP/WIPF1/MYH10/DLC1/CXCR4/ITGB3/SH2D3C/ADORA1/PLEK/SCIMP/LCP1/PTPRO/DBN1/STMN2/PSTPIP1/CADM4/FGD5/GABARAPL1/ARHGAP31/ARHGEF6/SAMSN1/RAB13/ILK/CAPG/ITGAV/SR…
GOBP_REGULATION_OF_RESPONSE_TO_WOUNDING	GOBP_REGULATION_OF_RESPONSE_TO_WOUNDING	126	0.591439	1.86471	1.16899e-05	0.000197291	0.000144327	2592	tags=40%, list=15%, signal=34%	SPP1/FAP/SERPINE1/KLK8/APOE/MYLK/RGMA/SERPING1/CD36/PHLDB2/FLNA/FERMT2/CCN4/FGF2/CAV1/PTN/F7/CD109/GJA1/ANXA1/PLAT/THBS1/PLAU/TFPI/PRKG1/ALOX5/CXCR4/SIGLEC10/THBD/SMOC2/CD34/WFDC1/SERPINF2/CLEC7A/PDGFB/F2R/SERPINE2/TBXA2R/CADM4/C1QTNF1/PROC/NOS3/PLAUR/UBASH3B/MDK/SCARF1/EPHA4/VKORC1/EDN1/ITGB1
GOBP_CARDIAC_CHAMBER_DEVELOPMENT	GOBP_CARDIAC_CHAMBER_DEVELOPMENT	116	0.60227	1.89255	1.24891e-05	0.000210193	0.000153766	2649	tags=34%, list=16%, signal=29%	SFRP2/HAND1/HAND2/COL11A1/SLIT2/SLIT3/CCN1/TGFB2/NRP2/GJA5/WNT2/MYOCD/PDE2A/ADAMTS1/NRP1/FOXC1/HEG1/SALL4/HEYL/CPE/RARB/SMO/TEK/TGFB1/FZD2/BMP4/SMARCD3/ENG/ROBO1/HEY1/FOXF1/STRA6/MEF2C/HEY2/BMPR2/PLXND1/TGFBR1/GATA3/SAV1/PTK7
GOBP_REGULATION_OF_PHAGOCYTOSIS	GOBP_REGULATION_OF_PHAGOCYTOSIS	77	0.6543	1.95275	1.25763e-05	0.000211072	0.000154409	1558	tags=31%, list=9%, signal=28%	ADIPOQ/C3/SPHK1/TREM2/C4B/FCGR2B/CD36/RAB31/SLC11A1/C4A/MFGE8/CCL2/SYT11/FGR/FCER1G/HCK/CD300A/TLR2/CD300LF/CLEC7A/DYSF/PRKCG/DOCK2/NCKAP1L
GOBP_PLATELET_ACTIVATION	GOBP_PLATELET_ACTIVATION	124	0.585226	1.84497	1.32504e-05	0.000221769	0.000162234	2294	tags=34%, list=14%, signal=29%	COMP/FN1/MYL9/COL1A1/APOE/COL1A2/COL3A1/IL6/FLNA/PDPN/AXL/SELP/FCER1G/PRKG1/ITGB3/THBD/PLEK/PIK3R5/CSRP1/PDGFB/PRKCG/FYN/PLCG2/F2RL3/F2R/VWF/SERPINE2/HSPB1/C1QTNF1/ITPR1/FERMT3/NOS3/ILK/VAV1/PRKCQ/LCP2/PRKCB/UBASH3B/LCK/GNG2/ITPR2/CD40
GOBP_APOPTOTIC_CELL_CLEARANCE	GOBP_APOPTOTIC_CELL_CLEARANCE	42	0.734627	2.00997	1.34218e-05	0.000224017	0.000163879	3505	tags=67%, list=21%, signal=53%	MARCO/C3/TREM2/C4B/CD36/FCN1/C4A/MFGE8/CCL2/TYROBP/AXL/ANXA1/THBS1/RARA/CD300LF/ITGB3/TGM2/ITGAV/RHOH/RAC2/ALOX15/RHOG/RHOBTB2/C2/PEAR1/NR1H3/LRP1/HMGB1
GOBP_REGULATION_OF_VASCULAR_ASSOCIATED_SMOOTH_MUSCLE_CELL_PROLIFERATION	GOBP_REGULATION_OF_VASCULAR_ASSOCIATED_SMOOTH_MUSCLE_CELL_PROLIFERATION	48	0.725256	2.03192	1.37401e-05	0.000228698	0.000167303	1621	tags=35%, list=10%, signal=32%	ADIPOQ/CNN1/TGFB3/MMP9/MMP2/IGFBP5/EFEMP2/FGF2/NR4A3/MYOCD/ADAMTS1/GJA1/PRKG1/P2RY6/PDGFB/GNAI2/MIR27A
GOCC_SECRETORY_GRANULE_MEMBRANE	GOCC_SECRETORY_GRANULE_MEMBRANE	244	0.503002	1.71523	1.38706e-05	0.000230237	0.000168429	2232	tags=27%, list=13%, signal=24%	MCEMP1/OLR1/ITGAM/CD36/SPARC/RAB31/SLC11A1/PCDH7/MOXD1/CLEC5A/SLC2A3/ITGB2/CAV2/C5AR1/CAV1/TYROBP/GPR84/CD109/SIGLEC9/CD14/CD68/C3AR1/SELP/FCGR2A/LAIR1/SIGLEC14/PLA1A/FPR1/HVCN1/FCER1G/ITGAX/ADAM8/LILRB2/CYBB/SLC2A5/PLAU/PECAM1/CD53/CD300A/CLCA1/TLR2/SELL/ITGB3/PTAFR/STOM/CD93/DEGS1/NFAM1/DOK3/NCKAP1L/BST2/ITGAL/PAM/ITPR1/PTPRC/SYT1/ITGAV/PLAUR/NFASC/ABCA3/LAMP3/ADGRG3/SIRPA/PKP1/ITPR2/BST1
GOBP_REGULATION_OF_BODY_FLUID_LEVELS	GOBP_REGULATION_OF_BODY_FLUID_LEVELS	374	0.467486	1.64866	1.43604e-05	0.000237714	0.000173899	2787	tags=30%, list=17%, signal=25%	KRT16/COMP/FN1/FAP/SERPINE1/VIP/MYL9/COL1A1/APOE/COL1A2/SERPING1/F13A1/COL3A1/F10/TRPV4/CD36/FBLN1/IL6/FLNA/MMRN1/EHD2/ZNF385A/GJA5/CAV1/P2RX7/NPR1/F7/GJA1/PDPN/AXL/SELP/HEG1/AQP1/FCER1G/ADCY5/PLAT/F8/DRD2/THBS1/A2M/PLAU/TFPI/WAS/PRKG1/F5/OAS2/HAS2/AQP5/ITGB3/THBD/ADORA1/PLEK/FLI1/CD34/SERPINF2/PIK3R5/CSRP1/PDGFB/PTPRO/APLNR/PRKCG/FYN/EHD3/PLCG2/F2RL3/GNAI2/F2R/VWF/SERPINE2/HSPB1/TBXA2R/C1QTNF1/P…
GOBP_REGULATION_OF_CELL_SHAPE	GOBP_REGULATION_OF_CELL_SHAPE	136	0.57279	1.81832	1.46872e-05	0.000242459	0.00017737	3202	tags=38%, list=19%, signal=31%	FN1/PALMD/PLXNB3/PALM/FERMT2/ATP10A/CCL2/CCL13/ITGB2/PLEKHO1/PTN/ITGA7/CCL3/RHOJ/FGR/PDPN/MSN/ANXA1/CSF1R/HCK/RDX/EPB41L3/MYH10/DLC1/PLXNC1/LST1/FES/ICAM1/FYN/RHOB/FMNL1/CDC42EP3/FGD5/HPN/RHOQ/S100A13/ARHGAP15/RHOH/FGD1/CORO1A/LPAR1/PLXND1/RHOD/RAC2/SEPTIN7/FGD2/KDR/TPM1/FMNL3/RHOG/RHOBTB2/CCL11
GOBP_ARTERY_MORPHOGENESIS	GOBP_ARTERY_MORPHOGENESIS	52	0.694657	1.97342	1.53488e-05	0.00025269	0.000184854	2505	tags=48%, list=15%, signal=41%	COMP/HAND2/APOE/PRRX1/MYLK/EFEMP2/TGFB2/AKT3/GJA5/PDGFRB/MYOCD/NRP1/FOXC1/PKD2/FKBP10/BMP4/ENG/ADGRF5/HEY1/FOXF1/STRA6/MDK/HEY2/BMPR2/TGFBR1
GOBP_NEGATIVE_REGULATION_OF_INTRACELLULAR_SIGNAL_TRANSDUCTION	GOBP_NEGATIVE_REGULATION_OF_INTRACELLULAR_SIGNAL_TRANSDUCTION	430	0.448012	1.59514	1.5694e-05	0.000257672	0.000188499	2391	tags=20%, list=14%, signal=17%	ADIPOQ/SFRP2/SFRP1/SLIT2/UCHL1/APOE/SFRP5/TWIST1/FBLN1/MMP9/DACT1/TIMP2/LILRB4/HSPA1A/LMO3/EMILIN1/CLU/TGFB2/RGS4/PHLDA3/ZNF385A/CXCL12/TIMP3/CAV1/C1QTNF3/P2RX7/PDE2A/RGS2/SNAI2/ATP2B4/HEG1/ARHGAP24/CD22/HOMER3/CGNL1/DRD2/THBS1/MAPK8IP1/MYADM/CD300A/PRNP/DLC1/RASSF2/SNAI1/WWC2/PLEK/NLRP3/APLNR/PSCA/BMP4/DYRK3/ARHGAP25/SERPINE2/HSPB1/ACKR3/PER1/BCL6/CCN3/DUSP1/CD74/ITPR1/PTPRC/GBP1/PLAUR/BANK1/RAS…
GOBP_CARDIAC_MUSCLE_TISSUE_DEVELOPMENT	GOBP_CARDIAC_MUSCLE_TISSUE_DEVELOPMENT	140	0.569939	1.81535	1.58406e-05	0.000259374	0.000189744	1725	tags=23%, list=10%, signal=21%	HAND1/DKK1/PI16/MYH11/PLN/COL11A1/JPH2/GREM1/SGCD/OBSL1/TGFB2/RGS4/FGF2/MEIS1/WNT2/PDGFRB/GLI1/MYOCD/FOXC1/GJA1/RGS2/HEG1/S1PR1/RARB/TGFB1/FGF20/BMP4/MAPK11/GJC1/SLC8A1/ENG/MIR23A
GOBP_INTERLEUKIN_10_PRODUCTION	GOBP_INTERLEUKIN_10_PRODUCTION	46	0.726753	2.01536	1.61941e-05	0.000264445	0.000193454	2260	tags=50%, list=13%, signal=43%	TREM2/FCGR2B/TNFSF4/LILRB4/IL6/IDO1/TYROBP/PDCD1LG2/IL20RB/LILRB1/TLR2/CD34/CLEC7A/LILRA5/TIGIT/ISG15/TRIB2/HLA-DRB1/FOXP3/CD274/SASH3/IL23A/CD83
GOBP_EPITHELIAL_TO_MESENCHYMAL_TRANSITION	GOBP_EPITHELIAL_TO_MESENCHYMAL_TRANSITION	131	0.574688	1.82344	1.64958e-05	0.000268551	0.000196458	2696	tags=37%, list=16%, signal=31%	SFRP2/SFRP1/TGFB3/COL1A1/DACT3/GREM1/TWIST1/IL6/PHLDB2/FLNA/WWTR1/FERMT2/TGFB2/WNT2/FGFR1/FOXC1/PDPN/SNAI2/TGFB1I1/VASN/OLFM1/TMEM100/HEYL/S100A4/LOXL2/HAS2/SNAI1/TGFB1/LOXL3/EPHA3/RGCC/BMP4/LEF1/GLIPR2/ENG/HPN/HEY1/NOTCH4/RFLNB/MDK/FUZ/HEY2/TGFBR1/PHLDB1/GATA3/HMGA2/FOXF2/MCRIP1
GOBP_REGULATION_OF_CYTOSOLIC_CALCIUM_ION_CONCENTRATION	GOBP_REGULATION_OF_CYTOSOLIC_CALCIUM_ION_CONCENTRATION	210	0.521175	1.74519	1.65344e-05	0.000268551	0.000196458	2738	tags=41%, list=16%, signal=35%	CASQ2/ATP1A2/CALB2/PLN/JPH2/CCL19/CCL21/TRPV4/CD36/CACNA2D1/FGF2/THY1/CAV2/C5AR1/CAV1/S1PR3/CCL3/P2RX7/CXCL10/GJA1/CXCL9/NTSR1/ATP2B4/C3AR1/KISS1/PTGIR/PKD2/CX3CL1/FPR1/S1PR1/FPR3/ADCY5/CD52/DRD2/CCR1/CXCL11/CXCL13/DLG4/CLIC2/PRNP/CMKLR1/CXCR4/TRPV2/CCR5/ADORA1/P2RY6/APLNR/FYN/PLCG2/F2RL3/F2R/CACNA1C/RAMP3/TBXA2R/ACKR3/SLC8A1/MS4A1/CD4/C1QTNF1/P2RY8/TGM2/ITPR1/CCR2/PTPRC/NCS1/ITGAV/RASA3/CD19/UBA…
GOBP_REGULATION_OF_CALCIUM_ION_TRANSPORT_INTO_CYTOSOL	GOBP_REGULATION_OF_CALCIUM_ION_TRANSPORT_INTO_CYTOSOL	66	0.679914	1.9949	1.69121e-05	0.000273949	0.000200406	2104	tags=41%, list=12%, signal=36%	CASQ2/ATP1A2/PLN/JPH2/THY1/CAV1/P2RX7/CXCL10/CXCL9/NTSR1/PKD2/CX3CL1/CXCL11/CLIC2/PRNP/P2RY6/APLNR/FYN/F2RL3/F2R/CACNA1C/RAMP3/SLC8A1/CD4/CD19/UBASH3B/DMD
GOBP_DIGESTIVE_SYSTEM_DEVELOPMENT	GOBP_DIGESTIVE_SYSTEM_DEVELOPMENT	103	0.615353	1.91202	1.7308e-05	0.000279237	0.000204275	2023	tags=34%, list=12%, signal=30%	SFRP2/SFRP1/TGFB3/CPS1/RBPMS2/SFRP5/GLI3/NKX3-2/REG1A/DACT1/CLDN18/TGFB2/CLMP/GLI2/PDGFC/GLI1/MYOCD/SIX2/HLX/SOX17/RARB/RARRES2/HOXD13/SMO/TCF21/PCSK5/PKDCC/CXCL8/BMP4/OTC/IGF2/FOXF1/DCHS1/STRA6/FAT4
GOBP_SEMI_LUNAR_VALVE_DEVELOPMENT	GOBP_SEMI_LUNAR_VALVE_DEVELOPMENT	35	0.747918	1.97612	1.7331e-05	0.000279237	0.000204275	2556	tags=60%, list=15%, signal=51%	SLIT2/SLIT3/TWIST1/EMILIN1/TGFB2/ELN/GJA5/NFATC1/TIE1/SNAI2/HEYL/SNAI1/TGFB1/BMP4/ROBO1/HEY1/NOS3/STRA6/HEY2/BMPR2/GATA3
GOMF_TRANSMEMBRANE_RECEPTOR_PROTEIN_TYROSINE_KINASE_ACTIVITY	GOMF_TRANSMEMBRANE_RECEPTOR_PROTEIN_TYROSINE_KINASE_ACTIVITY	49	0.696897	1.95576	1.76222e-05	0.000283174	0.000207155	1902	tags=39%, list=11%, signal=35%	EPHB6/EPHA7/PDGFRL/EFEMP1/DDR2/ROR2/NRP2/PDGFRB/TIE1/NRP1/FGFR1/AXL/CSF1R/FLT4/TEK/EPHA3/ERBB2/FLT1/NTRK2
GOBP_SMALL_GTPASE_MEDIATED_SIGNAL_TRANSDUCTION	GOBP_SMALL_GTPASE_MEDIATED_SIGNAL_TRANSDUCTION	437	0.440119	1.57325	1.7729e-05	0.000283437	0.000207347	3327	tags=28%, list=20%, signal=23%	NGFR/SLIT2/PSD/APOE/ARHGEF25/COL1A2/COL3A1/RRAD/PRKD1/TIMP2/MRAS/TGFB2/FGF2/NTN1/PDGFRB/RERG/ARHGAP6/RHOJ/NRP1/CDKN2A/PDPN/SYDE1/KANK2/HEG1/ARHGAP24/CGNL1/ARHGAP23/RASGRP2/RDX/CCDC88A/A2M/ARHGEF17/WAS/AIF1/STARD8/SHC2/CHN1/DLC1/DOK2/SH2D3C/RGS19/RASGRP3/CYTH4/RAB42/RAB38/CSF1/ARHGAP30/F2RL3/DOCK2/F2R/ARHGAP25/RHOB/MAPK11/ARHGAP10/CDC42EP3/CADM4/RAB33A/BCL6/ROBO1/RHOQ/RGL1/ARHGAP31/ARHGEF6/P2RY8/P…
GOBP_EMBRYONIC_APPENDAGE_MORPHOGENESIS	GOBP_EMBRYONIC_APPENDAGE_MORPHOGENESIS	83	0.623007	1.87605	1.77525e-05	0.000283437	0.000207347	1592	tags=24%, list=9%, signal=22%	SFRP2/HAND2/CRABP2/PRRX1/GREM1/TWIST1/GLI3/ROR2/TGFB2/GLI2/CHST11/HOXD9/SALL4/HOXD10/RECK/RARB/HOXD13/BMP4/CACNA1C/LEF1
GOBP_CARDIAC_VENTRICLE_DEVELOPMENT	GOBP_CARDIAC_VENTRICLE_DEVELOPMENT	85	0.632603	1.91895	1.77793e-05	0.000283437	0.000207347	2918	tags=41%, list=17%, signal=34%	SFRP2/HAND1/HAND2/COL11A1/SLIT2/SLIT3/CCN1/TGFB2/GJA5/MYOCD/PDE2A/FOXC1/HEG1/SALL4/HEYL/CPE/TGFB1/FZD2/BMP4/SMARCD3/ENG/ROBO1/HEY1/FOXF1/STRA6/MEF2C/HEY2/BMPR2/TGFBR1/GATA3/SAV1/PTK7/TGFBR3/ACVR1/LMO4
GOBP_GLOMERULUS_DEVELOPMENT	GOBP_GLOMERULUS_DEVELOPMENT	49	0.696442	1.95448	1.78333e-05	0.000283549	0.000207429	2220	tags=47%, list=13%, signal=41%	ADIPOQ/SULF1/ACTA2/WWTR1/BASP1/PDGFRB/FOXC1/HEYL/PECAM1/TEK/ENPEP/CD34/TCF21/PDGFB/PTPRO/BMP4/SULF2/LAMB2/FOXJ1/NID1/MEF2C/GPR4/PODXL
GOBP_NEGATIVE_REGULATION_OF_PHOSPHORUS_METABOLIC_PROCESS	GOBP_NEGATIVE_REGULATION_OF_PHOSPHORUS_METABOLIC_PROCESS	428	0.455258	1.62047	1.79725e-05	0.000285012	0.0002085	2185	tags=17%, list=13%, signal=15%	ADIPOQ/FABP4/SFRP2/DKK1/SFRP1/SLIT2/UCHL1/CCDC8/APOE/APOC1/GREM1/TWIST1/FBLN1/INHBA/LILRB4/EMILIN1/WWTR1/INSM1/TGFB2/RGS4/THY1/NIBAN1/IGFBP3/CAV1/PTN/MYOCD/CDKN2A/CD109/RGS2/PHACTR3/HEG1/PPP1R14A/DRD2/SOCS3/LATS2/RGN/MAPK8IP1/MYADM/CD300A/PRNP/RASSF2/TGFB1/CDKN1C/ELFN1/PMEPA1/PLEK/SH3BP5/PDGFB/PTPRO/BMP4/GNAI2/NCKAP1L/HSPB1/CADM4/SLC8A1/ENG/GMFG/ITPRIP/DUSP1/INKA1/SAMSN1/SLC27A1/PTPRC/TRIB2/NR2F2…
GOBP_REGULATION_OF_CELL_SIZE	GOBP_REGULATION_OF_CELL_SIZE	136	0.569591	1.80816	1.80842e-05	0.000286033	0.000209246	2770	tags=30%, list=16%, signal=25%	CRABP2/FN1/SPP1/EPHA7/L1CAM/KCNMA1/APOE/TRPV4/AKT3/SEMA7A/NTN1/SPART/SEMA3G/CXCL12/P2RX7/NRP1/MSN/PRR16/AQP1/MAP1B/OLFM1/RDX/SEMA6B/TRPV2/PLEK/DBN1/SEMA3A/SLC12A4/VAV1/SHANK3/SEMA4C/SEMA6C/DPYSL2/BMPR2/ARHGAP4/LIMK1/EDN1/CDKL5/LRRC8A/SCT/GDI1
GOMF_IMMUNE_RECEPTOR_ACTIVITY	GOMF_IMMUNE_RECEPTOR_ACTIVITY	86	0.625307	1.90085	1.8355e-05	0.000289558	0.000211825	2311	tags=48%, list=14%, signal=41%	FCGR2B/CR2/HLA-DQA2/HLA-DOA/C5AR1/HLA-DQA1/IL20RB/IL1R1/OSMR/C3AR1/FPR1/FCER1G/FPR3/CRLF1/LILRB2/CCR1/LILRB1/IL10RA/CMKLR1/CXCR4/CCR5/HLA-DPA1/HLA-DQB2/HLA-DOB/IL21R/CNTFR/ACKR3/CD4/FZD4/HLA-DQB1/IL2RA/CD74/HLA-DRA/CCR2/CSF2RB/HLA-DRB1/MR1/CSF3R/CSF2RA/CCR7/IL3RA
GOBP_ENDOTHELIUM_DEVELOPMENT	GOBP_ENDOTHELIUM_DEVELOPMENT	114	0.58847	1.84631	1.86568e-05	0.000293554	0.000214748	2441	tags=39%, list=14%, signal=33%	ADAMTS12/GJA5/PTN/S1PR3/COL15A1/TIE1/PDE2A/ZEB1/FSTL1/NRP1/CXCL10/GJA1/PDPN/STC1/CLDN5/MSN/HEG1/COL18A1/TMEM100/S1PR1/SOX17/ITGAX/RDX/PECAM1/GJA4/MYADM/CLIC4/CXCR4/CD34/BMP6/ICAM1/CDH5/BMP4/RHOB/ENG/S1PR2/PROC/HEY1/NOTCH4/NR2F2/PLCB1/HEY2/BMPR2/ROBO4
GOBP_PATTERN_SPECIFICATION_PROCESS	GOBP_PATTERN_SPECIFICATION_PROCESS	287	0.485337	1.68366	1.87937e-05	0.000294939	0.000215761	3078	tags=30%, list=18%, signal=25%	SFRP2/HAND1/DKK1/MEOX2/HAND2/SFRP1/C3/GREM1/ITGAM/EGR2/GLI3/NKX3-2/FST/MEIS2/ROR2/BASP1/MEIS3/MEIS1/MAFB/GLI2/NRP2/CHRD/WNT2/GLI1/HOXD11/SIX2/BICC1/FOXC1/C1QA/STC1/HOXD9/PKD2/HEYL/HOXD10/SOX17/GPR161/HOXC6/VANGL2/HOXD13/SMO/SNAI1/MEOX1/PBX3/PCSK5/MDFI/BMP4/LEF1/SEMA3A/SMARCD3/ENG/ROBO1/BHLHE41/HOXD8/HEY1/FOXJ1/CDON/MEIS3P1/FOXF1/DCHS1/MFNG/NR2F2/NDRG4/PBX1/MEF2C/CHSY1/FUZ/HEY2/PCGF2/BMPR2/RIPPLY3…
GOBP_REGULATION_OF_NON_CANONICAL_WNT_SIGNALING_PATHWAY	GOBP_REGULATION_OF_NON_CANONICAL_WNT_SIGNALING_PATHWAY	21	0.837191	2.00458	1.90472e-05	0.000298143	0.000218105	1184	tags=33%, list=7%, signal=31%	SFRP2/DKK1/SFRP4/SFRP1/DACT1/RSPO3/DAAM2
GOBP_LEUKOCYTE_APOPTOTIC_PROCESS	GOBP_LEUKOCYTE_APOPTOTIC_PROCESS	90	0.623709	1.90797	1.92649e-05	0.000300772	0.000220028	2381	tags=37%, list=14%, signal=32%	CCL19/CCL21/GLI3/IL6/IDO1/CXCL12/CTSL/CDKN2A/AXL/TSC22D3/ANXA1/PLEKHO2/ADAM8/LILRB1/BTK/CCL5/HCAR2/HCLS1/BMP4/GIMAP8/BCL6/PDCD1/IL2RA/CD74/CLC/PRKCQ/PIK3CD/CD27/CD274/MEF2C/DOCK8/CCR7/ADA
GOBP_NEGATIVE_REGULATION_OF_CALCIUM_ION_TRANSMEMBRANE_TRANSPORT	GOBP_NEGATIVE_REGULATION_OF_CALCIUM_ION_TRANSMEMBRANE_TRANSPORT	28	0.799729	2.02444	1.95102e-05	0.000303682	0.000222157	1495	tags=39%, list=9%, signal=36%	CASQ2/ATP1A2/PLN/RRAD/REM1/GEM/NTSR1/PKD2/DRD2/CLIC2/GNB5
GOMF_G_PROTEIN_COUPLED_RECEPTOR_BINDING	GOMF_G_PROTEIN_COUPLED_RECEPTOR_BINDING	190	0.531699	1.76094	1.95518e-05	0.000303682	0.000222157	1863	tags=32%, list=11%, signal=28%	MARCO/SFRP1/TFF2/UCHL1/CCL19/CCL18/CTHRC1/CCL21/C3/GNAO1/REEP2/FCN1/CCL23/ROR2/HSPA1A/CCL8/FLNA/CXCL5/PALM/CCL2/WNT10A/APLP1/CCL13/WNT9A/WNT2/CXCL12/GCG/CCL3/CCL26/CXCL10/CXCL9/RSPO3/CNRIP1/KISS1/CX3CL1/FPR1/S1PR1/HOMER3/CXCL11/CXCL13/DLG4/CCL5/GPRC5B/PRNP/CCL4/ADA2/ADORA1/FZD1/CCL17/NTS/FYN/GPRASP2/CXCL8/GNAI2/CCL3L3/S1PR2/HSPA1B/NES/CCR2/BICD1
GOCC_KERATIN_FILAMENT	GOCC_KERATIN_FILAMENT	17	0.85934	1.9931	1.96252e-05	0.00030404	0.000222419	551	tags=29%, list=3%, signal=28%	KRT14/KRT5/KRT6A/KRT6B/KRT7
GOBP_COLLAGEN_CATABOLIC_PROCESS	GOBP_COLLAGEN_CATABOLIC_PROCESS	36	0.752591	2.00873	1.9914e-05	0.000307724	0.000225114	1129	tags=47%, list=7%, signal=44%	PRSS2/FAP/MMP11/KLK6/MMP9/MMP2/MRC2/ADAMTS2/MMP14/CTSK/MMP7/COL15A1/MMP19/MMP1/CTSL/MMP13/COL13A1
GOBP_POSITIVE_REGULATION_OF_HEMOPOIESIS	GOBP_POSITIVE_REGULATION_OF_HEMOPOIESIS	131	0.57119	1.81234	2.00517e-05	0.000309063	0.000226094	2580	tags=40%, list=15%, signal=35%	CCL19/TREM2/GLI3/ROR2/TNFSF4/LILRB4/MMP14/GPR68/GLI2/TYROBP/AXL/HLX/ANXA1/CD86/EGR3/ADAM8/LILRB2/CCR1/BTK/RARA/TGFB1/NLRP3/FES/CSF1/HCLS1/RUNX3/NCKAP1L/LEF1/BCL6/IL34/CD4/IL2RA/CD74/ZFP36L1/HLA-DRA/PTPRC/EVI2B/HLA-DRB1/CD27/FOXP3/SASH3/IL23A/ZBTB46/RHOH/MDK/CD83/DUSP10/SLC9B2/ADA/SOX13/RUNX1/GATA3/ITPKB
GOBP_REGULATION_OF_MEMBRANE_POTENTIAL	GOBP_REGULATION_OF_MEMBRANE_POTENTIAL	228	0.497834	1.69216	2.02049e-05	0.000310137	0.00022688	2745	tags=29%, list=16%, signal=25%	CASQ2/ATP1A2/PLN/GABRP/CHRNA3/KCNMA1/KCNE4/POPDC2/TREM2/CD36/DCN/FHL1/CACNA2D1/FLNA/RGS4/CNIH3/CNTNAP1/GJA5/SPART/CAV1/TCL1A/SLC4A3/PTN/ATP1A3/NLGN2/KCNJ8/P2RX7/SCN1B/GJA1/NTSR1/DRD2/MLLT11/IFI6/DLG4/KCNH2/CACNA1H/KCNMB4/ADORA1/EHD3/CACNA1C/GJC1/GABBR1/SLC8A1/STX1A/DMPK/RNF122/S1PR2/NTRK2/SHANK3/CHRNB1/MEF2C/DMD/GABRD/KCND3/KCNJ3/MAPK8IP2/PIAS3/TMEM25/PMAIP1/RANGRF/EDN1/P2RX1/TAC1/UCN3/GNA15/CACN…
GOBP_NEGATIVE_REGULATION_OF_CELL_PROJECTION_ORGANIZATION	GOBP_NEGATIVE_REGULATION_OF_CELL_PROJECTION_ORGANIZATION	140	0.56682	1.80541	2.02241e-05	0.000310137	0.00022688	2394	tags=29%, list=14%, signal=25%	SPOCK1/SPP1/NGFR/EPHA7/SLIT2/CCL21/KLK8/APOE/RGMA/DPYSL3/TRPV4/PLXNB3/LGALS1/FLNA/THY1/VIM/SEMA7A/NTN1/SPART/SEMA3G/TACSTD2/CRMP1/NRP1/ARHGAP24/SEMA6B/EVL/PRNP/NR2F1/PTPRO/FYN/STMN2/SEMA3A/DENND5A/NFATC4/SEMA4C/SEMA6C/RTN4RL2/EPHA4/LPAR1/ARHGAP4
GOBP_REGULATION_OF_TRANSPORTER_ACTIVITY	GOBP_REGULATION_OF_TRANSPORTER_ACTIVITY	172	0.53655	1.77233	2.07133e-05	0.000316835	0.000231779	1497	tags=22%, list=9%, signal=20%	ADIPOQ/CASQ2/ATP1A2/PLN/JPH2/FXYD6/KCNE4/TREM2/TWIST1/RRAD/MMP9/FHL1/CACNA2D1/CCL2/CNIH3/CAV1/REM1/GEM/NLGN2/SCN1B/GJA1/NTSR1/PKD2/FXYD4/DRD2/SYNGR3/DLG4/RGN/CLIC2/PRNP/PTAFR/P2RY6/PDZK1/DAPK1/STOM/EHD3/GNB5/PLCG2
GOBP_GLAND_MORPHOGENESIS	GOBP_GLAND_MORPHOGENESIS	90	0.622046	1.90288	2.13273e-05	0.000325403	0.000238048	1770	tags=31%, list=10%, signal=28%	SFRP1/TGFB3/SULF1/FGF7/TNC/GLI3/IL6/IGFBP5/TGFB2/GLI2/NTN1/CAV1/GLI1/PTN/LIMS2/CYP7B1/MSN/CSF1R/SERPINB5/HOXD13/TGFB1/CSF1/BMP4/SULF2/SEMA3A/HPN/TWSG1/TGM2
GOBP_RESPONSE_TO_CHEMOKINE	GOBP_RESPONSE_TO_CHEMOKINE	73	0.660719	1.9542	2.14377e-05	0.000326263	0.000238676	2239	tags=55%, list=13%, signal=48%	TFF2/SLIT2/CCL19/CCL18/CCL21/SLIT3/ACKR1/TREM2/REG1A/LOX/CCL23/CCL8/CXCL5/CCL2/CCL13/CXCL12/CCL3/CCL26/CXCL10/FOXC1/CXCL9/CX3CL1/CCR1/CXCL11/CXCL13/CCL5/CMKLR1/CXCR4/CCL4/CCR5/CCL17/CXCL8/ACKR3/CCL3L3/ROBO1/DUSP1/CCR2/RIPOR2/DOCK8/CCR7
GOCC_VESICLE_LUMEN	GOCC_VESICLE_LUMEN	275	0.493987	1.70762	2.19918e-05	0.000333003	0.000243607	1861	tags=21%, list=11%, signal=19%	PRSS2/FN1/HSPA6/TGFB3/SERPINE1/C3/CHIT1/CTSG/ISLR/GRP/SERPING1/F13A1/S100A8/FCN1/SPARC/VEGFC/TIMP2/HK3/CLU/MMRN1/TGFB2/TCN1/CRISPLD2/OSCAR/TIMP1/LEFTY2/TIMP3/ECM1/GCG/CLEC3B/FGR/LYZ/CHI3L1/S100A7/LTF/F8/MNDA/SRGN/RARRES2/THBS1/A2M/RNASE2/ALOX5/F5/TGFB1/ADA2/CTSW/SERPINF2/S100A12/PDGFB/DOCK2/VWF/CFD/VAT1/GMFG/IGF2/FERMT3/S100A9
GOBP_SEQUESTERING_OF_CALCIUM_ION	GOBP_SEQUESTERING_OF_CALCIUM_ION	88	0.628789	1.91647	2.20022e-05	0.000333003	0.000243607	2239	tags=40%, list=13%, signal=35%	CASQ2/ATP1A2/PLN/JPH2/CCL19/CCL21/FGF2/THY1/CCL3/CXCL10/CXCL9/NTSR1/PKD2/CX3CL1/DRD2/CXCL11/ANXA6/CLIC2/CCR5/P2RY6/APLNR/PLCG2/F2RL3/F2R/CACNA1C/SLC8A1/ITPR1/PTPRC/RASA3/CD19/UBASH3B/LCK/DMD/ITPR2/CCR7
GOBP_ENDODERM_FORMATION	GOBP_ENDODERM_FORMATION	44	0.734771	2.02386	2.20459e-05	0.000333003	0.000243607	2659	tags=64%, list=16%, signal=54%	DKK1/FN1/COL11A1/COL8A1/MMP9/MMP2/INHBA/COL5A2/COL5A1/ITGA5/MMP14/COL6A1/ITGB2/COL12A1/SOX7/ITGA7/SOX17/COL4A2/DUSP1/ITGAV/DUSP5/LAMB1/LAMA3/COL7A1/ITGB5/PAF1/LAMB3/HMGA2
GOBP_CALCIUM_MEDIATED_SIGNALING	GOBP_CALCIUM_MEDIATED_SIGNALING	138	0.56146	1.7849	2.22903e-05	0.000335855	0.000245694	2239	tags=32%, list=13%, signal=28%	CASQ2/ATP1A2/PLN/SPHK1/TREM2/SELE/NFATC1/CCL3/P2RX7/LMCD1/ATP2B4/SELP/VCAM1/CD22/TMEM100/HOMER3/CCR1/BTK/RGN/RCAN2/CLIC2/LAT2/PRNP/CMKLR1/CXCR4/CCL4/CCR5/PLEK/MCTP1/CXCL8/PLCG2/CACNA1C/ACKR3/SLC8A1/DMPK/CD4/ITPR1/CCR2/PTPRC/GBP1/NFATC4/DMD/BST1/CCR7
GOBP_REGULATION_OF_NEUROGENESIS	GOBP_REGULATION_OF_NEUROGENESIS	249	0.4987	1.70705	2.24889e-05	0.000338005	0.000247266	2423	tags=24%, list=14%, signal=21%	CRABP2/FN1/SPP1/NGFR/EPHA7/SLIT2/L1CAM/EGR2/GLI3/SERPINF1/PLXNB3/VEGFC/IL6/OBSL1/THY1/SEMA7A/NTN1/SPART/SEMA3G/WNT2/CXCL12/PTN/NRP1/CX3CL1/MAP1B/HEYL/DRD2/NUMBL/SEMA6B/DAAM2/SMO/TLR2/CXCR4/TGFB1/PLXNC1/TRPV2/DBN1/SERPINE2/SEMA3A/SMARCD3/IL34/ROBO1/BHLHE41/CLCF1/GJC2/HEY1/NTRK2/NFATC4/SHANK3/SEMA4C/SEMA6C/BHLHB9/ETV5/MDK/DUSP10/HEY2/BMPR2/EPHA4/ARHGAP4/PLXND1
GOBP_NEGATIVE_REGULATION_OF_SMOOTH_MUSCLE_CELL_PROLIFERATION	GOBP_NEGATIVE_REGULATION_OF_SMOOTH_MUSCLE_CELL_PROLIFERATION	37	0.736344	1.97499	2.26124e-05	0.000339018	0.000248007	1161	tags=38%, list=7%, signal=35%	ADIPOQ/CNN1/OGN/TGFB3/VIP/APOD/IGFBP5/EFEMP2/IGFBP3/MYOCD/NPR1/PTGIR/PRKG1/AIF1
GOBP_REGULATION_OF_AXONOGENESIS	GOBP_REGULATION_OF_AXONOGENESIS	108	0.597811	1.88033	2.26919e-05	0.000339368	0.000248263	2640	tags=32%, list=16%, signal=28%	CRABP2/FN1/SPP1/NGFR/EPHA7/SLIT2/L1CAM/PLXNB3/THY1/SEMA7A/NTN1/SPART/SEMA3G/CXCL12/NRP1/UST/MAP1B/SEMA6B/CHN1/PLXNC1/TRPV2/DBN1/SEMA3A/ROBO1/NTRK2/SEMA4C/SEMA6C/BRSK1/BMPR2/EPHA4/ARHGAP4/PLXND1/LIMK1/CDKL5/BRSK2
GOBP_NON_CANONICAL_WNT_SIGNALING_PATHWAY	GOBP_NON_CANONICAL_WNT_SIGNALING_PATHWAY	134	0.569682	1.81137	2.32282e-05	0.00034653	0.000253502	2267	tags=19%, list=13%, signal=16%	SFRP2/DKK1/SFRP4/SFRP1/CTHRC1/GNAO1/SFRP5/DACT1/ROR2/GPC6/NFATC1/RSPO3/VANGL2/DAAM2/PRICKLE2/FZD10/FZD1/FZD2/FZD8/LEF1/FZD4/PLEKHA4/GNG2/PLCB1/PLCB2
GOBP_INTERLEUKIN_12_PRODUCTION	GOBP_INTERLEUKIN_12_PRODUCTION	51	0.697282	1.97462	2.38574e-05	0.00035504	0.000259728	2294	tags=45%, list=14%, signal=39%	CCL19/CD36/TNFSF4/IDO1/LAPTM5/LILRB1/THBS1/IRF5/TLR8/TLR2/CMKLR1/SCIMP/CLEC7A/LILRA5/MAPK11/TIGIT/IL16/LTB/IL23A/MDK/CCR7/PLCB1/CD40
GOCC_ENDOCYTIC_VESICLE_MEMBRANE	GOCC_ENDOCYTIC_VESICLE_MEMBRANE	133	0.581353	1.84787	2.39882e-05	0.00035611	0.000260511	3216	tags=38%, list=19%, signal=31%	MARCO/APOE/COLEC12/CD36/FCGR1A/RAB31/ROR2/CD163/SLC11A1/MSR1/HLA-DQA2/CAV1/RAB34/HLA-DQA1/RAB7B/HVCN1/GPR161/HLA-DPB1/CYBB/DLG4/SMO/TLR2/HLA-DPA1/HLA-DQB2/FZD2/RAB38/HLA-DRB5/FZD4/HLA-DQB1/CD74/NOS3/HLA-DRA/RAB23/HLA-DRB1/TLR1/STAB1/RAB8B/PIP4P2/SCARF1/CORO1A/RAC2/CACNG4/UBB/WNT5B/WNT3/HLA-E/LAMP2/MCOLN1/HLA-B/HLA-H
GOBP_ENDODERMAL_CELL_DIFFERENTIATION	GOBP_ENDODERMAL_CELL_DIFFERENTIATION	38	0.740209	1.98476	2.44105e-05	0.00036149	0.000264447	2659	tags=66%, list=16%, signal=56%	DKK1/FN1/COL11A1/COL8A1/MMP9/MMP2/INHBA/COL5A2/COL5A1/ITGA5/MMP14/COL6A1/ITGB2/COL12A1/ITGA7/SOX17/COL4A2/ITGAV/LAMB1/LAMA3/COL7A1/ITGB5/PAF1/LAMB3/HMGA2
GOCC_PLASMA_MEMBRANE_RAFT	GOCC_PLASMA_MEMBRANE_RAFT	81	0.628856	1.88842	2.45904e-05	0.000363265	0.000265745	2616	tags=44%, list=15%, signal=38%	ATP1A2/PTGIS/CHRNA3/KCNMA1/TREM2/ITGAM/CD36/CAVIN2/CAVIN1/SELE/CAVIN3/EHD2/ITGB2/CAV2/CAV1/MS4A4A/ATP2B4/HCK/TFPI/SMO/DLC1/HAS2/SELPLG/F2R/PLVAP/MS4A1/NOS3/SLC2A1/LCP2/EFNA5/CD8A/MYOF/BMPR2/RANGRF/HMOX1/PLPP1
GOBP_POSITIVE_REGULATION_OF_CELLULAR_COMPONENT_BIOGENESIS	GOBP_POSITIVE_REGULATION_OF_CELLULAR_COMPONENT_BIOGENESIS	446	0.439451	1.57584	2.52092e-05	0.000371498	0.000271768	2768	tags=22%, list=16%, signal=19%	LMOD1/SFRP1/SYNPO2/CCL19/TGFB3/CCL21/SYNDIG1/DPYSL3/CD36/CCN2/HSPA1A/PHLDB2/FLNA/EMILIN1/CLU/PALM/FERMT2/THY1/COL16A1/AMIGO2/CAV1/TCL1A/NLGN2/MMP1/P2RX7/CCL26/NRP1/DZIP1/CLDN5/MSN/FSCN1/CX3CL1/GBP5/MAP1B/HCK/CXCL13/CCDC88A/ARHGEF15/LDB2/WAS/EVL/TEK/MIEN1/TGFB1/FLRT3/ADGRL2/PLEK/FES/SERPINF2/LCP1/CLEC7A/ICAM1/RGCC/CDH5/NCKAP1L/CDC42EP3/GMFG/CHGA/RHOQ/HSPA1B/SYNPO/NTRK2/CLSTN3/WARS1/ABCA3/ZNF304/MA…
GOMF_AMYLOID_BETA_BINDING	GOMF_AMYLOID_BETA_BINDING	66	0.674292	1.97841	2.55463e-05	0.00037555	0.000274732	2495	tags=45%, list=15%, signal=39%	MARCO/BCHE/NGFR/APOE/TREM2/CRYAB/ITGAM/FCGR2B/CD36/CLU/MSR1/TGFB2/ITGB2/ATP1A3/APBB1/C1QA/LILRB2/APBA2/PRNP/TLR2/GPRASP2/RAMP3/ITM2A/FZD4/CD74/HSPG2/MAPK8IP2/EPHA4/PFDN5/GSAP
GOCC_ACTIN_FILAMENT	GOCC_ACTIN_FILAMENT	96	0.618432	1.91358	2.63593e-05	0.000386561	0.000282787	2663	tags=39%, list=16%, signal=33%	LMOD1/TPM2/PDLIM3/DPYSL3/TMOD1/FLNA/PDLIM4/GAS7/PDLIM7/ARHGAP6/JAM3/ANXA1/PALLD/PKD2/MYO5A/HCK/WAS/AIF1/WIPF1/TEK/LCP1/HCLS1/FYN/DBN1/PSTPIP1/WIPF3/RHOQ/PLS3/PDLIM2/WHRN/ACTN1/RCSD1/CORO1A/EHBP1/TPM4/RAC2/SHROOM4
GOBP_PHAGOCYTOSIS_RECOGNITION	GOBP_PHAGOCYTOSIS_RECOGNITION	69	0.660494	1.94594	2.6652e-05	0.000389907	0.000285235	1992	tags=46%, list=12%, signal=41%	IGHD/IGHV3-64/IGHG1/IGHV2-70D/COLEC12/IGHV4-4/C4B/IGHV1-24/CD36/FCN1/IGHG4/IGHG2/IGHG3/MFGE8/IGHV2-70/IGLC3/IGHV4-39/IGHV1-69/IGHV2-5/IGHV3-15/IGKC/IGHV5-51/IGHV1-69D/CLEC7A/IGHV4-31/IGHV4-59/IGHV3-7/IGLC2/IGHV3-30/IGHV1-58/IGHV6-1/IGHV3-49
GOBP_ACTIN_FILAMENT_BUNDLE_ORGANIZATION	GOBP_ACTIN_FILAMENT_BUNDLE_ORGANIZATION	136	0.564379	1.79162	2.75113e-05	0.000401506	0.00029372	2755	tags=33%, list=16%, signal=28%	SFRP1/SYNPO2/TGFB3/DPYSL3/CALD1/CCN2/PHLDB2/FLNA/FERMT2/ELN/FAM107A/TACSTD2/ARHGAP6/NRP1/FSCN1/CX3CL1/S1PR1/CGNL1/RDX/CCDC88A/ARHGEF15/SORBS1/WAS/AIF1/EVL/DLC1/PLEK/SERPINF2/LCP1/RGCC/PLS3/SYNPO/SHANK3/RFLNB/ACTN1/SPIRE1/ITGB5/LPAR1/GPR65/RHOD/TGFBR1/LIMK1/ZYX/TAC1/SORBS3
GOBP_REGULATION_OF_WOUND_HEALING	GOBP_REGULATION_OF_WOUND_HEALING	101	0.597798	1.84879	2.84093e-05	0.000413612	0.000302576	2068	tags=38%, list=12%, signal=33%	FAP/SERPINE1/APOE/MYLK/SERPING1/CD36/PHLDB2/FERMT2/CCN4/FGF2/CAV1/F7/CD109/GJA1/ANXA1/PLAT/THBS1/PLAU/TFPI/PRKG1/ALOX5/CXCR4/THBD/SMOC2/CD34/WFDC1/SERPINF2/CLEC7A/PDGFB/F2R/SERPINE2/TBXA2R/CADM4/C1QTNF1/PROC/NOS3/PLAUR/UBASH3B
GOBP_ODONTOGENESIS_OF_DENTIN_CONTAINING_TOOTH	GOBP_ODONTOGENESIS_OF_DENTIN_CONTAINING_TOOTH	62	0.660078	1.91807	2.85363e-05	0.000414463	0.000303199	1592	tags=32%, list=9%, signal=29%	KLK5/HAND1/HAND2/NGFR/SERPINE1/GNAO1/TNC/GLI3/FST/ODAM/WNT10A/GLI2/HTRA1/FAM20A/FOXC1/FAM20C/SMO/CSF1/BMP4/LEF1
GOBP_NEGATIVE_REGULATION_OF_CHONDROCYTE_DIFFERENTIATION	GOBP_NEGATIVE_REGULATION_OF_CHONDROCYTE_DIFFERENTIATION	19	0.826006	1.94126	2.86405e-05	0.000414979	0.000303576	1941	tags=68%, list=11%, signal=61%	EFEMP1/GREM1/NKX3-2/CCN4/ADAMTS12/GLI2/WNT9A/SNAI2/RARB/LTBP3/ADAMTS7/BMP4/RFLNB
GOBP_RESPONSE_TO_AMYLOID_BETA	GOBP_RESPONSE_TO_AMYLOID_BETA	36	0.747094	1.99406	2.93229e-05	0.00042385	0.000310066	2382	tags=50%, list=14%, signal=43%	NGFR/TREM2/FCGR2B/CD36/MMP9/MMP2/CACNA2D1/ATP1A3/MMP13/GJA1/VCAM1/PRNP/ICAM1/FYN/RAMP3/CASP4/MMP12/EPHA4
GOBP_POSITIVE_REGULATION_OF_CELL_SUBSTRATE_ADHESION	GOBP_POSITIVE_REGULATION_OF_CELL_SUBSTRATE_ADHESION	109	0.596537	1.87235	2.9733e-05	0.000428752	0.000313651	2768	tags=37%, list=16%, signal=31%	SFRP1/CCDC80/FN1/CCL21/FBLN2/COL8A1/CD36/ECM2/CCN1/ITGA5/FLNA/EMILIN1/FERMT2/EFEMP2/THY1/COL16A1/PTN/LIMS2/NRP1/CX3CL1/MYADM/TEK/HAS2/SPOCK2/CSF1/PDGFB/EDIL3/FOXF1/ILK/PREX1/MAP4K4/NID1/MDK/CCR7/EGFL6/EGFLAM/CD3E/RRAS/LIMS1/ALOX15
GOBP_ACTOMYOSIN_STRUCTURE_ORGANIZATION	GOBP_ACTOMYOSIN_STRUCTURE_ORGANIZATION	147	0.567106	1.82324	2.98087e-05	0.00042882	0.000313701	1503	tags=23%, list=9%, signal=21%	CNN1/MYH11/LMOD1/SFRP1/TGFB3/PGM5/FRMD6/TMOD1/CCN2/PHLDB2/OBSL1/FERMT2/ELN/PDGFRB/TACSTD2/ARHGAP6/CFL2/NRP1/TNNT1/S1PR1/CGNL1/CCDC88A/ARHGEF15/SORBS1/WAS/EPB41L3/EVL/MYH10/DLC1/SERPINF2/CSRP1/RGCC/CSRP2/TMOD2
GOBP_NEGATIVE_REGULATION_OF_TRANSMEMBRANE_TRANSPORT	GOBP_NEGATIVE_REGULATION_OF_TRANSMEMBRANE_TRANSPORT	82	0.62909	1.89065	3.02367e-05	0.000433943	0.00031745	1175	tags=22%, list=7%, signal=21%	CASQ2/ATP1A2/PLN/KCNE4/TWIST1/RRAD/MMP9/RGS4/CAV1/REM1/GEM/RGS2/NTSR1/PKD2/DRD2/THBS1/KCNH2/CLIC2
GOCC_SYNAPTIC_MEMBRANE	GOCC_SYNAPTIC_MEMBRANE	175	0.523545	1.72738	3.04766e-05	0.00043635	0.00031921	2222	tags=30%, list=13%, signal=27%	CALB2/GABRP/CHRNA3/EPHA7/KCNMA1/SYNDIG1/CRYAB/PALM/SORCS2/PDLIM4/NRP2/CNIH3/CNTNAP1/SSPN/SYP/LZTS1/NLGN2/PDE2A/SYT11/ANXA1/ATP2B4/DRD2/DLG4/COL13A1/STX11/MX1/DNM1/TAMALIN/ITGB3/ADORA1/FLRT3/ADGRL2/PRKCG/DBN1/F2R/CACNA1C/FOSL1/PCDH17/GABBR1/SLC8A1/STX1A/HIP1/MX2/SYT1/SHANK3/SEMA4C/SRGAP2/CLSTN3/CHRNB1/DMD/GABRD/KCND3/KCNJ3
GOBP_POSITIVE_REGULATION_OF_NEUROGENESIS	GOBP_POSITIVE_REGULATION_OF_NEUROGENESIS	162	0.547818	1.78407	3.0816e-05	0.000440166	0.000322001	3277	tags=35%, list=19%, signal=28%	CRABP2/FN1/NGFR/SLIT2/L1CAM/EGR2/GLI3/SERPINF1/PLXNB3/VEGFC/IL6/OBSL1/SEMA7A/NTN1/WNT2/CXCL12/PTN/NRP1/CX3CL1/MAP1B/DRD2/NUMBL/SMO/TLR2/CXCR4/TGFB1/PLXNC1/TRPV2/DBN1/SERPINE2/SMARCD3/IL34/ROBO1/CLCF1/GJC2/NTRK2/SHANK3/BHLHB9/ETV5/MDK/BMPR2/EPHA4/PLXND1/CAPRIN2/LIMK1/CDKL5/GDI1/SOX8/IL6ST/RASSF10/WNT3/MIR221/TNF/NAP1L1/TIAM2/PRKCH
GOBP_POSITIVE_REGULATION_OF_INTERLEUKIN_12_PRODUCTION	GOBP_POSITIVE_REGULATION_OF_INTERLEUKIN_12_PRODUCTION	34	0.741104	1.94174	3.18147e-05	0.000453254	0.000331576	2294	tags=50%, list=14%, signal=43%	CCL19/CD36/TNFSF4/IDO1/LAPTM5/IRF5/TLR2/SCIMP/CLEC7A/MAPK11/IL16/LTB/IL23A/MDK/CCR7/PLCB1/CD40
GOBP_CELLULAR_ION_HOMEOSTASIS	GOBP_CELLULAR_ION_HOMEOSTASIS	453	0.434378	1.55784	3.18823e-05	0.000453254	0.000331576	2424	tags=27%, list=14%, signal=24%	CASQ2/C7/ATP1A2/CALB2/PLN/JPH2/CCL19/CCL21/KCNMA1/APOE/TRPV4/S100A8/CD36/CP/CACNA2D1/CCL23/CCL8/SLC11A1/FGF2/THY1/SLC22A17/CCL13/SV2A/SLC24A3/CAV2/CXCL12/C5AR1/CAV1/SLAMF8/SLC4A3/S1PR3/ATP1A3/CYBRD1/CCL3/P2RX7/CXCL10/GJA1/CXCL9/STC1/RHCG/LTF/NTSR1/ATP2B4/C3AR1/KISS1/PTGIR/PKD2/CX3CL1/FPR1/S1PR1/HVCN1/FPR3/ADCY5/CD52/DRD2/CCR1/CXCL11/SLC9A9/ANXA6/CXCL13/DLG4/CCL5/RGN/CLIC2/CLIC4/PRNP/CMKLR1/CXCR4/…
GOBP_POSITIVE_REGULATION_OF_SMOOTH_MUSCLE_CELL_PROLIFERATION	GOBP_POSITIVE_REGULATION_OF_SMOOTH_MUSCLE_CELL_PROLIFERATION	74	0.629726	1.86751	3.25977e-05	0.000462337	0.00033822	1770	tags=34%, list=10%, signal=30%	RBPMS2/MMP9/MMP2/IL6/IGFBP5/CCN4/FGF2/PDGFRB/NR4A3/ADAMTS1/GJA1/CX3CL1/S1PR1/CALCRL/THBS1/CCL5/AIF1/PTAFR/P2RY6/SERPINF2/PDGFB/BMP4/GNAI2/MIR27A/TGM2
GOBP_REGULATION_OF_ENDOTHELIAL_CELL_MIGRATION	GOBP_REGULATION_OF_ENDOTHELIAL_CELL_MIGRATION	157	0.540612	1.75568	3.49907e-05	0.000495114	0.000362199	2648	tags=35%, list=16%, signal=30%	MEOX2/SLIT2/APOE/DCN/PRKD1/SERPINF1/SPARC/VEGFC/JCAD/FGF2/AKT3/NRP2/PTN/RHOJ/NRP1/FGFR1/STC1/ANXA1/ATP2B4/ADGRA2/FLT4/MMRN2/THBS1/CXCL13/PTPRM/TEK/TGFB1/ITGB3/SMOC2/PDGFB/RGCC/BMP4/RHOB/HSPB1/VASH1/TBXA2R/MIR27A/MIR23A/ETS1/PLK2/NOS3/PIK3CD/MAP3K3/NR2F2/HDAC7/MEF2C/CD40/SP100/BMPR2/PTGS2/GATA3/EDN1/HMOX1/RRAS/PIK3CG
GOCC_IMMUNOGLOBULIN_COMPLEX	GOCC_IMMUNOGLOBULIN_COMPLEX	133	0.577123	1.83443	3.54865e-05	0.000500956	0.000366472	2119	tags=44%, list=13%, signal=38%	IGHD/IGHV3-64/IGLV11-55/IGKV1D-12/IGHG1/IGLV6-57/IGHV2-70D/IGHV4-4/IGHV1-24/IGKV3D-20/IGHG4/IGHG2/IGHG3/IGKV2-28/IGLV3-12/IGLV1-51/IGHV2-70/IGLV3-19/IGLC3/IGKV1-12/IGHV4-39/IGKV1-39/IGLV3-21/IGHV1-69/IGHV2-5/IGLV2-11/IGLV1-36/IGKV5-2/CD79B/IGLV1-44/IGLV3-1/IGKV2-30/IGHV3-15/IGKC/IGKV1-6/IGLV3-10/IGHV5-51/IGHV1-69D/IGLV1-47/IGKV1D-39/IGKV6D-21/IGHV4-31/IGKV3-20/CD79A/IGHV4-59/IGHV3-7/IGKV1-8/IGLV3…
GOBP_RESPONSE_TO_FIBROBLAST_GROWTH_FACTOR	GOBP_RESPONSE_TO_FIBROBLAST_GROWTH_FACTOR	108	0.589871	1.85536	3.59453e-05	0.000506251	0.000370346	1586	tags=23%, list=9%, signal=21%	SFRP1/NGFR/CPS1/POSTN/SULF1/COL1A1/FGF7/TNC/CCN2/ANOS1/FGF2/CCL2/SHISA2/FGFR1/FGF19/EGR3/THBS1/CXCL13/CCL5/GPC1/FLRT3/SMOC2/FGF20/CXCL8/SULF2
GOBP_NEGATIVE_REGULATION_OF_EPITHELIAL_CELL_PROLIFERATION	GOBP_NEGATIVE_REGULATION_OF_EPITHELIAL_CELL_PROLIFERATION	104	0.600034	1.86465	3.61284e-05	0.000507645	0.000371366	2656	tags=40%, list=16%, signal=34%	SFRP2/SFRP1/NGFR/SULF1/APOE/SERPINF1/SCG2/SPARC/TGFB2/CCL2/CAV2/CAV1/PTN/LIMS2/CD109/GJA1/SNAI2/MCC/THBS1/PTPRM/RGN/ALOX5/TGFB1/CDKN1C/WFDC1/RGCC/BMP4/RUNX3/VASH1/HPN/ROBO1/KLF9/FLT1/NR2F2/MEF2C/DUSP10/STAT1/WDR13/TGFBR1/GATA3/SAV1/CDKN2B
GOBP_APPENDAGE_MORPHOGENESIS	GOBP_APPENDAGE_MORPHOGENESIS	99	0.592982	1.83078	3.62892e-05	0.000508129	0.00037172	1592	tags=22%, list=9%, signal=20%	SFRP2/HAND2/CRABP2/PRRX1/GREM1/TWIST1/GLI3/ROR2/TGFB2/GLI2/CHST11/HOXD9/SALL4/HOXD10/RECK/RARB/HOXD13/PCSK5/PKDCC/BMP4/CACNA1C/LEF1
GOCC_NEURON_SPINE	GOCC_NEURON_SPINE	128	0.573686	1.81792	3.6331e-05	0.000508129	0.00037172	2490	tags=30%, list=15%, signal=26%	ATP1A2/NGFR/PSD/SYNDIG1/CRYAB/FCGR2B/PALMD/PALM/SORCS2/PDLIM4/LAMA2/LZTS1/SYT11/NTSR1/MAP1B/DRD2/DLG4/APBA2/MX1/DNM1/ADORA1/PTPRO/SLA/SLC8A1/RGS10/MX2/SYNPO/NTRK2/SHANK3/SRGAP2/TANC2/KCND3/PRKAR2B/DOCK10/EPHA4/LPAR1/CD3E/DNAJB1
GOBP_POSITIVE_REGULATION_OF_PROTEIN_SERINE_THREONINE_KINASE_ACTIVITY	GOBP_POSITIVE_REGULATION_OF_PROTEIN_SERINE_THREONINE_KINASE_ACTIVITY	257	0.489286	1.68324	4.02359e-05	0.000561444	0.000410722	2943	tags=23%, list=17%, signal=20%	ADIPOQ/DKK1/CCL19/TGFB3/IGFBP6/ROR2/FERMT2/FGF2/PDGFC/FAM20A/PDGFRB/C5AR1/TCL1A/FGFR1/GADD45B/LTF/ATP2B4/PKD2/FPR1/CSF1R/MDFIC/ADAM8/THBS1/SHC2/CXCR4/TGFB1/FZD10/PIK3R5/S100A12/PDGFB/RGCC/ERBB2/MAPK11/IL34/S1PR2/ROBO1/PEA15/IGF2/FZD4/CD74/FLT1/SLC27A1/PTPRC/MAP3K12/CSPG4/DUSP5/CD40/EPHA4/LPAR1/CXCL17/MAP3K20/EDN1/PIK3CG/HMGA2/MAP4K1/UBB/FGD2/IKBKG/PKN1/AJUBA
GOBP_POSITIVE_REGULATION_OF_TRANSMEMBRANE_TRANSPORT	GOBP_POSITIVE_REGULATION_OF_TRANSMEMBRANE_TRANSPORT	145	0.548667	1.7589	4.10413e-05	0.000571362	0.000417978	2104	tags=26%, list=12%, signal=23%	ADIPOQ/KCNMB1/PLP1/JPH2/C3/TREM2/CACNA2D1/FLNA/THY1/CCL2/CLIP3/NR4A3/P2RX7/CXCL10/CXCL9/FGF19/NTSR1/PKD2/CX3CL1/CXCL11/SORBS1/KCNH2/RGN/PTAFR/P2RY6/PDZK1/APLNR/EHD3/PLCG2/F2RL3/F2R/RAMP3/RHOQ/GJC2/CCR2/SHANK3/CD19/DMD
GOBP_RESPONSE_TO_PEPTIDE	GOBP_RESPONSE_TO_PEPTIDE	406	0.448439	1.59026	4.27015e-05	0.000593109	0.000433886	2402	tags=19%, list=14%, signal=17%	ADIPOQ/REG1B/PLN/NGFR/CPS1/COL1A1/TREM2/FCGR2B/EGR2/CD36/FBN1/MMP9/MMP2/SERPINF1/REG1A/SPARC/CACNA2D1/RAB31/VGF/CCN2/IGFBP5/LDOC1/VIM/TIMP1/CAV2/CXCL12/CAV1/NR4A3/ATP1A3/GCG/F7/NLRP1/MMP13/GJA1/INHBB/ANXA1/VCAM1/MAP1B/LPL/ADCY5/KLF2/RARRES2/MYO5A/CYBB/SOCS3/SORBS1/IRF5/TEK/PRNP/TLR2/ICAM1/ANO1/FYN/TNS2/GNAI2/OTC/RAMP3/GJB2/RHOQ/IGF2/PDK4/ZFP36L1/RAB13/SLC27A1/SLC2A1/PRKCQ/PRKCB/PRKAR2B/OXTR/PIP4K…
GOMF_EXTRACELLULAR_MATRIX_STRUCTURAL_CONSTITUENT_CONFERRING_COMPRESSION_RESISTANCE	GOMF_EXTRACELLULAR_MATRIX_STRUCTURAL_CONSTITUENT_CONFERRING_COMPRESSION_RESISTANCE	13	0.886269	1.92257	4.33509e-05	0.000600747	0.000439474	335	tags=62%, list=2%, signal=60%	PRELP/OGN/ASPN/BGN/LUM/DCN/VCAN/PODN
GOBP_REGULATION_OF_GTPASE_ACTIVITY	GOBP_REGULATION_OF_GTPASE_ACTIVITY	411	0.443313	1.5704	4.41686e-05	0.000609497	0.000445875	2852	tags=25%, list=17%, signal=21%	SFRP1/SLIT2/CCL19/CCL18/CCL21/GNAO1/PLXNB3/ODAM/CCL23/CCL8/FERMT2/RGS4/THY1/CCL2/CCL13/CAV2/CCL3/ARHGAP6/CCL26/NRP1/RGS2/SYDE1/ARHGAP24/CX3CL1/S1PR1/GPSM1/ARHGAP23/RGS16/RASGRP2/RDX/CXCL13/ARHGEF15/CCL5/RGN/PRKG1/STARD8/CHN1/DLC1/CCL4/PLXNC1/RGS1/FZD10/RASGRP3/EPHA3/CCL17/ICAM1/GNB5/ARHGAP30/PBXIP1/DOCK2/F2R/ADAP2/ARHGAP25/NCKAP1L/ERBB2/ARHGAP10/FGD5/CCL3L3/RGS10/BCL6/ARHGAP31/ARHGEF6/ADPRH/FOXJ1…
GOBP_NEPHRON_DEVELOPMENT	GOBP_NEPHRON_DEVELOPMENT	107	0.603379	1.89064	4.4184e-05	0.000609497	0.000445875	2584	tags=37%, list=15%, signal=32%	ADIPOQ/SULF1/ACTA2/GREM1/GLI3/KIF26B/WWTR1/BASP1/FGF2/PDGFRB/HOXD11/TACSTD2/SIX2/FOXC1/PKD2/HEYL/PECAM1/SMO/TEK/ENPEP/CD34/TCF21/PDGFB/PTPRO/BMP4/SULF2/LAMB2/FOXJ1/DCHS1/FAT4/PBX1/NID1/MEF2C/GPR4/PODXL/LZTS2/STAT1/KLHL3/GATA3/CITED1
GOCC_TERTIARY_GRANULE_MEMBRANE	GOCC_TERTIARY_GRANULE_MEMBRANE	58	0.670156	1.93326	4.54971e-05	0.000625678	0.000457712	1422	tags=36%, list=8%, signal=33%	MCEMP1/OLR1/ITGAM/SLC11A1/CLEC5A/SLC2A3/ITGB2/GPR84/LAIR1/SIGLEC14/FCER1G/ITGAX/ADAM8/LILRB2/CYBB/PLAU/CD53/CD300A/PTAFR/STOM/CD93
GOBP_REGENERATION	GOBP_REGENERATION	150	0.547948	1.76778	4.55641e-05	0.000625678	0.000457712	2587	tags=29%, list=15%, signal=25%	GAP43/SGCA/SPP1/POSTN/KLK8/PRRX1/RGMA/NNMT/KLK6/APOD/TNC/GLI3/REG1A/IL6/FLNA/THY1/CXCL12/C5AR1/NR4A3/GLI1/PTN/F7/JAM3/AXL/ANXA1/MAP1B/CPQ/RGN/NREP/SOX15/LCP1/SULF2/CCN3/LAMB2/LGR6/RTN4RL2/MDK/DUSP10/PTPRU/SCARF1/EPHA4/NINJ2/RUNX1/HMOX1
GOBP_AMYLOID_BETA_CLEARANCE	GOBP_AMYLOID_BETA_CLEARANCE	33	0.742902	1.93482	4.65235e-05	0.000637404	0.00046629	676	tags=33%, list=4%, signal=32%	MARCO/C3/APOE/TREM2/ITGAM/CD36/CLU/MSR1/ITGB2/C5AR1/MYOCD
GOBP_REGULATION_OF_CELL_MATRIX_ADHESION	GOBP_REGULATION_OF_CELL_MATRIX_ADHESION	109	0.590169	1.85236	4.6751e-05	0.000639071	0.00046751	3010	tags=35%, list=18%, signal=29%	SFRP1/CCL21/SERPINE1/POSTN/GREM1/APOD/CD36/PHLDB2/FERMT2/EFEMP2/MMP14/THY1/COL16A1/FAM107A/ARHGAP6/NRP1/CDKN2A/CX3CL1/THBS1/PLAU/TEK/DLC1/EPHA3/CSF1/BCL6/GPM6B/MAP4K4/EFNA5/BST1/CCR7/MMP12/CD3E/RRAS/LIMS1/BCAS3/KDR/SKAP1/LIMCH1
GOBP_NEPHRON_EPITHELIUM_DEVELOPMENT	GOBP_NEPHRON_EPITHELIUM_DEVELOPMENT	81	0.616858	1.85239	4.68892e-05	0.000639514	0.000467834	2584	tags=38%, list=15%, signal=33%	ADIPOQ/GREM1/GLI3/KIF26B/WWTR1/BASP1/FGF2/HOXD11/TACSTD2/SIX2/FOXC1/PKD2/HEYL/PECAM1/SMO/CD34/TCF21/PTPRO/BMP4/LAMB2/FOXJ1/DCHS1/FAT4/PBX1/MEF2C/PODXL/LZTS2/STAT1/KLHL3/GATA3/CITED1
GOBP_MAINTENANCE_OF_LOCATION	GOBP_MAINTENANCE_OF_LOCATION	255	0.485471	1.67023	4.76811e-05	0.000648849	0.000474663	2420	tags=25%, list=14%, signal=22%	CASQ2/ATP1A2/PLN/JPH2/CCL19/CCL21/C3/APOE/S100A8/CD36/FBN1/IL6/FLNA/MSR1/FGF2/THY1/CAV1/CCL3/DZIP1/CXCL10/GJA1/CXCL9/S100A7/NTSR1/LTBP1/PKD2/CX3CL1/LPL/PLA2G4C/DRD2/CXCL11/SRGN/ANXA6/CCDC88A/NRROS/CLIC2/ITGB3/CCR5/P2RY6/APLNR/MDFI/PLCG2/DBN1/F2RL3/F2R/CACNA1C/SLC8A1/CD4/PDIA2/ITPR1/TMSB15A/PTPRC/S100A9/ITGAV/RASA3/CD19/UBASH3B/LCK/DMD/ITPR2/CCR7/SP100/CORO1A/ABCA1
GOBP_POSITIVE_REGULATION_OF_LYMPHOCYTE_DIFFERENTIATION	GOBP_POSITIVE_REGULATION_OF_LYMPHOCYTE_DIFFERENTIATION	86	0.609927	1.8541	4.7878e-05	0.000650065	0.000475553	2580	tags=44%, list=15%, signal=38%	CCL19/GLI3/TNFSF4/LILRB4/MMP14/GLI2/AXL/HLX/ANXA1/CD86/EGR3/ADAM8/LILRB2/BTK/RARA/NLRP3/RUNX3/NCKAP1L/LEF1/BCL6/IL2RA/CD74/HLA-DRA/PTPRC/HLA-DRB1/CD27/FOXP3/SASH3/IL23A/RHOH/MDK/CD83/DUSP10/ADA/SOX13/RUNX1/GATA3/ITPKB
GOBP_POSITIVE_REGULATION_OF_ENDOCYTOSIS	GOBP_POSITIVE_REGULATION_OF_ENDOCYTOSIS	81	0.61624	1.85053	4.85789e-05	0.000658102	0.000481432	1863	tags=25%, list=11%, signal=22%	SFRP4/CCL19/CCL21/SERPINE1/C3/APOE/TREM2/GREM1/CD36/RAB31/CLU/CLIP3/SELE/AXL/CD14/DRD2/PLCG2/NCKAP1L/HIP1/BICD1
GOBP_NEGATIVE_REGULATION_OF_COAGULATION	GOBP_NEGATIVE_REGULATION_OF_COAGULATION	34	0.734981	1.9257	4.89503e-05	0.00066165	0.000484027	2068	tags=59%, list=12%, signal=52%	FAP/SERPINE1/APOE/SERPING1/PLAT/THBS1/PLAU/TFPI/PRKG1/THBD/CD34/SERPINF2/PDGFB/SERPINE2/C1QTNF1/PROC/NOS3/PLAUR/ANXA5/UBASH3B
GOBP_AMINOGLYCAN_CATABOLIC_PROCESS	GOBP_AMINOGLYCAN_CATABOLIC_PROCESS	53	0.684962	1.95121	5.10366e-05	0.000688311	0.000503531	1419	tags=32%, list=8%, signal=29%	PRELP/OGN/LYVE1/OMD/BGN/CHIT1/LUM/DCN/VCAN/GPC6/FGF2/SDC2/CHI3L1/GPC1/FMOD/TGFB1/IDS
GOBP_EPITHELIAL_TUBE_MORPHOGENESIS	GOBP_EPITHELIAL_TUBE_MORPHOGENESIS	247	0.493161	1.68772	5.11767e-05	0.000688663	0.000503788	2586	tags=28%, list=15%, signal=24%	SFRP2/HAND1/HAND2/SFRP1/EPHA7/SLIT2/CTHRC1/GREM1/TWIST1/TNC/GLI3/KIF26B/TGFB2/MMP14/FGF2/ADAMTS12/GLI2/NTN1/WNT2/HOXD11/TACSTD2/TIE1/NRP1/SIX2/CXCL10/PKD2/SALL4/CSF1R/SOX17/ITGAX/VANGL2/SMO/CLIC4/DLC1/CXCR4/TGFB1/FZD2/CSF1/TCF21/BMP4/RHOB/LEF1/ENG/LGR5/FOXF1/DCHS1/NOTCH4/COL4A1/NFATC4/PIK3CD/SEMA4C/NDRG4/FAT4/PBX1/TEAD2/MEF2C/MDK/FUZ/PODXL/LZTS2/RASIP1/EPHA4/PLXND1/KLHL3/RPS7/PML/GATA3/CITED1/EDN1
GOBP_RESPONSE_TO_MECHANICAL_STIMULUS	GOBP_RESPONSE_TO_MECHANICAL_STIMULUS	149	0.550725	1.77342	5.14009e-05	0.000690143	0.000504871	2380	tags=30%, list=14%, signal=26%	ATP1A2/COL11A1/POSTN/COL1A1/COL3A1/TNC/TRPV4/DCN/MEIS2/MMP14/MMP7/SCEL/CXCL12/PTN/PDE2A/CHI3L1/CXCL10/GJA1/PKD2/AQP1/MAP1B/FOSB/DRD2/THBS1/TLR8/CXCR4/BMP6/FYN/FOSL1/SERPINE2/SLC8A1/ENG/HPN/ETS1/SLC2A1/TXNIP/SHANK3/STRA6/WHRN/DMD/RIPOR2/MDK/CD40/TLR5/HABP4
GOBP_CELL_COMMUNICATION_BY_ELECTRICAL_COUPLING	GOBP_CELL_COMMUNICATION_BY_ELECTRICAL_COUPLING	24	0.786142	1.93926	5.27265e-05	0.000705273	0.000515939	1738	tags=50%, list=10%, signal=45%	CASQ2/ATP1A2/GJA5/CAV1/ATP1A3/GJA1/DBN1/CACNA1C/GJC1/SLC8A1/GJB2/GJC2
GOBP_MUCOPOLYSACCHARIDE_METABOLIC_PROCESS	GOBP_MUCOPOLYSACCHARIDE_METABOLIC_PROCESS	91	0.594161	1.82477	5.29315e-05	0.000705273	0.000515939	1485	tags=27%, list=9%, signal=25%	PRELP/OGN/LYVE1/OMD/BGN/LUM/DCN/VCAN/FGF2/CHST11/CHST3/DSE/CHST1/CSGALNACT1/UST/CHST15/FMOD/CHST14/CSGALNACT2/HAS2/TGFB1/SPOCK2/IDS/PDGFB/ITIH5
GOBP_CELL_DIFFERENTIATION_INVOLVED_IN_KIDNEY_DEVELOPMENT	GOBP_CELL_DIFFERENTIATION_INVOLVED_IN_KIDNEY_DEVELOPMENT	48	0.703097	1.96984	5.29623e-05	0.000705273	0.000515939	2584	tags=50%, list=15%, signal=42%	ADIPOQ/ACTA2/GREM1/GLI3/MMP9/GLIS2/WWTR1/BASP1/SIX2/SMO/CD34/TCF21/PDGFB/PTPRO/BMP4/LAMB2/FOXJ1/FAT4/MEF2C/GPR4/PODXL/STAT1/GATA3/CITED1
GOBP_MORPHOGENESIS_OF_A_BRANCHING_STRUCTURE	GOBP_MORPHOGENESIS_OF_A_BRANCHING_STRUCTURE	145	0.546801	1.75292	5.29947e-05	0.000705273	0.000515939	2586	tags=32%, list=15%, signal=27%	SFRP2/SFRP1/EPHA7/SLIT2/SULF1/FGF7/GREM1/TNC/GLI3/MMP14/FGF2/GLI2/WNT2/HOXD11/TACSTD2/TIE1/NRP1/SIX2/RSPO3/PKD2/DRD2/SOCS3/COL13A1/HOXD13/SMO/CLIC4/CSF1/TCF21/BMP4/LEF1/SEMA3A/ENG/TGM2/FOXF1/DCHS1/NOTCH4/COL4A1/NFATC4/FAT4/PBX1/MDK/RASIP1/PLXND1/PML/CITED1/EDN1
GOCC_MICROFIBRIL	GOCC_MICROFIBRIL	11	0.90038	1.86454	5.38538e-05	0.000715131	0.000523151	894	tags=64%, list=5%, signal=60%	MFAP5/MFAP4/FBN1/EFEMP2/MFAP2/ADAMTS10/LTBP1
GOBP_REGULATION_OF_SYNAPSE_STRUCTURE_OR_ACTIVITY	GOBP_REGULATION_OF_SYNAPSE_STRUCTURE_OR_ACTIVITY	135	0.54776	1.7385	5.5781e-05	0.000739098	0.000540684	2171	tags=27%, list=13%, signal=24%	EPHA7/KLK8/SYNDIG1/APOE/FCGR2B/SPARC/TUBA1A/GPC6/NRP2/NTN1/AMIGO2/PTN/NLGN2/DRD2/LILRB2/SRGN/ARHGEF15/MX1/PRNP/TLR2/IL10RA/DNM1/FLRT3/ADGRL2/FYN/DBN1/DMPK/MX2/NTRK2/NFATC4/SHANK3/CLSTN3/MEF2C/TANC2/BHLHB9/TPBG/OXTR
GOBP_REGULATION_OF_ANTIGEN_PROCESSING_AND_PRESENTATION	GOBP_REGULATION_OF_ANTIGEN_PROCESSING_AND_PRESENTATION	20	0.81476	1.92789	5.61824e-05	0.000742788	0.000543384	2239	tags=65%, list=13%, signal=56%	CCL19/CCL21/TREM2/FCGR2B/SLC11A1/HLA-DOA/CD68/LILRB2/THBS1/WAS/HLA-DOB/CD74/CCR7
GOBP_NEGATIVE_REGULATION_OF_VASCULATURE_DEVELOPMENT	GOBP_NEGATIVE_REGULATION_OF_VASCULATURE_DEVELOPMENT	82	0.61927	1.86114	5.73723e-05	0.000756044	0.000553081	1997	tags=38%, list=12%, signal=33%	THBS4/THBS2/ISM1/SERPINE1/SULF1/DCN/SERPINF1/SPARC/EMILIN1/TGFB2/PTN/TIE1/ADAMTS1/NPR1/CXCL10/FOXC1/CLDN5/ATP2B4/ECSCR/KLF2/THBS1/PTPRM/ALOX5/TEK/COL4A2/RGCC/VASH1/PLK2/CCR2/HSPG2/STAB1
GOBP_EMBRYO_DEVELOPMENT_ENDING_IN_BIRTH_OR_EGG_HATCHING	GOBP_EMBRYO_DEVELOPMENT_ENDING_IN_BIRTH_OR_EGG_HATCHING	482	0.423522	1.51576	5.74353e-05	0.000756044	0.000553081	2649	tags=20%, list=16%, signal=17%	SFRP2/HAND1/MEOX2/HAND2/SFRP1/PLPP4/COL11A1/TGFB3/CTHRC1/HOPX/SULF1/COL1A1/PRRX1/TWIST1/GLI3/NKX3-2/NXN/DACT1/CCN1/ROR2/TGFB2/MMP14/SCEL/GLI2/CHST11/WNT9A/CHRD/WNT2/ARNT2/TIE1/SIX2/FGFR1/FOXC1/HOXD9/RSPO3/HEG1/PKD2/SALL4/TMEM100/RAI2/HOXD10/SOX17/ETNK2/GPR161/HOXC6/KLF2/SOCS3/FKBP10/VANGL2/SMO/GJB5/DLC1/SNAI1/TGFB1/MEOX1/SOX15/FZD2/PDGFB/PCSK5/MDFI/DBN1/BMP4/FOSL1/VASH1/SULF2/PCDH12/LEF1/ADGRF5/I…
GOCC_PROTEIN_COMPLEX_INVOLVED_IN_CELL_ADHESION	GOCC_PROTEIN_COMPLEX_INVOLVED_IN_CELL_ADHESION	30	0.757886	1.94999	5.91159e-05	0.000776475	0.000568027	2592	tags=60%, list=15%, signal=51%	ITGBL1/PLP1/ITGAM/ITGA11/ITGA5/EMILIN1/JAM2/ITGB2/ITGA7/JAM3/ITGAX/ITGB3/ITGAL/ITGAV/ITGB5/ITGB8/ITGA9/ITGB1
GOBP_POSITIVE_CHEMOTAXIS	GOBP_POSITIVE_CHEMOTAXIS	45	0.698705	1.92657	5.92987e-05	0.000777187	0.000568548	2007	tags=42%, list=12%, signal=37%	FGF7/GPNMB/SCG2/PLXNB3/VEGFC/FGF2/CXCL12/CCL3/F7/NRP1/CXCL10/CX3CL1/S1PR1/CCL5/PDGFB/CXCL8/BMP4/IL16/PGF
GOBP_NEGATIVE_REGULATION_OF_CARTILAGE_DEVELOPMENT	GOBP_NEGATIVE_REGULATION_OF_CARTILAGE_DEVELOPMENT	21	0.815753	1.95325	5.96425e-05	0.00078	0.000570606	1941	tags=62%, list=11%, signal=55%	EFEMP1/GREM1/NKX3-2/CCN4/ADAMTS12/GLI2/WNT9A/SNAI2/RARB/LTBP3/ADAMTS7/BMP4/RFLNB
GOBP_STRIATED_MUSCLE_CELL_DEVELOPMENT	GOBP_STRIATED_MUSCLE_CELL_DEVELOPMENT	58	0.665479	1.91977	6.1358e-05	0.000800702	0.00058575	2244	tags=38%, list=13%, signal=33%	COMP/MYH11/LMOD1/PGM5/FLNC/TMOD1/LOX/OBSL1/PDGFRB/CAV2/CFL2/TNNT1/SMO/CSRP1/CSRP2/TMOD2/BMP4/OBSCN/CHRNB1/DMD/RIPOR2/STAC3
GOBP_INTERLEUKIN_2_PRODUCTION	GOBP_INTERLEUKIN_2_PRODUCTION	51	0.681333	1.92945	6.23776e-05	0.000810544	0.00059295	2556	tags=49%, list=15%, signal=42%	VSIG4/LILRB4/IL20RB/LAPTM5/ANXA1/CD86/HAVCR2/HOMER3/CARD11/PRNP/CD34/CLEC7A/CD4/CCR2/PTPRC/GBP1/PRKCQ/FOXP3/SASH3/HDAC7/LAG3/CD83/CD3E/RUNX1/GATA3
GOBP_NEGATIVE_REGULATION_OF_DEFENSE_RESPONSE	GOBP_NEGATIVE_REGULATION_OF_DEFENSE_RESPONSE	157	0.533552	1.73275	6.23805e-05	0.000810544	0.00059295	2381	tags=29%, list=14%, signal=25%	ADIPOQ/PTGIS/TNFAIP6/APOE/SERPING1/FCGR2B/VSIG4/SERPINF1/FNDC4/HTRA1/C1QTNF3/SLAMF8/SYT11/IL20RB/CX3CL1/HAVCR2/DRD2/IFI16/LILRB1/CALCRL/SOCS3/A2M/ALOX5/TEK/SIGLEC10/ADORA1/NLRP3/WFDC1/CDH5/TNFAIP8L2/CCN3/PROC/IL2RA/FOXF1/PTPRC/HLA-DRB1/FOXP3/MDK/SIRPA/DHX58/DUSP10/SAMHD1/RPS19/MMP12/ADA
GOBP_REGULATION_OF_MONONUCLEAR_CELL_MIGRATION	GOBP_REGULATION_OF_MONONUCLEAR_CELL_MIGRATION	94	0.604779	1.8679	6.32866e-05	0.000820553	0.000600272	2247	tags=40%, list=13%, signal=35%	SLIT2/CCL21/SERPINE1/GREM1/APOD/CCL2/JAM2/CXCL12/C5AR1/SLAMF8/ECM1/CCL3/CXCL10/MSN/S100A7/C3AR1/CSF1R/ADAM8/CCR1/RARRES2/THBS1/CXCL13/CCL5/AIF1/PLA2G7/CMKLR1/CCL4/CSF1/IL34/CCN3/DUSP1/CCR2/CD99L2/RIPOR2/DOCK8/MDK/CCR7/PLCB1
GOBP_RESPONSE_TO_VIRUS	GOBP_RESPONSE_TO_VIRUS	287	0.473934	1.6441	6.34433e-05	0.000820823	0.000600469	3413	tags=33%, list=20%, signal=27%	CCL19/ACTA2/TNFSF4/IL6/CCL8/FLNA/CLU/HTRA1/CXCL12/KCNJ8/AIM2/FGR/NLRP1/CXCL10/CXCL9/IFI44L/POU2F2/IFI16/LILRB1/APOBEC3G/IFI6/RNASE2/IRF5/CCL5/IFI44/TLR8/MX1/SLFN11/OAS2/IFIT1/CXCR4/CCL4/FOSL1/HSPB1/MAPK11/BST2/BATF3/TRIM22/ISG15/HERC5/IL2RA/IFIT3/MX2/RSAD2/PTPRC/GBP1/FOXP3/APOBEC3C/DDIT4/IFIH1/PQBP1/IL23A/DHX58/WDFY4/DDX58/APOBEC3F/CD40/SAMHD1/APOBEC3D/ITGB8/TPT1/MMP12/STAT1/PMAIP1/PRF1/PML/SHFL/…
GOBP_REGULATION_OF_COAGULATION	GOBP_REGULATION_OF_COAGULATION	52	0.674004	1.91475	6.53772e-05	0.000844036	0.000617451	2068	tags=48%, list=12%, signal=42%	FAP/SERPINE1/APOE/SERPING1/CD36/CAV1/F7/PLAT/THBS1/PLAU/TFPI/PRKG1/THBD/CD34/SERPINF2/PDGFB/F2R/SERPINE2/TBXA2R/C1QTNF1/PROC/NOS3/PLAUR/ANXA5/UBASH3B
GOMF_PEPTIDASE_ACTIVITY	GOMF_PEPTIDASE_ACTIVITY	427	0.437358	1.55808	6.66508e-05	0.000858644	0.000628137	1832	tags=18%, list=11%, signal=16%	KLK5/PRSS2/SFRP1/FAP/UCHL1/ADAM12/PRSS1/CPS1/KLK7/KLK8/CTSG/HTRA3/CPXM2/MMP11/HABP2/KLK6/F10/GGT5/MMP9/MMP2/ADAMTS2/C1R/C1S/CPXM1/MMP14/ADAMTS12/CTSK/MMP7/KLK10/HTRA1/GZMK/TPSB2/ADAM33/ADAMTS4/MMP19/MMP1/ADAMTS10/ADAMTS1/CTSL/F7/ADAMTS5/PGC/MMP13/TPSAB1/LTF/GZMH/ADAMTS8/PLAT/CPQ/ADAM8/CPE/XPNPEP2/ADAMTSL4/PLAU/TPSD1/CLCA1/CTSF/ENPEP/KLK11/TMPRSS11E/CTSW/ADAMTS7/PCSK5/CFD/ADAM19/VASH1/USP27X/CTSB/…
GOBP_VASCULAR_PROCESS_IN_CIRCULATORY_SYSTEM	GOBP_VASCULAR_PROCESS_IN_CIRCULATORY_SYSTEM	179	0.522872	1.7249	6.76846e-05	0.000870107	0.000636523	1963	tags=27%, list=12%, signal=24%	COMP/ATP1A2/AKAP12/SLIT2/CPS1/KCNMA1/APOE/TACR2/ACTA2/TRPV4/CD36/SLC1A3/GUCY1A1/FERMT2/SLC2A3/GJA5/SLC24A3/CAV1/SLC4A3/KCNJ8/PDE2A/NPR1/FOXC1/GJA1/RGS2/CLDN5/ATP2B4/SLC16A2/KLF2/PRKG1/TEK/TGFB1/KCNMB4/PTAFR/ADORA1/SERPINF2/BMP6/ICAM1/CDH5/RAMP2/F2R/TBXA2R/SLC8A1/MIR23A/NOS3/SLC27A1/SLC2A1/SCPEP1
GOBP_PROTEIN_KINASE_B_SIGNALING	GOBP_PROTEIN_KINASE_B_SIGNALING	195	0.513701	1.70531	6.80877e-05	0.000873431	0.000638955	3303	tags=39%, list=20%, signal=32%	CCL19/CCL21/FGF7/SFRP5/F10/LOX/IGFBP5/FERMT2/TSPYL5/FGF2/CCL2/PHLDA3/PDGFRB/CCL3/RCN3/F7/FGFR1/CHI3L1/AXL/FGF19/CD86/CX3CL1/TMEM100/OSM/DRD2/ADAM8/THBS1/CCL5/TEK/TGFB1/FGF20/PIK3R5/HCLS1/PDGFB/FYN/RAMP3/ERBB2/ENG/HIP1/C1QTNF1/IGF2/ZFP36L1/PIK3AP1/VAV1/MC1R/NTRK2/PIK3CD/BANK1/CD19/LCK/TPBG/AKR1C2/CSF3/CCR7/CD40/TGFBR1/GATA3/ITGB1/RRAS/PIK3CG/RAC2/IRS1/H19/KDR/DDIT3/NOP53/MIR221/TNFAIP8L3/RHOG/TNF/…
GOMF_SCAVENGER_RECEPTOR_ACTIVITY	GOMF_SCAVENGER_RECEPTOR_ACTIVITY	35	0.725984	1.91816	6.82709e-05	0.000873926	0.000639317	2553	tags=49%, list=15%, signal=41%	MARCO/SSC5D/COLEC12/CD36/CD163/SCARF2/MSR1/LOXL4/SCARA3/LOXL2/ENPP2/LOXL3/ACKR3/TMPRSS5/STAB1/SCARF1/PGBD1
GOBP_NEGATIVE_REGULATION_OF_WOUND_HEALING	GOBP_NEGATIVE_REGULATION_OF_WOUND_HEALING	50	0.679307	1.91952	6.90625e-05	0.00088219	0.000645362	2068	tags=50%, list=12%, signal=44%	FAP/SERPINE1/APOE/SERPING1/PHLDB2/FGF2/CD109/GJA1/PLAT/THBS1/PLAU/TFPI/PRKG1/ALOX5/THBD/CD34/WFDC1/SERPINF2/PDGFB/SERPINE2/C1QTNF1/PROC/NOS3/PLAUR/UBASH3B
GOBP_MACROPHAGE_CYTOKINE_PRODUCTION	GOBP_MACROPHAGE_CYTOKINE_PRODUCTION	15	0.85878	1.93341	7.11458e-05	0.000906883	0.000663427	1797	tags=60%, list=11%, signal=54%	TGFB3/CD36/TGFB2/SEMA7A/LAPTM5/LILRB1/GPRC5B/TGFB1/CD74
GOMF_CHEMOATTRACTANT_ACTIVITY	GOMF_CHEMOATTRACTANT_ACTIVITY	21	0.811819	1.94383	7.14798e-05	0.000909223	0.000665138	2007	tags=57%, list=12%, signal=50%	FGF7/GPNMB/SCG2/VEGFC/FGF2/CCL3/CXCL10/CX3CL1/CCL5/PDGFB/BMP4/PGF
GOBP_RECEPTOR_INTERNALIZATION	GOBP_RECEPTOR_INTERNALIZATION	83	0.600816	1.80922	7.25615e-05	0.000919474	0.000672638	1792	tags=29%, list=11%, signal=26%	DKK1/SFRP4/GREM1/CD36/RAMP1/RAB31/LILRB4/SELE/ITGB2/CAV1/FCER1G/DRD2/LILRB1/CALCRL/DLG4/MX1/DNM1/ITGB3/CXCL8/PLCG2/RAMP2/RAMP3/ACKR3/MX2
GOBP_REGULATION_OF_EXTENT_OF_CELL_GROWTH	GOBP_REGULATION_OF_EXTENT_OF_CELL_GROWTH	76	0.621936	1.8508	7.25901e-05	0.000919474	0.000672638	2770	tags=34%, list=16%, signal=29%	CRABP2/FN1/SPP1/EPHA7/L1CAM/APOE/SEMA7A/NTN1/SPART/SEMA3G/CXCL12/NRP1/MAP1B/OLFM1/SEMA6B/TRPV2/DBN1/SEMA3A/SEMA4C/SEMA6C/DPYSL2/BMPR2/ARHGAP4/LIMK1/CDKL5/GDI1
GOBP_CAMERA_TYPE_EYE_DEVELOPMENT	GOBP_CAMERA_TYPE_EYE_DEVELOPMENT	204	0.502541	1.67487	7.44721e-05	0.00094134	0.000688633	1933	tags=24%, list=11%, signal=22%	CYP1B1/MAB21L2/COL8A1/COL8A2/EFEMP1/CRYAB/TWIST1/FBN1/GLI3/SERPINF1/INHBA/TMOD1/OBSL1/MITF/TGFB2/FGF2/THY1/VIM/MEIS1/ALDH1A3/WNT9A/WNT2/PDGFRB/PTN/SDK1/RHOJ/NRP1/FOXC1/ATP2B4/MAF/DRD2/ARHGEF15/PTPRM/CLIC4/AQP5/BMP4/CACNA1C/BFSP1/SMARCD3/C12orf57/LAMB2/TWSG1/NES/FZD4/CDON/FLT1/COL4A1/NTRK2/STRA6
GOBP_REGULATION_OF_DEVELOPMENTAL_GROWTH	GOBP_REGULATION_OF_DEVELOPMENTAL_GROWTH	222	0.496996	1.67874	7.53844e-05	0.000950883	0.000695614	2809	tags=29%, list=17%, signal=25%	PI16/CRABP2/FN1/SPP1/EPHA7/L1CAM/APOE/REG1A/BASP1/RGS4/FGF2/MEIS1/SEMA7A/NTN1/SPART/SEMA3G/WNT2/CXCL12/GLI1/FOXS1/NRP1/FOXC1/GJA1/RGS2/HLX/MAP1B/OLFM1/DRD2/GAMT/LATS2/SEMA6B/SMO/CXCR4/WWC2/TRPV2/SOX15/FGF20/CSF1/DBN1/BMP4/MAPK11/SEMA3A/IGF2/SYT1/SEMA4C/SASH3/WWC3/SEMA6C/DPYSL2/MEF2C/PLCB1/DUSP10/HEY2/BMPR2/ARHGAP4/TGFBR1/RUNX1/LIMK1/EDN1/SAV1/CDKL5/ZP3/GDI1/PIM1/SYT17
GOBP_FAT_CELL_DIFFERENTIATION	GOBP_FAT_CELL_DIFFERENTIATION	175	0.513446	1.69406	7.60799e-05	0.000957655	0.000700569	3138	tags=31%, list=19%, signal=25%	ADIPOQ/FABP4/SFRP2/SULT1E1/SFRP1/MEDAG/MMP11/EGR2/IL6/LMO3/WWTR1/FERMT2/CCN4/MAFB/CLIP3/ZNF385A/NR4A3/C1QTNF3/WIF1/RGS2/INHBB/TGFB1I1/DIO2/LPL/RARRES2/ALOX5/CMKLR1/TGFB1/MIR27A/ADGRF5/ZFP36L1/TRIB2/ATF5/PLCB1/DUSP10/CCDC71L/SOX13/BBS9/CCDC3/IL11/PTGS2/GATA3/TFE3/SAV1/HMGA2/SLC2A4/PIM1/SOX8/DDIT3/WNT5B/AAMDC/JDP2/TNF/PDGFRA
GOBP_REGULATION_OF_RECEPTOR_MEDIATED_ENDOCYTOSIS	GOBP_REGULATION_OF_RECEPTOR_MEDIATED_ENDOCYTOSIS	82	0.613353	1.84335	7.6921e-05	0.00096623	0.000706842	1950	tags=24%, list=12%, signal=22%	ADIPOQ/DKK1/SFRP4/CCL19/CCL21/SERPINE1/C3/APOC1/GREM1/CLU/SELE/SYT11/DRD2/DLG4/ITGB3/PLCG2/MIR27A/HIP1/BICD1/ITGAV
GOBP_OSTEOCLAST_DIFFERENTIATION	GOBP_OSTEOCLAST_DIFFERENTIATION	75	0.622115	1.84992	7.78634e-05	0.000976039	0.000714017	2583	tags=41%, list=15%, signal=35%	SFRP1/TREM2/FBN1/LILRB4/CCN4/MITF/CLDN18/GPR68/FSTL3/OSCAR/MAFB/TYROBP/LRRC17/CCL3/CD109/SIGLEC15/LTF/CSF1R/CCR1/LILRB1/RASSF2/CSF1/SNX10/GPR183/GPR137B/UBASH3B/IL23A/SLC9B2/PIAS3/ANXA2/TFE3
GOBP_REGULATION_OF_LYMPHOCYTE_DIFFERENTIATION	GOBP_REGULATION_OF_LYMPHOCYTE_DIFFERENTIATION	143	0.555481	1.7767	7.9405e-05	0.000993303	0.000726646	2580	tags=37%, list=15%, signal=32%	SFRP1/CCL19/GLI3/INHBA/TNFSF4/LILRB4/MMP14/GLI2/HLA-DOA/SLAMF8/AXL/HLX/ANXA1/CD86/EGR3/ADAM8/LILRB2/BTK/CARD11/RARA/LOXL3/NLRP3/NFAM1/BMP4/DTX1/RUNX3/NCKAP1L/ERBB2/LEF1/BCL6/FOXJ1/IL2RA/CD74/ZFP36L1/HLA-DRA/CCR2/PTPRC/ZNF683/HLA-DRB1/CD27/FOXP3/SASH3/IL23A/RHOH/MDK/LAG3/CD83/DUSP10/ADA/SOX13/RUNX1/GATA3/ITPKB
GOBP_DETECTION_OF_STIMULUS	GOBP_DETECTION_OF_STIMULUS	149	0.543355	1.74969	8.08862e-05	0.00100936	0.000738392	2016	tags=25%, list=12%, signal=22%	CASQ2/KCNMB1/COL11A1/NGFR/FAP/TGFB3/SSC5D/TREM2/SRPX/C4B/CXCL12/LY96/OR51E2/NTSR1/CST2/PKD2/OR2I1P/SMO/TLR2/CXCR4/KCNMB4/ADORA1/NLRP3/CLEC7A/CST1/ANO1/FYN/OR51E1/CACNA2D4/SERPINE2/HPN/FOXF1/SYT1/PLEKHB1/HLA-DRB1/TLR1/WHRN
GOCC_DYNACTIN_COMPLEX	GOCC_DYNACTIN_COMPLEX	11	0.894717	1.85281	8.10226e-05	0.00100936	0.000738392	231	tags=27%, list=1%, signal=27%	ACTG2/ACTL8/ACTA2
GOCC_LEADING_EDGE_MEMBRANE	GOCC_LEADING_EDGE_MEMBRANE	136	0.54913	1.74321	8.19321e-05	0.00101859	0.000745144	2628	tags=29%, list=16%, signal=25%	FAP/LAMP5/PSD/TRPV4/ANTXR1/REG1A/ITGA5/PALM/FERMT2/JCAD/THY1/SGCE/FAM107A/PLEKHO1/FGR/PDPN/RASGRP2/AIF1/EPB41L3/DLC1/ITGB3/SH2D3C/ADORA1/PLEK/SCIMP/LCP1/FGD5/GABARAPL1/ITGAV/ADGRE2/MYO1G/CSPG4/RIPOR2/DOCK8/DDX58/PLXND1/PDE4A/TLN1/ITGB1/CDKL5
GOCC_LAMELLIPODIUM	GOCC_LAMELLIPODIUM	182	0.512666	1.69473	8.23376e-05	0.00102153	0.000747294	3273	tags=35%, list=19%, signal=28%	ACTG2/FAP/MYLK/ACTA2/DPYSL3/TRPV4/ANTXR1/FERMT2/PDLIM4/ABLIM3/APBB1/PDPN/PALLD/FSCN1/PKD2/MCC/RDX/CCDC88A/PTPRM/AIF1/EVL/APBB1IP/MYH10/ITGB3/PTPRO/DBN1/STMN2/PSTPIP1/FGD5/ARHGAP31/ARHGEF6/RAB13/ILK/CAPG/ITGAV/SRGAP2/MYO1G/CSPG4/TUBB3/DOCK8/PODXL/WASF1/CARMIL2/FGD1/ABI3/CORO1A/PLXND1/STX2/LIMK1/ITGB1/RAC2/NHS/FGD2/AJUBA/ACTB/FER/APBB2/FLOT1/TESC/GSN/TIAM2/SLC39A6/NME2
GOMF_PROTEIN_TYROSINE_KINASE_ACTIVITY	GOMF_PROTEIN_TYROSINE_KINASE_ACTIVITY	116	0.572257	1.79824	8.35545e-05	0.0010345	0.000756785	2069	tags=25%, list=12%, signal=22%	EPHB6/EPHA7/PDGFRL/EFEMP1/DDR2/ROR2/NRP2/PDGFRB/TIE1/FGR/NRP1/FGFR1/AXL/CSF1R/FLT4/HCK/BTK/TEK/EPHA3/FES/PKDCC/FYN/DYRK3/SLA/ERBB2/MATK/FLT1/NTRK2/LCK
GOBP_REGULATION_OF_ANIMAL_ORGAN_MORPHOGENESIS	GOBP_REGULATION_OF_ANIMAL_ORGAN_MORPHOGENESIS	141	0.558202	1.78253	8.45693e-05	0.00104381	0.000763597	1783	tags=18%, list=11%, signal=17%	SFRP2/DKK1/SFRP1/NGFR/CTHRC1/SULF1/FGF7/GREM1/DACT1/ROR2/GPC6/WNT10A/WNT2/TACSTD2/SIX2/RSPO3/VANGL2/SMO/PRICKLE2/FZD1/CD34/FZD2/CSF1/BMP4/ROBO1/FZD4
GOBP_CARDIAC_CONDUCTION	GOBP_CARDIAC_CONDUCTION	80	0.611588	1.83602	8.46521e-05	0.00104381	0.000763597	2222	tags=35%, list=13%, signal=31%	CASQ2/ATP1A2/PLN/FXYD6/KCNE4/CACNA2D1/FLNA/GJA5/CAV1/SLC4A3/ATP1A3/NPR1/SCN1B/GJA1/ATP2B4/FXYD4/KCNH2/EHD3/CACNA2D4/CACNA1C/GJC1/SLC8A1/DMPK/ITPR1/NPR2/KCND3/ITPR2/KCNJ3
GOBP_POSITIVE_REGULATION_OF_PROTEIN_KINASE_B_SIGNALING	GOBP_POSITIVE_REGULATION_OF_PROTEIN_KINASE_B_SIGNALING	127	0.570466	1.80027	8.49328e-05	0.00104466	0.000764214	3230	tags=45%, list=19%, signal=37%	CCL19/CCL21/FGF7/F10/IGFBP5/FERMT2/TSPYL5/FGF2/PDGFRB/CCL3/F7/FGFR1/CHI3L1/AXL/FGF19/CD86/CX3CL1/OSM/ADAM8/THBS1/TEK/TGFB1/FGF20/PIK3R5/HCLS1/PDGFB/FYN/RAMP3/ERBB2/ENG/HIP1/C1QTNF1/IGF2/PIK3AP1/VAV1/MC1R/PIK3CD/CD19/LCK/TPBG/AKR1C2/CSF3/CCR7/TGFBR1/GATA3/ITGB1/PIK3CG/RAC2/IRS1/H19/MIR221/TNFAIP8L3/RHOG/TNF/PDGFRA/ARRB2/TNFSF11
GOBP_NEGATIVE_REGULATION_OF_KINASE_ACTIVITY	GOBP_NEGATIVE_REGULATION_OF_KINASE_ACTIVITY	229	0.485705	1.64766	8.50664e-05	0.00104466	0.000764214	2368	tags=18%, list=14%, signal=16%	ADIPOQ/FABP4/SFRP2/SFRP1/UCHL1/APOE/LILRB4/WWTR1/RGS4/THY1/CAV1/MYOCD/CDKN2A/RGS2/HEG1/SOCS3/LATS2/RGN/MAPK8IP1/CD300A/CDKN1C/SH3BP5/PTPRO/BMP4/HSPB1/SLC8A1/GMFG/ITPRIP/DUSP1/INKA1/PTPRC/TRIB2/NR2F2/WARS1/DUSP5/UBASH3B/RHOH/PRKAR2B/PIP4K2A/DUSP10/RASIP1/PIK3IP1
GOBP_AORTIC_VALVE_MORPHOGENESIS	GOBP_AORTIC_VALVE_MORPHOGENESIS	25	0.775318	1.92021	8.54361e-05	0.00104707	0.000765979	2556	tags=64%, list=15%, signal=54%	SLIT2/SLIT3/TWIST1/EMILIN1/ELN/NFATC1/TIE1/SNAI2/HEYL/SNAI1/TGFB1/BMP4/ROBO1/NOS3/HEY2/GATA3
GOBP_REGULATION_OF_PRODUCTION_OF_MOLECULAR_MEDIATOR_OF_IMMUNE_RESPONSE	GOBP_REGULATION_OF_PRODUCTION_OF_MOLECULAR_MEDIATOR_OF_IMMUNE_RESPONSE	116	0.57137	1.79546	8.67992e-05	0.00106162	0.000776625	2032	tags=29%, list=12%, signal=26%	KLK5/TGFB3/KLK7/FCGR2B/CD36/TNFSF4/LILRB4/IL6/TGFB2/SEMA7A/NR4A3/PGC/IL1R1/LAPTM5/CD22/LILRB1/BTK/GPRC5B/TGFB1/NLRP3/SCIMP/CLEC7A/BST2/BCL6/TNFRSF4/CLCF1/TRIL/CD74/CLC/CCR2/RSAD2/PTPRC/FOXP3/SASH3
GOMF_SERINE_TYPE_ENDOPEPTIDASE_INHIBITOR_ACTIVITY	GOMF_SERINE_TYPE_ENDOPEPTIDASE_INHIBITOR_ACTIVITY	49	0.670711	1.88227	8.82457e-05	0.00107713	0.000787972	3224	tags=61%, list=19%, signal=50%	SPOCK1/SERPINE1/SERPING1/SERPINF1/COL6A3/ANOS1/CD109/RECK/A2M/SERPINB5/TFPI/SERPINH1/WFDC1/SERPINF2/SERPINA6/ITIH5/SERPINE2/PCSK1N/SERPINA4/COL7A1/WFDC10B/SERPINI1/COL28A1/ANXA2/PAPLN/TFPI2/SERPIND1/SERPINB9/WFDC3/SPINK1
GOBP_NEGATIVE_REGULATION_OF_OSTEOCLAST_DIFFERENTIATION	GOBP_NEGATIVE_REGULATION_OF_OSTEOCLAST_DIFFERENTIATION	23	0.788336	1.92434	8.91565e-05	0.00108606	0.0007945	2432	tags=57%, list=14%, signal=48%	SFRP1/FBN1/LILRB4/CLDN18/FSTL3/MAFB/LRRC17/CCL3/LTF/LILRB1/GPR137B/UBASH3B/PIAS3
GOBP_PROTEIN_POLYMERIZATION	GOBP_PROTEIN_POLYMERIZATION	254	0.482622	1.65816	9.01273e-05	0.00109567	0.000801534	2551	tags=22%, list=15%, signal=19%	CASQ2/LMOD1/SLIT2/CCL21/TRPV4/TMOD1/HSPA1A/ELN/CLIP3/FAM107A/GAS7/ARHGAP6/CCL26/HDGFL3/MAP1B/SPTBN5/CYRIA/HCK/RDX/WAS/AIF1/EVL/MX1/KANK3/MYADM/DNM1/FES/SVIL/HCLS1/ICAM1/CDH5/DBN1/TMOD2/STMN2/PSTPIP1/NCKAP1L/CDC42EP3/MAP7D3/GMFG/HSPA1B/ESAM/MX2/TMSB15A/CAPG/PREX1/TUBG2/CSF3/CCR7/WASF1/CARMIL2/SPIRE1/CAMSAP2/CORO1A/PLEKHG2/WASHC1/RANGRF/TOGARAM1
GOBP_EOSINOPHIL_CHEMOTAXIS	GOBP_EOSINOPHIL_CHEMOTAXIS	15	0.855532	1.9261	9.04237e-05	0.00109707	0.000802556	1304	tags=67%, list=8%, signal=62%	CCL21/SCG2/CCL8/CCL2/CCL13/CCL3/CCL26/CX3CL1/CCL5/CCL4
GOBP_POSITIVE_REGULATION_OF_BINDING	GOBP_POSITIVE_REGULATION_OF_BINDING	144	0.539759	1.73079	9.35667e-05	0.00113201	0.000828114	2559	tags=22%, list=15%, signal=19%	HAND2/CTHRC1/APOE/TWIST1/MMP9/DACT1/RAMP1/SPON1/CAV1/GCG/MYOCD/LARP6/NRP1/FOXC1/CLDN5/GPSM1/CLIC2/RARA/TGFB1/RAMP2/BMP4/ZNF618/PLK2/MFNG/PLAUR/RIPOR2/CSF3/EPHA4/PLXND1/ANXA2/GATA3/CAPRIN2
GOBP_REGULATION_OF_RELEASE_OF_SEQUESTERED_CALCIUM_ION_INTO_CYTOSOL	GOBP_REGULATION_OF_RELEASE_OF_SEQUESTERED_CALCIUM_ION_INTO_CYTOSOL	54	0.677379	1.93495	9.3678e-05	0.00113201	0.000828114	2104	tags=39%, list=12%, signal=34%	CASQ2/ATP1A2/PLN/JPH2/THY1/CXCL10/CXCL9/NTSR1/PKD2/CX3CL1/CXCL11/CLIC2/P2RY6/APLNR/F2RL3/F2R/CACNA1C/SLC8A1/CD19/UBASH3B/DMD
GOBP_REGULATION_OF_LEUKOCYTE_APOPTOTIC_PROCESS	GOBP_REGULATION_OF_LEUKOCYTE_APOPTOTIC_PROCESS	69	0.638343	1.88068	9.41e-05	0.00113253	0.000828496	2580	tags=41%, list=15%, signal=35%	CCL19/CCL21/IDO1/CXCL12/CDKN2A/AXL/TSC22D3/ANXA1/ADAM8/LILRB1/BTK/CCL5/HCAR2/HCLS1/BMP4/GIMAP8/BCL6/PDCD1/CD74/PRKCQ/PIK3CD/CD27/CD274/MEF2C/DOCK8/CCR7/ADA/ITPKB
GOBP_EOSINOPHIL_MIGRATION	GOBP_EOSINOPHIL_MIGRATION	18	0.82882	1.94448	9.42527e-05	0.00113253	0.000828496	1304	tags=67%, list=8%, signal=62%	CCL21/SCG2/CCL8/CCL2/CCL13/CCL3/CCL26/CX3CL1/ADAM8/CCL5/CD300A/CCL4
GOBP_RAS_PROTEIN_SIGNAL_TRANSDUCTION	GOBP_RAS_PROTEIN_SIGNAL_TRANSDUCTION	297	0.467898	1.62141	9.44658e-05	0.00113253	0.000828496	3367	tags=29%, list=20%, signal=24%	NGFR/PSD/APOE/ARHGEF25/COL1A2/COL3A1/PRKD1/TIMP2/MRAS/TGFB2/FGF2/NTN1/PDGFRB/RERG/ARHGAP6/RHOJ/NRP1/CDKN2A/PDPN/KANK2/HEG1/ARHGAP24/RASGRP2/RDX/WAS/AIF1/STARD8/SHC2/DLC1/DOK2/RASGRP3/CYTH4/RAB42/CSF1/F2RL3/F2R/RHOB/MAPK11/CDC42EP3/CADM4/RAB33A/BCL6/ROBO1/P2RY8/PLK2/VAV1/ARHGAP29/RASA3/ZNF304/MAP4K4/ELMO1/RIPOR2/RHOH/GPR4/WASF1/RIPOR1/RASIP1/CYTH3/LPAR1/ARHGAP4/ABCA1/GPR65/RHOD/LPAR6/STMN3/RANGRF/…
GOBP_POSITIVE_REGULATION_OF_INFLAMMATORY_RESPONSE	GOBP_POSITIVE_REGULATION_OF_INFLAMMATORY_RESPONSE	95	0.595068	1.83688	9.46486e-05	0.00113253	0.000828496	3350	tags=48%, list=20%, signal=39%	FABP4/SERPINE1/C3/TREM2/S100A8/TNFSF4/IL6/IDO1/CCN4/CCL3/PDE2A/OSMR/CX3CL1/LPL/OSM/ADAM8/BTK/GPRC5B/PLA2G7/TLR2/S100A12/LILRA5/GPSM3/IL16/ETS1/TGM2/CCR2/S100A9/IL23A/MDK/GPR4/CCR7/RPS19/PTGS2/PIK3CG/ZBP1/TAC1/ZP3/IFI35/IL6ST/HLA-E/TNF/TNFSF11/CCL24/NFKBIA/CREB3L3
GOBP_B_CELL_DIFFERENTIATION	GOBP_B_CELL_DIFFERENTIATION	102	0.582721	1.80562	9.46584e-05	0.00113253	0.000828496	2884	tags=35%, list=17%, signal=29%	SFRP1/FCGR2B/INHBA/IL6/LGALS1/MMP14/CR2/SLAMF8/VCAM1/CD79B/BTK/CARD11/LYL1/CD79A/PLCG2/NFAM1/NCKAP1L/BCL6/MS4A1/ITM2A/CLCF1/ZFP36L1/GPR183/PTPRC/MFNG/CD27/ADGRG3/CD19/DOCK10/ADA/IL11/ITGB1/LRRC8A/HHEX/CMTM7/NKX2-3
GOCC_SMALL_NUCLEAR_RIBONUCLEOPROTEIN_COMPLEX	GOCC_SMALL_NUCLEAR_RIBONUCLEOPROTEIN_COMPLEX	86	-0.607823	-1.94584	9.52948e-05	0.00113789	0.000832417	1299	tags=15%, list=8%, signal=14%	RNU6ATAC/RNU5E-1/RNU4-2/RNU5D-1/SNRPGP15/RNVU1-4/RNVU1-19/RNU5F-1/RNU4ATAC/RNVU1-7/RNU4-1/RNVU1-15/RNU1-4
GOBP_AMINE_TRANSPORT	GOBP_AMINE_TRANSPORT	45	0.689493	1.90117	9.65649e-05	0.00115078	0.000841848	1867	tags=42%, list=11%, signal=38%	ATP1A2/CHRNA3/VIP/TACR2/SNCG/RGS4/AQP9/SV2A/CXCL12/SYT11/RGS2/RHCG/NTSR1/DRD2/ADORA1/FGF20/STX1A/CHGA/SYT1
GOBP_POSITIVE_REGULATION_OF_CELL_GROWTH	GOBP_POSITIVE_REGULATION_OF_CELL_GROWTH	124	0.557067	1.7562	9.94923e-05	0.00118333	0.000865661	2809	tags=27%, list=17%, signal=22%	PRSS2/SFRP2/KRT17/SFRP1/CRABP2/FN1/L1CAM/SPHK1/S100A8/REG1A/TGFB2/MMP14/SEMA7A/NTN1/CXCL12/NRP1/MAP1B/CXCR4/TRPV2/DBN1/ERBB2/HPN/S100A9/SYT1/TAF9B/BMPR2/TGFBR1/LIMK1/EDN1/CDKL5/GDI1/H3-3A/SYT17
GOBP_POSITIVE_REGULATION_OF_CALCIUM_ION_TRANSPORT_INTO_CYTOSOL	GOBP_POSITIVE_REGULATION_OF_CALCIUM_ION_TRANSPORT_INTO_CYTOSOL	34	0.723837	1.8965	0.000100157	0.00118889	0.00086973	2045	tags=50%, list=12%, signal=44%	JPH2/THY1/CAV1/P2RX7/CXCL10/CXCL9/NTSR1/PKD2/CX3CL1/CXCL11/P2RY6/APLNR/F2RL3/F2R/RAMP3/CD4/CD19
GOBP_REGULATION_OF_CATION_CHANNEL_ACTIVITY	GOBP_REGULATION_OF_CATION_CHANNEL_ACTIVITY	96	0.598241	1.8511	0.000101529	0.00120282	0.000879915	2255	tags=33%, list=13%, signal=29%	CASQ2/PLN/JPH2/KCNE4/TREM2/RRAD/MMP9/CACNA2D1/CCL2/CNIH3/CAV1/REM1/GEM/NLGN2/SCN1B/NTSR1/PKD2/DRD2/DLG4/CLIC2/P2RY6/DAPK1/STOM/EHD3/GNB5/PLCG2/CCR2/SHANK3/MEF2C/DMD/STAC3/MAPK8IP2
GOBP_RESPONSE_TO_INTERLEUKIN_1	GOBP_RESPONSE_TO_INTERLEUKIN_1	176	0.523347	1.72365	0.000102007	0.00120399	0.000880776	2294	tags=23%, list=14%, signal=20%	SFRP1/PTGIS/AKAP12/CCL19/CCL18/CCL21/CCL23/IL6/CCL8/ADAMTS12/CCL2/CCL13/SELE/CCL3/CCL26/CHI3L1/IL1R1/ANXA1/CX3CL1/KLF2/CCL5/TFPI/HAS2/CCL4/CCL17/ADAMTS7/IL1RN/ICAM1/CXCL8/MAPK11/MIR27A/CCL3L3/ETS1/GBP1/MAP3K3/SIRPA/IGBP1/GBP2/PLCB1/CD40
GOBP_ANTIGEN_PROCESSING_AND_PRESENTATION	GOBP_ANTIGEN_PROCESSING_AND_PRESENTATION	214	0.493407	1.6567	0.000102026	0.00120399	0.000880776	2336	tags=22%, list=14%, signal=19%	CCL19/CCL21/TREM2/FCGR2B/CD36/FCGR1A/SLC11A1/HLA-DQA2/HLA-DOA/RAB34/CTSL/HLA-DQA1/CD68/NCF2/NCF1/FCER1G/RFTN1/KIF3C/LILRB2/HLA-DPB1/THBS1/CYBB/WAS/CTSF/HLA-DPA1/HLA-DQB2/ICAM1/HLA-DRB5/HLA-DOB/RAB33A/HLA-DQB1/AP1S2/CD74/HLA-DRA/CLEC4A/HLA-DRB1/ITGAV/MR1/HLA-DMB/OSBPL1A/RELB/WDFY4/LAG3/CCR7/CD8A/ITGB5/RAB8B
GOBP_LEUKOCYTE_MIGRATION_INVOLVED_IN_INFLAMMATORY_RESPONSE	GOBP_LEUKOCYTE_MIGRATION_INVOLVED_IN_INFLAMMATORY_RESPONSE	13	0.873395	1.89465	0.000102394	0.00120597	0.000882222	2147	tags=92%, list=13%, signal=81%	S100A8/SELE/ITGB2/SLAMF8/PTN/JAM3/CX3CL1/ADAM8/ALOX5/NLRP3/S100A9/MDK
GOBP_MULTI_MULTICELLULAR_ORGANISM_PROCESS	GOBP_MULTI_MULTICELLULAR_ORGANISM_PROCESS	136	0.546681	1.73544	0.000103023	0.00121102	0.000885917	2787	tags=30%, list=17%, signal=25%	SPP1/TGFB3/EPYC/MMP9/MMP2/ITGA5/IGFBP5/IDO1/MMP7/COL16A1/TIMP1/PTN/IGFBP7/GJA1/RGS2/STC1/SYDE1/HAVCR2/FOSB/PLA2G4C/RECK/PTAFR/THBD/PCSK5/RAMP2/FOSL1/SERPINE2/GJB2/ETS1/PAM/SLC2A1/NR2F2/MAGED2/OXTR/ADCY7/BMPR2/AKR1B1/EDN1/P2RX1/TAC1/H3-3A
GOBP_ELASTIC_FIBER_ASSEMBLY	GOBP_ELASTIC_FIBER_ASSEMBLY	10	0.90954	1.83317	0.000103477	0.00121399	0.000888092	1227	tags=80%, list=7%, signal=74%	MYH11/TNXB/MFAP4/LOX/EMILIN1/EFEMP2/FBLN5/LTBP3
GOBP_NEGATIVE_REGULATION_OF_SYNAPTIC_TRANSMISSION	GOBP_NEGATIVE_REGULATION_OF_SYNAPTIC_TRANSMISSION	41	0.712818	1.93377	0.000103844	0.00121594	0.000889519	1917	tags=29%, list=11%, signal=26%	ADIPOQ/BCHE/SORCS2/SYT11/DRD2/LILRB2/ADORA1/GNAI2/PCDH17/S1PR2/PLK2/SHANK3
GOBP_POSITIVE_REGULATION_OF_I_KAPPAB_KINASE_NF_KAPPAB_SIGNALING	GOBP_POSITIVE_REGULATION_OF_I_KAPPAB_KINASE_NF_KAPPAB_SIGNALING	169	0.524411	1.72667	0.000104294	0.00121884	0.000891641	2421	tags=22%, list=14%, signal=19%	ADIPOQ/CCL19/CCL21/CD36/PRKD1/LGALS1/FLNA/ECM1/UBD/GJA1/EDA2R/LTF/CX3CL1/S100A4/CARD11/GPRC5B/MID2/S100A12/FYN/F2R/BST2/TNFRSF19/TRIM22/APOL3/CD4/TGM2/PLK2/CD74/S100A13/HLA-DRB1/MAP3K3/EDAR/PRKCB/TMEM106A/CCR7/CD40/LPAR1/S100B
GOBP_NEURON_PROJECTION_EXTENSION	GOBP_NEURON_PROJECTION_EXTENSION	119	0.564995	1.77887	0.00010566	0.00123243	0.000901582	3155	tags=32%, list=19%, signal=26%	FN1/SLIT2/L1CAM/POSTN/SLIT3/APOE/REG1A/SEMA7A/NRP2/NTN1/SEMA3G/CXCL12/NRP1/NDN/MAP1B/OLFM1/SEMA6B/CXCR4/TRPV2/FLRT3/DBN1/SEMA3A/LAMB2/SYT1/SEMA4C/SEMA6C/DPYSL2/WASF1/BMPR2/ARHGAP4/LIMK1/CDKL5/GDI1/SYT17/WNT3/ITGA4/SLC23A2/NRCAM
GOBP_NEGATIVE_REGULATION_OF_PROTEIN_SERINE_THREONINE_KINASE_ACTIVITY	GOBP_NEGATIVE_REGULATION_OF_PROTEIN_SERINE_THREONINE_KINASE_ACTIVITY	124	0.555164	1.7502	0.000105963	0.00123358	0.000902423	2315	tags=20%, list=14%, signal=18%	ADIPOQ/SFRP2/SFRP1/UCHL1/APOE/RGS4/CAV1/MYOCD/CDKN2A/RGS2/HEG1/LATS2/MAPK8IP1/CD300A/CDKN1C/BMP4/HSPB1/SLC8A1/DUSP1/INKA1/NR2F2/DUSP5/PRKAR2B/DUSP10/RASIP1
GOBP_DIGESTIVE_TRACT_MORPHOGENESIS	GOBP_DIGESTIVE_TRACT_MORPHOGENESIS	36	0.725335	1.93598	0.000106349	0.00123569	0.000903963	1933	tags=44%, list=11%, signal=39%	SFRP2/SFRP1/RBPMS2/SFRP5/GLI3/DACT1/GLI2/GLI1/SIX2/HLX/SOX17/HOXD13/TCF21/BMP4/FOXF1/STRA6
GOBP_POSITIVE_REGULATION_OF_MACROPHAGE_MIGRATION	GOBP_POSITIVE_REGULATION_OF_MACROPHAGE_MIGRATION	20	0.802072	1.89787	0.000107412	0.00124564	0.000911246	2562	tags=75%, list=15%, signal=64%	TREM2/MMP14/C5AR1/CCL3/C3AR1/CX3CL1/CSF1R/RARRES2/THBS1/CCL5/CMKLR1/CSF1/IL34/MDK/CXCL17
GOBP_REGULATION_OF_NEUTROPHIL_CHEMOTAXIS	GOBP_REGULATION_OF_NEUTROPHIL_CHEMOTAXIS	28	0.772251	1.95488	0.000108849	0.00125771	0.000920076	2655	tags=64%, list=16%, signal=54%	THBS4/SLIT2/CCL19/CCL21/C5AR1/JAM3/C3AR1/CXCL8/NCKAP1L/CD74/IL23A/RIPOR2/MPP1/MDK/BST1/CCR7/EDN1/RAC2
GOBP_REGULATION_OF_CALCIUM_ION_TRANSMEMBRANE_TRANSPORTER_ACTIVITY	GOBP_REGULATION_OF_CALCIUM_ION_TRANSMEMBRANE_TRANSPORTER_ACTIVITY	54	0.674594	1.92699	0.000108869	0.00125771	0.000920076	1497	tags=30%, list=9%, signal=27%	CASQ2/ATP1A2/PLN/JPH2/RRAD/CACNA2D1/REM1/GEM/PKD2/DRD2/RGN/CLIC2/P2RY6/EHD3/GNB5/PLCG2
GOBP_POSITIVE_REGULATION_OF_LEUKOCYTE_PROLIFERATION	GOBP_POSITIVE_REGULATION_OF_LEUKOCYTE_PROLIFERATION	117	0.567886	1.78518	0.000112434	0.00129643	0.000948395	3800	tags=52%, list=23%, signal=41%	CCL19/TNFSF4/IL6/TNFSF13B/PDCD1LG2/ANXA1/VCAM1/CD86/HAVCR2/CD70/CSF1R/LILRB2/HLA-DPB1/CCL5/CARD11/AIF1/HLA-DPA1/CSF1/NCKAP1L/BST2/BCL6/IL34/TNFRSF4/CD4/CLCF1/IGF2/IL2RA/CD74/GPR183/CCR2/PTPRC/PRKCQ/FOXP3/CD274/SASH3/HLA-DMB/IL23A/MEF2C/BST1/CD40/ADA/CORO1A/CD3E/CD276/TAC1/ZP3/RASAL3/IL6ST/HLA-E/CD6/TNFSF9/IL12RB1/CD38/NFATC2/IL27RA/JAK3/HMGB1/TNFRSF13C/CD40LG/CD209/NCK2
GOBP_EPITHELIAL_CELL_DIFFERENTIATION_INVOLVED_IN_KIDNEY_DEVELOPMENT	GOBP_EPITHELIAL_CELL_DIFFERENTIATION_INVOLVED_IN_KIDNEY_DEVELOPMENT	39	0.726103	1.95744	0.000114139	0.00131153	0.000959445	2584	tags=54%, list=15%, signal=46%	ADIPOQ/ACTA2/GREM1/MMP9/WWTR1/BASP1/SIX2/SMO/CD34/PDGFB/PTPRO/BMP4/LAMB2/FOXJ1/FAT4/MEF2C/GPR4/PODXL/STAT1/GATA3/CITED1
GOBP_RESPONSE_TO_VITAMIN_D	GOBP_RESPONSE_TO_VITAMIN_D	25	0.769485	1.90577	0.000114178	0.00131153	0.000959445	1713	tags=48%, list=10%, signal=43%	SFRP1/SPP1/TNC/MN1/PTN/CXCL10/STC1/SNAI2/KANK2/ALPL/FES/CD4
GOBP_SUBSTRATE_ADHESION_DEPENDENT_CELL_SPREADING	GOBP_SUBSTRATE_ADHESION_DEPENDENT_CELL_SPREADING	95	0.591813	1.82684	0.000114401	0.00131159	0.000959492	2288	tags=32%, list=14%, signal=27%	FN1/POSTN/FBLN1/ANTXR1/FLNA/FERMT2/TACSTD2/LIMS2/NRP1/PDPN/AXL/MYADM/TEK/HAS2/ITGB3/LAMB2/FZD4/FERMT3/ILK/GBP1/PARVG/PREX1/ITGAV/SRGAP2/LAMB1/LPXN/MDK/MELTF/EFNA5/LAMC1
GOCC_PERIKARYON	GOCC_PERIKARYON	93	0.594717	1.83141	0.000115922	0.00132651	0.000970406	2461	tags=30%, list=15%, signal=26%	GAP43/NGFR/CPLX2/VIP/CRYAB/FLNA/SORCS2/SLC2A3/SYT11/CRMP1/SCN1B/NDN/NTSR1/MAP1B/OLFM1/TMEM100/DRD2/CACNA1C/GJC2/PAM/CPLX1/SYNPO/CCR2/ENO2/RTN4RL2/EPHA4/SERPINI1/SMN2
GOBP_CHONDROCYTE_DEVELOPMENT	GOBP_CHONDROCYTE_DEVELOPMENT	24	0.773119	1.90714	0.00011666	0.00133244	0.000974738	2340	tags=50%, list=14%, signal=43%	SFRP2/COMP/COL11A1/SULF1/CHST11/ECM1/SERPINH1/SULF2/RFLNB/CHSY1/COL27A1/BMPR2
GOBP_CALCIUM_ION_IMPORT	GOBP_CALCIUM_ION_IMPORT	53	0.673488	1.91853	0.000117836	0.00134333	0.000982711	1689	tags=40%, list=10%, signal=36%	PLN/PLPP4/TRPV4/CACNA2D1/CCL2/PDGFRB/CXCL12/GCG/CCL3/STC1/ATP2B4/PKD2/CACNA1H/PRNP/TRPV2/PDGFB/FYN/CACNA1C/RAMP3/SLC8A1/MS4A1
GOBP_EPITHELIAL_CELL_DEVELOPMENT	GOBP_EPITHELIAL_CELL_DEVELOPMENT	166	0.525263	1.72445	0.000118904	0.00135295	0.000989746	2441	tags=28%, list=14%, signal=24%	ADIPOQ/ACTA2/NKX3-2/TMOD1/FLNA/INSM1/VIM/DACT2/S1PR3/COL15A1/PDE2A/STC1/CLDN5/MSN/PALLD/HEG1/COL18A1/RARB/RDX/ADAMTSL4/PECAM1/SMO/MYADM/CLIC4/RILPL1/CXCR4/BMP6/ICAM1/PDGFB/CDH5/BMP4/BFSP1/ENG/RILPL2/S1PR2/LAMB2/PROC/FOXJ1/RAB13/NOTCH4/WHRN/RIPOR2/GPR4/PODXL/PLCB1/AKR1B1/ROBO4
GOBP_POSITIVE_REGULATION_OF_OSTEOBLAST_DIFFERENTIATION	GOBP_POSITIVE_REGULATION_OF_OSTEOBLAST_DIFFERENTIATION	50	0.669003	1.8904	0.000120073	0.00135982	0.000994767	1621	tags=34%, list=10%, signal=31%	SFRP2/CTHRC1/DDR2/GLI3/PRKD1/CCN1/IL6/WWTR1/FERMT2/CCN4/PDLIM7/TMEM119/LTF/BMP6/RUNX2/BMP4/MIR27A
GOBP_POSITIVE_REGULATION_OF_PHOSPHATIDYLINOSITOL_3_KINASE_SIGNALING	GOBP_POSITIVE_REGULATION_OF_PHOSPHATIDYLINOSITOL_3_KINASE_SIGNALING	68	0.63309	1.86274	0.000120073	0.00135982	0.000994767	1931	tags=37%, list=11%, signal=33%	FN1/DCN/ROR2/TGFB2/FGF2/PDGFC/PDGFRB/HCST/FGR/FGFR1/SELP/NCF1/OSM/CCL5/TEK/PIK3R5/HCLS1/PDGFB/FYN/F2R/UNC5B/PIK3AP1/FLT1/NTRK2/PIK3CD
GOBP_REGULATION_OF_NERVOUS_SYSTEM_PROCESS	GOBP_REGULATION_OF_NERVOUS_SYSTEM_PROCESS	75	0.613874	1.82542	0.000120182	0.00135982	0.000994767	1917	tags=32%, list=11%, signal=28%	NPTX1/VIP/KLK8/EGR2/RGS4/JAM2/NLGN2/CCL3/NPTXR/NTSR1/TMEM100/ITGAX/DLG4/NPTX2/PTAFR/ADORA1/TYMP/F2R/STX1A/DMPK/S1PR2/CCN3/NOS3/SHANK3
GOBP_NEGATIVE_REGULATION_OF_LEUKOCYTE_CELL_CELL_ADHESION	GOBP_NEGATIVE_REGULATION_OF_LEUKOCYTE_CELL_CELL_ADHESION	106	0.578106	1.80584	0.000120985	0.00136634	0.00099954	2229	tags=39%, list=13%, signal=34%	CCL21/GPNMB/FCGR2B/GLI3/VSIG4/PLA2G2D/TNFSF4/LILRB4/IDO1/CXCL12/PDCD1LG2/IL20RB/HLX/LAPTM5/LRRC32/ANXA1/CD86/HAVCR2/LILRB2/LILRB1/CD300A/PRNP/LOXL3/BMP4/DTX1/TNFAIP8L2/RUNX3/ERBB2/TIGIT/MIR27A/BCL6/TWSG1/FOXJ1/IL2RA/CD74/HLA-DRB1/FOXP3/CD274/RIPOR2/MDK/LAG3
GOBP_REGULATION_OF_MONOCYTE_CHEMOTAXIS	GOBP_REGULATION_OF_MONOCYTE_CHEMOTAXIS	23	0.783707	1.91304	0.000121564	0.00137032	0.00100245	1850	tags=61%, list=11%, signal=54%	SLIT2/SERPINE1/GREM1/CXCL12/SLAMF8/CXCL10/S100A7/CCR1/CCL5/AIF1/PLA2G7/CCN3/DUSP1/CCR2
GOBP_POSITIVE_REGULATION_OF_PRODUCTION_OF_MOLECULAR_MEDIATOR_OF_IMMUNE_RESPONSE	GOBP_POSITIVE_REGULATION_OF_PRODUCTION_OF_MOLECULAR_MEDIATOR_OF_IMMUNE_RESPONSE	77	0.623752	1.86158	0.000122701	0.00138056	0.00100994	2294	tags=31%, list=14%, signal=27%	KLK5/KLK7/CD36/TNFSF4/IL6/SEMA7A/NR4A3/PGC/IL1R1/LAPTM5/LILRB1/GPRC5B/TGFB1/NLRP3/SCIMP/CLEC7A/TNFRSF4/CLCF1/CD74/RSAD2/PTPRC/SASH3/DDX58/CD40
GOBP_REGULATION_OF_SMOOTH_MUSCLE_CONTRACTION	GOBP_REGULATION_OF_SMOOTH_MUSCLE_CONTRACTION	41	0.708752	1.92274	0.000123042	0.00138182	0.00101087	1594	tags=39%, list=9%, signal=35%	ATP1A2/CNN1/CHRNA3/KCNMA1/TACR2/SPHK1/GUCY1A1/CAV1/MYOCD/RGS2/CALCRL/PRKG1/PTAFR/ADORA1/F2R/TBXA2R
GOBP_NEGATIVE_REGULATION_OF_INFLAMMATORY_RESPONSE	GOBP_NEGATIVE_REGULATION_OF_INFLAMMATORY_RESPONSE	95	0.589262	1.81896	0.000124277	0.0013931	0.00101912	2562	tags=38%, list=15%, signal=32%	ADIPOQ/PTGIS/TNFAIP6/APOE/FCGR2B/SERPINF1/FNDC4/C1QTNF3/SLAMF8/SYT11/IL20RB/CX3CL1/CALCRL/SOCS3/ALOX5/TEK/SIGLEC10/ADORA1/NLRP3/WFDC1/CDH5/TNFAIP8L2/CCN3/PROC/IL2RA/FOXF1/PTPRC/HLA-DRB1/FOXP3/MDK/SIRPA/DUSP10/RPS19/ADA/GATA3/CXCL17
GOBP_POSITIVE_REGULATION_OF_NEUTROPHIL_MIGRATION	GOBP_POSITIVE_REGULATION_OF_NEUTROPHIL_MIGRATION	26	0.768288	1.9259	0.000127145	0.00142262	0.00104071	2832	tags=69%, list=17%, signal=58%	THBS4/CCL19/CCL21/C5AR1/IL1R1/C3AR1/ADAM8/CXCL8/NCKAP1L/CD74/CD99L2/IL23A/RIPOR2/MDK/CCR7/EDN1/RAC2/CD99
GOBP_MAINTENANCE_OF_LOCATION_IN_CELL	GOBP_MAINTENANCE_OF_LOCATION_IN_CELL	164	0.525873	1.72252	0.000127489	0.00142383	0.0010416	2383	tags=29%, list=14%, signal=25%	CASQ2/ATP1A2/PLN/JPH2/CCL19/CCL21/APOE/S100A8/FGF2/THY1/CAV1/CCL3/CXCL10/GJA1/CXCL9/NTSR1/PKD2/CX3CL1/DRD2/CXCL11/SRGN/ANXA6/CCDC88A/CLIC2/CCR5/P2RY6/APLNR/PLCG2/DBN1/F2RL3/F2R/CACNA1C/SLC8A1/CD4/PDIA2/ITPR1/TMSB15A/PTPRC/S100A9/RASA3/CD19/UBASH3B/LCK/DMD/ITPR2/CCR7/SP100/CORO1A
GOBP_POSITIVE_REGULATION_OF_AXONOGENESIS	GOBP_POSITIVE_REGULATION_OF_AXONOGENESIS	58	0.654441	1.88793	0.000128356	0.00143086	0.00104674	2770	tags=36%, list=16%, signal=30%	CRABP2/FN1/NGFR/SLIT2/L1CAM/PLXNB3/SEMA7A/NTN1/CXCL12/NRP1/MAP1B/PLXNC1/TRPV2/DBN1/ROBO1/NTRK2/BMPR2/PLXND1/LIMK1/CDKL5/GDI1
GOMF_TRANSMEMBRANE_RECEPTOR_PROTEIN_KINASE_ACTIVITY	GOMF_TRANSMEMBRANE_RECEPTOR_PROTEIN_KINASE_ACTIVITY	64	0.646116	1.88431	0.000133496	0.00148542	0.00108666	2931	tags=44%, list=17%, signal=36%	EPHB6/EPHA7/PDGFRL/EFEMP1/DDR2/ROR2/NRP2/PDGFRB/TIE1/NRP1/FGFR1/AXL/LTBP1/CSF1R/FLT4/TEK/EPHA3/ERBB2/ENG/FLT1/NTRK2/BMPR2/EPHA4/TGFBR1/LTBP4/TGFBR3/ACVR1/KDR
GOBP_ENDODERM_DEVELOPMENT	GOBP_ENDODERM_DEVELOPMENT	60	0.651039	1.88395	0.000136078	0.00151136	0.00110563	2659	tags=52%, list=16%, signal=44%	DKK1/FN1/COL11A1/COL8A1/MMP9/MMP2/INHBA/COL5A2/COL5A1/ITGA5/MMP14/COL6A1/ITGB2/COL12A1/SOX7/ITGA7/SOX17/COL4A2/BMP4/DUSP1/ZFP36L1/ITGAV/DUSP5/LAMB1/LAMA3/COL7A1/LAMC1/ITGB5/PAF1/LAMB3/HMGA2
GOBP_T_CELL_MEDIATED_IMMUNITY	GOBP_T_CELL_MEDIATED_IMMUNITY	81	0.601172	1.80529	0.000136692	0.00151295	0.00110679	3936	tags=51%, list=23%, signal=39%	FCGR2B/TNFSF4/LILRB4/IL6/IL20RB/IL1R1/CD70/RFTN1/LILRB1/WAS/NLRP3/ICAM1/CLC/HLA-DRA/CCR2/RSAD2/PTPRC/HLA-DRB1/FOXP3/MR1/MYO1G/SASH3/IL23A/GZMM/CD8A/PRF1/GATA3/BTN3A3/ZP3/HLA-E/IL12RB1/HLA-B/HLA-H/HLA-F/HPRT1/CD1C/HMGB1/B2M/MICA/HLA-A/IL7R
GOBP_REGULATION_OF_PROTEIN_CONTAINING_COMPLEX_ASSEMBLY	GOBP_REGULATION_OF_PROTEIN_CONTAINING_COMPLEX_ASSEMBLY	383	0.438772	1.54447	0.000136721	0.00151295	0.00110679	3217	tags=23%, list=19%, signal=19%	DKK1/LMOD1/SLIT2/CCL21/APOE/CRYAB/CD36/DACT1/TMOD1/HSPA1A/CLU/INSM1/FERMT2/ELN/CLIP3/TCL1A/MMP1/CCL26/JAM3/MSN/SELP/FSCN1/GBP5/MAP1B/SPTBN5/CYRIA/HCK/RDX/CXCL13/WAS/EVL/KANK3/MYADM/TGFB1/PMEPA1/PLEK/FES/LCP1/SVIL/CLEC7A/HCLS1/ICAM1/CDH5/DBN1/TMOD2/STMN2/NCKAP1L/CDC42EP3/STX1A/GMFG/HSPA1B/ESAM/TMSB15A/CAPG/PREX1/WARS1/ABCA3/CSF2/CSF3/CCR7/WASF1/CARMIL2/SPIRE1/RASIP1/CAMSAP2/CORO1A/ABCA1/PLEKHG2/WA…
GOBP_AMINOGLYCAN_METABOLIC_PROCESS	GOBP_AMINOGLYCAN_METABOLIC_PROCESS	131	0.545292	1.73017	0.000137139	0.0015148	0.00110814	2558	tags=32%, list=15%, signal=27%	PRELP/OGN/LYVE1/OMD/BGN/CHIT1/LUM/DCN/VCAN/GPC6/FGF2/CHST11/PDGFRB/SDC2/CHST3/DSE/CHST1/CHI3L1/FOXC1/CSGALNACT1/UST/GPC1/CHST15/FMOD/CHST14/CSGALNACT2/HAS2/TGFB1/SPOCK2/IDS/PDGFB/ITIH5/B3GALNT1/HSPG2/CSPG4/B3GNT9/CHSY1/CHPF/EGFLAM/SDC3/CHST7/ST3GAL3
GOBP_REGULATION_OF_EXTRACELLULAR_MATRIX_ORGANIZATION	GOBP_REGULATION_OF_EXTRACELLULAR_MATRIX_ORGANIZATION	42	0.700772	1.91734	0.000138146	0.00152313	0.00111424	2543	tags=45%, list=15%, signal=39%	FAP/AEBP1/DDR2/ANTXR1/IL6/PHLDB2/EMILIN1/EFEMP2/TIE1/PDPN/FSCN1/HAS2/TGFB1/RGCC/ETS1/MELTF/CARMIL2/PHLDB1/RUNX1
GOBP_REGULATION_OF_EPITHELIAL_TO_MESENCHYMAL_TRANSITION	GOBP_REGULATION_OF_EPITHELIAL_TO_MESENCHYMAL_TRANSITION	86	0.594071	1.8059	0.000138807	0.00152764	0.00111754	1684	tags=31%, list=10%, signal=28%	SFRP2/SFRP1/TGFB3/COL1A1/DACT3/GREM1/TWIST1/IL6/PHLDB2/WWTR1/FERMT2/TGFB2/FOXC1/PDPN/TGFB1I1/VASN/OLFM1/LOXL2/SNAI1/TGFB1/EPHA3/RGCC/BMP4/LEF1/GLIPR2/ENG/HPN
GOBP_SYNAPSE_PRUNING	GOBP_SYNAPSE_PRUNING	10	0.906959	1.82797	0.000139642	0.00153404	0.00112222	944	tags=80%, list=6%, signal=76%	DKK1/C3/TREM2/ITGAM/C1QC/C1QA/CX3CL1/C1QB
GOBP_NEGATIVE_REGULATION_OF_NEURON_PROJECTION_DEVELOPMENT	GOBP_NEGATIVE_REGULATION_OF_NEURON_PROJECTION_DEVELOPMENT	104	0.579153	1.79976	0.000144276	0.00158145	0.0011569	2394	tags=30%, list=14%, signal=26%	SPOCK1/SPP1/NGFR/EPHA7/KLK8/APOE/RGMA/DPYSL3/TRPV4/LGALS1/FLNA/THY1/VIM/SEMA7A/NTN1/SPART/SEMA3G/CRMP1/NRP1/SEMA6B/NR2F1/PTPRO/STMN2/SEMA3A/DENND5A/SEMA4C/SEMA6C/RTN4RL2/EPHA4/LPAR1/ARHGAP4
GOBP_POSITIVE_REGULATION_OF_GROWTH	GOBP_POSITIVE_REGULATION_OF_GROWTH	186	0.511796	1.69354	0.000144668	0.00158145	0.0011569	2809	tags=27%, list=17%, signal=23%	PRSS2/SFRP2/KRT17/SFRP1/CRABP2/FN1/L1CAM/SPHK1/S100A8/REG1A/TGFB2/BASP1/MMP14/FGF2/SEMA7A/NTN1/WNT2/CXCL12/GLI1/FOXS1/NRP1/HLX/MAP1B/RFTN1/DRD2/SMO/CXCR4/TRPV2/SOX15/CSF1/DBN1/ERBB2/HPN/IGF2/S100A9/SYT1/SASH3/TAF9B/MEF2C/PLCB1/HEY2/BMPR2/TGFBR1/LIMK1/EDN1/CDKL5/ZP3/GDI1/H3-3A/PIM1/SYT17
GOBP_REGULATION_OF_WNT_SIGNALING_PATHWAY_PLANAR_CELL_POLARITY_PATHWAY	GOBP_REGULATION_OF_WNT_SIGNALING_PATHWAY_PLANAR_CELL_POLARITY_PATHWAY	12	0.873951	1.84221	0.000144744	0.00158145	0.0011569	845	tags=42%, list=5%, signal=40%	SFRP2/DKK1/SFRP1/DACT1/RSPO3
GOBP_SKIN_EPIDERMIS_DEVELOPMENT	GOBP_SKIN_EPIDERMIS_DEVELOPMENT	70	0.617311	1.82166	0.000148802	0.00162237	0.00118684	2213	tags=29%, list=13%, signal=25%	KRT17/NGFR/FGF7/INHBA/FST/IGFBP5/TGFB2/WNT10A/GLI2/CD109/LDB2/SMO/SNAI1/TGM3/TNFRSF19/FOXQ1/LGR5/APCDD1/EDAR/FUZ
GOBP_REGULATION_OF_OSTEOCLAST_DIFFERENTIATION	GOBP_REGULATION_OF_OSTEOCLAST_DIFFERENTIATION	48	0.6825	1.91213	0.000149026	0.00162237	0.00118684	2583	tags=48%, list=15%, signal=41%	SFRP1/TREM2/FBN1/LILRB4/MITF/CLDN18/GPR68/FSTL3/MAFB/TYROBP/LRRC17/CCL3/LTF/CCR1/LILRB1/RASSF2/CSF1/GPR137B/UBASH3B/IL23A/SLC9B2/PIAS3/TFE3
GOBP_TRANSFORMING_GROWTH_FACTOR_BETA_RECEPTOR_SIGNALING_PATHWAY	GOBP_TRANSFORMING_GROWTH_FACTOR_BETA_RECEPTOR_SIGNALING_PATHWAY	163	0.526882	1.72228	0.000150082	0.00163093	0.0011931	2890	tags=31%, list=17%, signal=26%	ASPN/TGFB3/HTRA3/COL1A2/COL3A1/FBN1/LOX/HSPA1A/EMILIN1/FERMT2/TGFB2/LTBP2/LEFTY2/CHST11/HTRA1/CAV2/CAV1/MYOCD/PEG10/CD109/CLDN5/TGFB1I1/LRRC32/DKK3/LTBP1/VASN/THBS1/NRROS/LATS2/FMOD/LTBP3/TGFB1/NREP/CDKN1C/PMEPA1/CDH5/ENG/TWSG1/LPXN/ADAMTSL2/ITGB5/ITGB8/TGFBR1/PML/ZYX/CITED1/CDKN2B/UBB/LTBP4/TGFBR3/ACVR1
GOBP_HOMEOSTASIS_OF_NUMBER_OF_CELLS	GOBP_HOMEOSTASIS_OF_NUMBER_OF_CELLS	217	0.484902	1.63214	0.000155302	0.00168462	0.00123238	2930	tags=29%, list=17%, signal=25%	INHBA/GLIS2/IL6/HSPA1A/ARMCX1/AKT3/MAFB/TNFSF13B/FSTL1/JAM3/IL20RB/AXL/SPI1/TSC22D3/ANXA1/MYCT1/KLF2/CARD11/SMO/RASSF2/EMCN/HCAR2/CSF1/HCLS1/GPRASP2/BMP4/DYRK3/F2R/NCKAP1L/ISG15/ADGRF5/BCL6/CCN3/ETS1/HSPA1B/IL2RA/CD74/ZFP36L1/GPR183/NOS3/PIK3CD/FOXP3/SASH3/MEF2C/DOCK10/CCR7/RPS17/RPS24/RPS19/STAT1/ADA/CORO1A/BPGM/PMAIP1/GATA3/ITPKB/HMOX1/IKZF1/DNASE2/RPS14/TGFBR3/NKX2-3/LIPA/PKN1
GOBP_PROSTATE_GLAND_DEVELOPMENT	GOBP_PROSTATE_GLAND_DEVELOPMENT	33	0.723395	1.88401	0.000155843	0.00168746	0.00123445	1511	tags=39%, list=9%, signal=36%	SFRP1/SULF1/TNC/GLI3/SERPINF1/ALOX15B/GLI2/GLI1/CYP7B1/ANXA1/SERPINB5/HOXD13/BMP4
GOBP_NEGATIVE_REGULATION_OF_SUPRAMOLECULAR_FIBER_ORGANIZATION	GOBP_NEGATIVE_REGULATION_OF_SUPRAMOLECULAR_FIBER_ORGANIZATION	125	0.558151	1.76175	0.000158893	0.00171741	0.00125636	2456	tags=28%, list=15%, signal=24%	LMOD1/SLIT2/APOE/CRYAB/TMOD1/PHLDB2/EMILIN1/CLU/BMERB1/CLIP3/TACSTD2/ARHGAP6/HDGFL3/MAP1B/S1PR1/CGNL1/SPTBN5/RDX/WAS/KANK3/MYADM/DLC1/SVIL/CDH5/TMOD2/STMN2/GMFG/TMSB15A/CAPG/SHANK3/CARMIL2/TTBK2/CAMSAP2/CORO1A/PFDN5
GOBP_POSITIVE_REGULATION_OF_CHEMOKINE_PRODUCTION	GOBP_POSITIVE_REGULATION_OF_CHEMOKINE_PRODUCTION	47	0.681913	1.89644	0.000159727	0.00172334	0.0012607	1797	tags=26%, list=11%, signal=23%	ADIPOQ/POSTN/TWIST1/IL6/ALOX15B/HAVCR2/LPL/CSF1R/AIF1/TLR2/CLEC7A/CD74
GOBP_AXON_EXTENSION	GOBP_AXON_EXTENSION	89	0.582216	1.77874	0.000165268	0.00177994	0.00130211	2770	tags=30%, list=16%, signal=25%	FN1/SLIT2/L1CAM/SLIT3/APOE/SEMA7A/NRP2/NTN1/SEMA3G/CXCL12/NRP1/NDN/MAP1B/OLFM1/SEMA6B/TRPV2/DBN1/SEMA3A/LAMB2/SEMA4C/SEMA6C/DPYSL2/BMPR2/ARHGAP4/LIMK1/CDKL5/GDI1
GOBP_SYNCYTIUM_FORMATION	GOBP_SYNCYTIUM_FORMATION	35	0.710832	1.87813	0.000168679	0.00181345	0.00132662	2343	tags=43%, list=14%, signal=37%	ADAM12/TREM2/JAM2/EHD2/PLEKHO1/TYROBP/CD109/CXCL10/CXCL9/CD53/CACNA1H/CDON/RIPOR2/MYOF/DYRK1B
GOBP_POSITIVE_REGULATION_OF_GRANULOCYTE_CHEMOTAXIS	GOBP_POSITIVE_REGULATION_OF_GRANULOCYTE_CHEMOTAXIS	24	0.766242	1.89017	0.000170091	0.00182538	0.00133535	2655	tags=62%, list=16%, signal=53%	THBS4/CCL19/CCL21/C5AR1/S100A7/C3AR1/CXCL8/NCKAP1L/CD74/IL23A/RIPOR2/MDK/CCR7/EDN1/RAC2
GOBP_REGULATION_OF_STRESS_ACTIVATED_PROTEIN_KINASE_SIGNALING_CASCADE	GOBP_REGULATION_OF_STRESS_ACTIVATED_PROTEIN_KINASE_SIGNALING_CASCADE	160	0.524178	1.70541	0.000171985	0.00184243	0.00134782	2261	tags=23%, list=13%, signal=20%	SFRP2/HAND2/SFRP1/CCL19/CCL21/SPHK1/FCGR2B/DACT1/CCN2/TGFB2/EDA2R/SPI1/FGF19/GADD45B/NCF1/FLT4/MAPK8IP1/RASSF2/SCIMP/SERPINF2/CLEC7A/TNFRSF19/SEMA3A/PER1/SH3RF3/DUSP1/MAP3K3/CD27/SEMA4C/EDAR/MAP4K4/SIRPA/IGBP1/CCR7/PLCB1/MAPK8IP2/DUSP10
GOBP_NEGATIVE_REGULATION_OF_CELL_DEVELOPMENT	GOBP_NEGATIVE_REGULATION_OF_CELL_DEVELOPMENT	120	0.548949	1.72573	0.000173956	0.00185696	0.00135845	2261	tags=27%, list=13%, signal=23%	SPP1/NGFR/EPHA7/POSTN/PAEP/FBN1/FBLN1/IL6/CLDN18/THY1/SEMA7A/NTN1/SPART/SEMA3G/PTN/S1PR3/TACSTD2/NRP1/LTF/LILRB1/SEMA6B/DAAM2/SEMA3A/GBP1/NFATC4/RFLNB/SEMA4C/NPR2/SEMA6C/MELTF/EFNA5/DUSP10
GOCC_POSTSYNAPTIC_MEMBRANE	GOCC_POSTSYNAPTIC_MEMBRANE	111	0.562102	1.76784	0.000173956	0.00185696	0.00135845	2140	tags=34%, list=13%, signal=30%	GABRP/CHRNA3/EPHA7/KCNMA1/SYNDIG1/SORCS2/PDLIM4/NRP2/CNIH3/SSPN/LZTS1/NLGN2/DRD2/DLG4/COL13A1/MX1/DNM1/TAMALIN/ITGB3/ADORA1/FLRT3/ADGRL2/DBN1/F2R/CACNA1C/PCDH17/GABBR1/SLC8A1/HIP1/MX2/SHANK3/SEMA4C/SRGAP2/CLSTN3/CHRNB1/DMD/GABRD/KCND3
GOBP_SYNAPSE_ASSEMBLY	GOBP_SYNAPSE_ASSEMBLY	91	0.573867	1.76245	0.000176783	0.00188381	0.0013781	2171	tags=32%, list=13%, signal=28%	GAP43/EPHA7/SYNDIG1/OBSL1/GPC6/LGI2/NTN1/AMIGO2/NLGN2/SDK1/PCDHB10/PCDHB16/PCDHB9/MAP1B/DRD2/TLR2/FLRT3/ADGRL2/SPOCK2/FZD1/PCDH17/NTRK2/SHANK3/CLSTN3/PCDHB11/MEF2C/BHLHB9/TPBG/OXTR
GOBP_POSITIVE_REGULATION_OF_CYTOSKELETON_ORGANIZATION	GOBP_POSITIVE_REGULATION_OF_CYTOSKELETON_ORGANIZATION	196	0.498433	1.65384	0.00017785	0.00189185	0.00138397	3217	tags=31%, list=19%, signal=25%	LMOD1/SFRP1/SYNPO2/TGFB3/CCL21/TRPV4/CCN2/HSPA1A/FLNA/FERMT2/P2RX7/CCL26/CFL2/NRP1/CX3CL1/MAP1B/HCK/CCDC88A/ARHGEF15/WAS/EVL/TEK/PLEK/FES/SERPINF2/HCLS1/ICAM1/RGCC/STMN2/NCKAP1L/CDC42EP3/GMFG/HSPA1B/NES/SYNPO/CSF3/CCR7/WASF1/CARMIL2/SPIRE1/CORO1A/LPAR1/GPR65/TGFBR1/WASHC1/TOGARAM1/LIMK1/EDN1/WASH6P/TAC1/BCAS3/SORBS3/ALOX15/LIMCH1/FER/TPM1/MECP2/PFDN2/CCL11/GSN
GOBP_REGULATION_OF_ACTIN_FILAMENT_BUNDLE_ASSEMBLY	GOBP_REGULATION_OF_ACTIN_FILAMENT_BUNDLE_ASSEMBLY	87	0.59294	1.81015	0.000180956	0.0019215	0.00140567	2755	tags=34%, list=16%, signal=29%	SFRP1/SYNPO2/TGFB3/CCN2/PHLDB2/FLNA/FERMT2/TACSTD2/ARHGAP6/NRP1/CX3CL1/S1PR1/CGNL1/RDX/CCDC88A/ARHGEF15/WAS/EVL/DLC1/PLEK/SERPINF2/RGCC/SYNPO/SHANK3/LPAR1/GPR65/TGFBR1/LIMK1/TAC1/SORBS3
GOBP_IMMUNOGLOBULIN_PRODUCTION	GOBP_IMMUNOGLOBULIN_PRODUCTION	153	0.527518	1.70862	0.000186473	0.00197661	0.00144598	2320	tags=35%, list=14%, signal=30%	IGLV11-55/IGKV1D-12/IGLV6-57/FCGR2B/IGKV3D-20/TNFSF4/IL6/IGKV2-28/IGLV3-12/IGLV1-51/IGLV3-19/IGKV1-12/IGKV1-39/IGLV3-21/IGLV2-11/IGLV1-36/CD86/CD22/IGKV5-2/IGLV1-44/IGLV3-1/BTK/IGKV2-30/IGKC/IGKV1-6/IGLV3-10/TGFB1/IGLV1-47/IGKV1D-39/IGKV6D-21/IGKV3-20/VPREB3/IGKV1-8/IGLV3-27/IGKV1D-42/BATF/BCL6/TNFRSF4/CLCF1/HLA-DQB1/PTPRC/HLA-DRB1/FOXP3/IGLV3-25/IGKV2-24/SASH3/PMS2P5/IGKV1-9/IGKV3D-15/IGKV1-27/C…
GOCC_MHC_CLASS_II_PROTEIN_COMPLEX	GOCC_MHC_CLASS_II_PROTEIN_COMPLEX	14	0.846949	1.87704	0.000189756	0.00200678	0.00146805	2036	tags=93%, list=12%, signal=82%	HLA-DQA2/HLA-DOA/HLA-DQA1/HLA-DPB1/HLA-DPA1/HLA-DQB2/HLA-DRB5/HLA-DOB/HLA-DQB1/CD74/HLA-DRA/HLA-DRB1/HLA-DMB
GOBP_ACTIN_FILAMENT_BASED_MOVEMENT	GOBP_ACTIN_FILAMENT_BASED_MOVEMENT	99	0.56363	1.74016	0.000190252	0.00200678	0.00146805	2222	tags=32%, list=13%, signal=28%	DES/ATP1A2/PLN/KCNE4/TPM2/TMOD1/CACNA2D1/FLNA/VIM/GJA5/CAV1/KCNJ8/SCN1B/GJA1/PDPN/STC1/TNNT1/MYO5A/KCNH2/WAS/WIPF1/MYH10/ADORA1/CACNA1C/MYL6B/WIPF3/GJC1/MYO1F/MYO1G/DMD/KCND3/KCNJ3
GOBP_TYPE_2_IMMUNE_RESPONSE	GOBP_TYPE_2_IMMUNE_RESPONSE	28	0.763764	1.9334	0.000190315	0.00200678	0.00146805	1851	tags=54%, list=11%, signal=48%	TNFSF4/IL6/IDO1/ECM1/HLX/ANXA1/BCL6B/CD86/RARA/NLRP3/BATF/BCL6/CD74/CCR2/RSAD2
GOBP_RESPONSE_TO_NUTRIENT	GOBP_RESPONSE_TO_NUTRIENT	132	0.548136	1.73919	0.000192088	0.00202195	0.00147915	1713	tags=21%, list=10%, signal=19%	ADIPOQ/SFRP2/BCHE/SFRP1/SPP1/POSTN/COL1A1/TNC/SPARC/MN1/FOLR2/PTN/F7/CXCL10/STC1/SNAI2/KANK2/VCAM1/MAP1B/LPL/CYBB/ALPL/FES/GNAI2/OTC/TBXA2R/SLC8A1/CD4
GOMF_GTPASE_ACTIVITY	GOMF_GTPASE_ACTIVITY	263	0.479002	1.65469	0.000193059	0.00202863	0.00148403	2771	tags=25%, list=16%, signal=21%	GNG8/GNAO1/EEF1A2/RRAD/TUBB2B/RAB31/TUBB6/MRAS/TUBA1A/RGS4/ARL4C/REM1/GEM/RERG/RAB34/RHOJ/RASL12/RAB7B/RGS2/GBP5/SEPTIN4/GNG11/RGS16/ARL4D/GBP4/GIMAP7/MX1/DNM1/RGS1/EEF1A1P5/RGS19/RAB42/RAB38/SEPTIN5/GNB5/GNAI2/RHOB/RRAGD/RAB33A/RGS10/RHOQ/MX2/RAB13/RAB23/GBP1/RRAGB/GNAL/GNG10/TUBB3/RHOH/TUBG2/SEPTIN6/GNGT2/GBP2/RAB8B/RHOD/ARL8A/RASL10B/RRAS/RAC2/SEPTIN7/RHEBL1/IFT22/GNA15/RGS5
GOBP_REGULATION_OF_MORPHOGENESIS_OF_A_BRANCHING_STRUCTURE	GOBP_REGULATION_OF_MORPHOGENESIS_OF_A_BRANCHING_STRUCTURE	34	0.711073	1.86306	0.000194177	0.00203683	0.00149004	1511	tags=29%, list=9%, signal=27%	SFRP1/SULF1/FGF7/GREM1/WNT2/TACSTD2/SIX2/HOXD13/SMO/BMP4
GOBP_I_KAPPAB_KINASE_NF_KAPPAB_SIGNALING	GOBP_I_KAPPAB_KINASE_NF_KAPPAB_SIGNALING	251	0.474229	1.62628	0.000196374	0.00205631	0.00150429	2421	tags=21%, list=14%, signal=18%	ADIPOQ/CCL19/CCL21/CD36/PRKD1/LILRB4/LGALS1/FLNA/LY96/ECM1/UBD/GJA1/EDA2R/CD14/LTF/CX3CL1/S100A4/BTK/CARD11/GPRC5B/TLR8/TLR2/MID2/S100A12/FYN/F2R/HSPB1/BST2/TNFRSF19/TRIM22/PER1/APOL3/CD4/TGM2/PLK2/CD74/S100A13/HLA-DRB1/MAP3K3/EDAR/PRKCB/RHOH/TMEM106A/SIRPA/RELB/CCR7/CD40/CARD8/TBKBP1/STAT1/LPAR1/S100B
GOMF_COMPLEMENT_BINDING	GOMF_COMPLEMENT_BINDING	14	0.845721	1.87432	0.000197271	0.00206213	0.00150854	1422	tags=57%, list=8%, signal=52%	ITGAM/C4B/VSIG4/C4A/CR2/ITGB2/C5AR1/CD93
GOBP_SPROUTING_ANGIOGENESIS	GOBP_SPROUTING_ANGIOGENESIS	110	0.561119	1.76231	0.00019785	0.00206461	0.00151035	2046	tags=34%, list=12%, signal=30%	MEOX2/NGFR/SLIT2/GREM1/VEGFC/ITGA5/JCAD/FGF2/AKT3/RHOJ/NRP1/RSPO3/ANXA1/ADGRA2/EGR3/LOXL2/FLT4/RECK/MMRN2/KLF2/THBS1/CLEC14A/ALOX5/TEK/APLNR/RAMP2/BMP4/LEF1/TBXA2R/MIR27A/ROBO1/MIR23A/S100A1/PLK2/MAP3K3/PGF/HDAC7
GOBP_REGULATION_OF_TYPE_2_IMMUNE_RESPONSE	GOBP_REGULATION_OF_TYPE_2_IMMUNE_RESPONSE	24	0.763648	1.88377	0.000198675	0.00206965	0.00151404	1851	tags=54%, list=11%, signal=48%	TNFSF4/IL6/IDO1/ECM1/HLX/ANXA1/CD86/RARA/NLRP3/BCL6/CD74/CCR2/RSAD2
GOMF_CCR_CHEMOKINE_RECEPTOR_BINDING	GOMF_CCR_CHEMOKINE_RECEPTOR_BINDING	28	0.762568	1.93037	0.000200987	0.00209013	0.00152902	1850	tags=61%, list=11%, signal=54%	CCL19/CCL18/CCL21/CCL23/CCL8/CCL2/CCL13/CCL3/CCL26/CX3CL1/CXCL13/CCL5/CCL4/CCL17/CCL3L3/NES/CCR2
GOMF_IMMUNOGLOBULIN_RECEPTOR_BINDING	GOMF_IMMUNOGLOBULIN_RECEPTOR_BINDING	61	0.653097	1.89756	0.000201549	0.00209057	0.00152935	1992	tags=48%, list=12%, signal=42%	IGHD/IGHV3-64/IGHG1/IGHV2-70D/IGHV4-4/IGHV1-24/IGHG4/IGHG2/IGHG3/FLNA/IGHV2-70/IGLC3/FGR/IGHV4-39/IGHV1-69/IGHV2-5/IGHV3-15/IGKC/IGHV5-51/IGHV1-69D/FES/IGHV4-31/IGHV4-59/IGHV3-7/IGLC2/IGHV3-30/IGHV1-58/IGHV6-1/IGHV3-49
GOCC_FIBRILLAR_COLLAGEN_TRIMER	GOCC_FIBRILLAR_COLLAGEN_TRIMER	11	0.88035	1.82306	0.000201869	0.00209057	0.00152935	1140	tags=82%, list=7%, signal=76%	COL11A1/COL1A1/COL1A2/COL3A1/LUM/COL5A2/COL5A1/COL16A1/COL5A3
GOBP_CARDIAC_VENTRICLE_MORPHOGENESIS	GOBP_CARDIAC_VENTRICLE_MORPHOGENESIS	46	0.679202	1.8835	0.000202083	0.00209057	0.00152935	2556	tags=39%, list=15%, signal=33%	SFRP2/HAND1/HAND2/COL11A1/TGFB2/FOXC1/HEG1/HEYL/CPE/TGFB1/SMARCD3/ENG/HEY1/FOXF1/MEF2C/HEY2/TGFBR1/GATA3
GOBP_MRNA_SPLICE_SITE_SELECTION	GOBP_MRNA_SPLICE_SITE_SELECTION	39	-0.732824	-2.03152	0.000202554	0.00209057	0.00152935	495	tags=15%, list=3%, signal=15%	RNVU1-4/RNVU1-19/RNU4ATAC/RNVU1-7/RNVU1-15/RNU1-4
GOBP_NEGATIVE_REGULATION_OF_T_CELL_PROLIFERATION	GOBP_NEGATIVE_REGULATION_OF_T_CELL_PROLIFERATION	52	0.658171	1.86977	0.00020276	0.00209057	0.00152935	2004	tags=40%, list=12%, signal=36%	GPNMB/VSIG4/PLA2G2D/LILRB4/IDO1/PDCD1LG2/IL20RB/LRRC32/CD86/HAVCR2/LILRB2/LILRB1/PRNP/BMP4/ERBB2/TWSG1/FOXJ1/IL2RA/HLA-DRB1/FOXP3/CD274
GOBP_NEUTROPHIL_MIGRATION	GOBP_NEUTROPHIL_MIGRATION	103	0.580981	1.80522	0.000205563	0.00211586	0.00154785	2239	tags=48%, list=13%, signal=42%	THBS4/SLIT2/CCL19/CCL18/CCL21/S100A8/CCL23/CCL8/CXCL5/TGFB2/CCL2/CCL13/ITGB2/C5AR1/SLAMF8/CCL3/CCL26/JAM3/CXCL10/CXCL9/IL1R1/C3AR1/CX3CL1/FCER1G/ADAM8/CXCL11/CXCL13/CCL5/PECAM1/CCL4/CCL17/S100A12/CXCL8/NCKAP1L/CCL3L3/CD74/S100A9/VAV1/PIK3CD/PREX1/CSF3R/CD99L2/IL23A/RIPOR2/MPP1/RHOH/MDK/BST1/CCR7
GOBP_NEGATIVE_REGULATION_OF_TRANSFERASE_ACTIVITY	GOBP_NEGATIVE_REGULATION_OF_TRANSFERASE_ACTIVITY	255	0.469055	1.61375	0.000207544	0.00213262	0.00156011	2943	tags=21%, list=17%, signal=18%	ADIPOQ/FABP4/SFRP2/SFRP1/UCHL1/APOE/LILRB4/WWTR1/RGS4/THY1/CAV1/MYOCD/CDKN2A/RGS2/HEG1/SOCS3/LATS2/RGN/MAPK8IP1/CD300A/CDKN1C/SH3BP5/PTPRO/BMP4/HSPB1/SLC8A1/GMFG/ITPRIP/DUSP1/INKA1/PTPRC/TRIB2/NR2F2/WARS1/DUSP5/UBASH3B/RHOH/PRKAR2B/PIP4K2A/DUSP10/RASIP1/PIK3IP1/BAG2/RPS7/WASHC1/LIMK1/CDKN2B/ADARB1/LAX1/HHEX/AIDA/RPL23/PKN1/AJUBA
GOBP_ASTROCYTE_DEVELOPMENT	GOBP_ASTROCYTE_DEVELOPMENT	31	0.740816	1.91094	0.000211079	0.00216243	0.00158191	1861	tags=39%, list=11%, signal=35%	PLP1/TREM2/S100A8/ROR2/IL6/VIM/C5AR1/TSPAN2/C1QA/SMO/LAMB2/S100A9
GOBP_INTERLEUKIN_1_PRODUCTION	GOBP_INTERLEUKIN_1_PRODUCTION	82	0.598967	1.80012	0.000211161	0.00216243	0.00158191	2322	tags=40%, list=14%, signal=35%	IGHD/CCL19/SPHK1/TREM2/CD36/LILRB4/IL6/S1PR3/TYROBP/CCL3/P2RX7/AIM2/NLRP1/ANXA1/CX3CL1/HAVCR2/GBP5/LPL/MNDA/IFI16/TLR8/NLRP2/NLRP3/CLEC7A/LILRA5/F2R/HSPB1/IL16/S100A13/TMEM106A/SIRPA/CCR7/CARD8
GOBP_METANEPHROS_DEVELOPMENT	GOBP_METANEPHROS_DEVELOPMENT	60	0.64343	1.86193	0.000212345	0.00217088	0.0015881	3138	tags=47%, list=19%, signal=38%	ADIPOQ/GREM1/FBN1/GLI3/KIF26B/WWTR1/BASP1/PDGFRB/SIX2/PKD2/SOX17/SMO/CD34/TCF21/PDGFB/BMP4/LAMB2/FOXJ1/FAT4/STAT1/AKR1B1/GATA3/CITED1/OSR2/SOX8/CALB1/WT1/PDGFRA
GOMF_PRE_MRNA_BINDING	GOMF_PRE_MRNA_BINDING	41	-0.71263	-2.0212	0.000214706	0.00219131	0.00160304	495	tags=15%, list=3%, signal=14%	RNVU1-4/RNVU1-19/RNU4ATAC/RNVU1-7/RNVU1-15/RNU1-4
GOMF_PEPTIDE_BINDING	GOMF_PEPTIDE_BINDING	213	0.485368	1.62903	0.00021622	0.00220304	0.00161162	3777	tags=35%, list=22%, signal=28%	MARCO/BCHE/NGFR/APOE/TREM2/CRYAB/ITGAM/FCGR2B/CD36/INHBA/RAMP1/CLU/MSR1/TGFB2/ITGB2/ATP1A3/NPR1/APBB1/HLA-DQA1/C1QA/CD14/LILRB2/HLA-DPB1/CALCRL/APBA2/PRNP/TLR2/ENPEP/HLA-DPA1/PCSK5/HLA-DRB5/GPRASP2/RAMP2/RAMP3/ITM2A/FZD4/HLA-DQB1/CD74/HLA-DRA/HSPG2/HLA-DRB1/TLR1/NPR2/OXTR/MAPK8IP2/EPHA4/PFDN5/GSTM1/GSAP/KPNA7/PTGES/PFDN4/LEPR/ACVR1/BDKRB1/SLC7A9/APBB2/SRP14/HLA-E/PFDN2/HLA-B/HLA-H/HLA-F/NFKBIA/PP…
GOBP_ENDOCHONDRAL_BONE_MORPHOGENESIS	GOBP_ENDOCHONDRAL_BONE_MORPHOGENESIS	44	0.696356	1.91805	0.000217223	0.00220953	0.00161637	2340	tags=48%, list=14%, signal=41%	COMP/COL1A1/TRPV4/MMP14/TMEM119/FOXC1/STC1/CSGALNACT1/RARB/ANXA6/ALPL/COL13A1/SERPINH1/TEK/THBS3/BMP6/BMP4/NAB2/MEF2C/COL27A1/BMPR2
GOBP_FOCAL_ADHESION_ASSEMBLY	GOBP_FOCAL_ADHESION_ASSEMBLY	79	0.607214	1.81662	0.000217698	0.00221064	0.00161719	3010	tags=35%, list=18%, signal=29%	SFRP1/GREM1/APOD/PHLDB2/FERMT2/MMP14/THY1/COL16A1/FAM107A/ARHGAP6/NRP1/THBS1/SORBS1/THSD1/TEK/DLC1/EPHA3/GPM6B/MAP4K4/TRIP6/ACTN1/EFNA5/RHOD/LIMS1/BCAS3/KDR/AJUBA/LIMCH1
GOBP_LEARNING	GOBP_LEARNING	85	0.594903	1.80459	0.000221461	0.00224508	0.00164238	2255	tags=29%, list=13%, signal=26%	ATP1A2/BCHE/TACR2/MEIS2/MAP1A/PTN/SYT11/CLDN5/NTSR1/DRD2/DLG4/NRXN3/TLR2/NPTX2/C1QL1/FYN/FOSL1/NTRK2/SHANK3/STRA6/NDRG4/BRSK1/TPBG/PRKAR2B/MAPK8IP2
GOCC_CAVEOLA	GOCC_CAVEOLA	59	0.645079	1.8617	0.000226954	0.00229691	0.0016803	2616	tags=44%, list=15%, signal=37%	ATP1A2/PTGIS/KCNMA1/CD36/CAVIN2/CAVIN1/SELE/CAVIN3/EHD2/CAV2/CAV1/ATP2B4/HCK/TFPI/SMO/DLC1/F2R/PLVAP/NOS3/SLC2A1/EFNA5/MYOF/BMPR2/RANGRF/HMOX1/PLPP1
GOCC_CYTOSOLIC_RIBOSOME	GOCC_CYTOSOLIC_RIBOSOME	103	0.578026	1.79604	0.00022896	0.00231334	0.00169231	4777	tags=66%, list=28%, signal=48%	APOD/RPL39/HBA1/RPL26/ISG15/HBA2/RPL36A/RPL41/RPL31/RPL10/RPS17/RPS24/RPS19/RPL19/RPS27/RPS7/RPS16/RPS23/RPL13A/RPS15A/RPS14/RPL6/RPS28/RPL23/RPS4X/RPL37/RPL27A/RPL7A/RPL4/RPS11/RPS6/RPL38/RPL37A/RPL30/RPS18/RPLP1/RPL28/RSL24D1/RPL21/RPL23A/RPS9/RPLP0/RPL12/RPL36/RPS20/RPL10A/RPS5/RPL34/RPS12/RPL26L1/RPS25/RPS27L/RPL18A/RPL35/RPS10/RPS27A/RPS29/RPL36AL/RPS3A/RPL18/RPL3/RPS15/RPL24/RPS8/FXR2/RPL35…
GOBP_REGULATION_OF_G_PROTEIN_COUPLED_RECEPTOR_SIGNALING_PATHWAY	GOBP_REGULATION_OF_G_PROTEIN_COUPLED_RECEPTOR_SIGNALING_PATHWAY	90	0.58781	1.79815	0.000230316	0.00232316	0.0016995	1863	tags=28%, list=11%, signal=25%	KLK5/C3/GRP/KLK6/RAMP1/RGS4/APLP1/SYP/GPRASP1/RGS2/ATP2B4/DRD2/RGS16/CCL5/RGS1/PLEK/APLNR/CXCL8/TMOD2/RAMP2/GNAI2/RAMP3/RGS10/CHGA/BICD1
GOBP_REGULATION_OF_TISSUE_REMODELING	GOBP_REGULATION_OF_TISSUE_REMODELING	61	0.649663	1.88759	0.000232035	0.0023366	0.00170933	2147	tags=39%, list=13%, signal=34%	THBS4/HAND2/SFRP1/SPP1/GPNMB/GREM1/DDR2/IL6/CLDN18/P2RX7/TMEM119/SIGLEC15/S1PR1/CSF1R/FLT4/ADAM8/LTBP3/TGFB1/ITGB3/PDK4/GPR137B/UBASH3B/IL23A/MDK
GOBP_COLLAGEN_BIOSYNTHETIC_PROCESS	GOBP_COLLAGEN_BIOSYNTHETIC_PROCESS	39	0.711903	1.91915	0.000239913	0.0024119	0.00176442	1650	tags=46%, list=10%, signal=42%	TGFB3/COL1A1/CCN2/IL6/COL5A1/EMILIN1/VIM/PDGFRB/LARP6/RCN3/SERPINH1/TGFB1/P3H3/SERPINF2/RGCC/BMP4/F2R/ENG
GOBP_NEGATIVE_REGULATION_OF_CATION_CHANNEL_ACTIVITY	GOBP_NEGATIVE_REGULATION_OF_CATION_CHANNEL_ACTIVITY	27	0.751423	1.89562	0.000243673	0.00244564	0.0017891	1495	tags=41%, list=9%, signal=37%	CASQ2/KCNE4/RRAD/MMP9/CAV1/REM1/GEM/PKD2/DRD2/CLIC2/GNB5
GOBP_DETECTION_OF_BIOTIC_STIMULUS	GOBP_DETECTION_OF_BIOTIC_STIMULUS	26	0.757061	1.89775	0.000248399	0.0024856	0.00181833	1947	tags=46%, list=12%, signal=41%	FAP/SSC5D/TREM2/SRPX/C4B/LY96/SMO/TLR2/NLRP3/CLEC7A/HLA-DRB1/TLR1
GOBP_REGULATION_OF_PROTEIN_BINDING	GOBP_REGULATION_OF_PROTEIN_BINDING	166	0.515107	1.69111	0.000248478	0.0024856	0.00181833	3230	tags=28%, list=19%, signal=23%	ADIPOQ/DKK1/CTHRC1/APOE/MMP9/DACT1/LOX/CCL23/RAMP1/GREM2/SPON1/CAV1/GCG/CRMP1/NRP1/DZIP1/CLDN5/IFIT1/PDGFB/RAMP2/BMP4/LEF1/SMARCD3/NES/PLK2/CDON/NFATC4/MFNG/UBASH3B/CSF3/TTBK2/BAG2/PLXND1/ANXA2/TGFBR1/CAPRIN2/CTSZ/IFIT2/TGFBR3/ACTB/DNAJB2/ITGA4/FLOT1/CAMK1/GTF2F1/ARRB2/TNFSF11
GOBP_EPIDERMIS_MORPHOGENESIS	GOBP_EPIDERMIS_MORPHOGENESIS	23	0.769827	1.87916	0.000251568	0.00251235	0.0018379	1691	tags=52%, list=10%, signal=47%	KRT17/NGFR/FGF7/FST/IGFBP5/TGFB2/WNT10A/GLI2/SMO/SNAI1/TGM3/FOXQ1
GOCC_CLATHRIN_COATED_ENDOCYTIC_VESICLE_MEMBRANE	GOCC_CLATHRIN_COATED_ENDOCYTIC_VESICLE_MEMBRANE	30	0.734664	1.89024	0.00025676	0.00255997	0.00187274	1921	tags=50%, list=11%, signal=44%	APOE/FCGR1A/ROR2/HLA-DQA2/HLA-DQA1/HLA-DPB1/HLA-DPA1/HLA-DQB2/FZD2/HLA-DRB5/FZD4/HLA-DQB1/CD74/HLA-DRA/HLA-DRB1
GOBP_LYMPHOCYTE_CHEMOTAXIS	GOBP_LYMPHOCYTE_CHEMOTAXIS	50	0.654411	1.84917	0.000258447	0.00257255	0.00188193	1953	tags=48%, list=12%, signal=43%	CCL19/CCL18/CCL21/CCL23/CCL8/CCL2/CCL13/CCL3/CCL26/CXCL10/CYP7B1/S100A7/CX3CL1/ADAM8/CXCL11/CXCL13/CCL5/CCL4/CCL17/CCL3L3/GPR183/CCR2/PIK3CD/CH25H
GOBP_NEGATIVE_REGULATION_OF_MAPK_CASCADE	GOBP_NEGATIVE_REGULATION_OF_MAPK_CASCADE	148	0.521213	1.67397	0.000259883	0.00258259	0.00188928	2261	tags=18%, list=13%, signal=16%	ADIPOQ/SFRP2/SFRP1/UCHL1/APOE/FBLN1/DACT1/LILRB4/LMO3/EMILIN1/RGS4/TIMP3/CAV1/P2RX7/RGS2/MAPK8IP1/CD300A/PSCA/BMP4/PER1/DUSP1/PTPRC/GBP1/DUSP5/SIRPA/IGBP1/DUSP10
GOBP_POSITIVE_REGULATION_OF_DEFENSE_RESPONSE	GOBP_POSITIVE_REGULATION_OF_DEFENSE_RESPONSE	272	0.4631	1.60171	0.000261528	0.00259467	0.00189812	3364	tags=31%, list=20%, signal=25%	KLK5/FABP4/SERPINE1/C3/KLK7/TREM2/S100A8/FCN1/CLEC4E/TNFSF4/IL6/IDO1/CCN4/TYROBP/CCL3/PDE2A/AIM2/PGC/GJA1/OSMR/CX3CL1/HAVCR2/GBP5/LPL/FCER1G/OSM/MNDA/ADAM8/IFI16/HCK/BTK/CCL5/CARD11/GPRC5B/TLR8/ICAM2/PLA2G7/TLR2/TASL/S100A12/FYN/PLCG2/LILRA5/GPSM3/IL16/ETS1/TGM2/CLEC4A/CCR2/S100A9/VAV1/SH2D1A/PQBP1/IL23A/MEF2C/MDK/RELB/GPR4/LAG3/CCR7/RPS19/MMP12/PTGS2/OPTN/PIK3CG/ZBP1/TAC1/ZP3/CLEC10A/IFI35/IKBKG…
GOBP_PLACENTA_DEVELOPMENT	GOBP_PLACENTA_DEVELOPMENT	114	0.549727	1.72475	0.00026212	0.00259628	0.0018993	2381	tags=29%, list=14%, signal=25%	HAND1/SPP1/DCN/CCN1/HTRA1/WNT2/PTN/GJA1/STC1/RSPO3/PKD2/ETNK2/SOCS3/GJB5/SNAI1/SOX15/PDGFB/MDFI/FOSL1/ADAM19/VASH1/PCDH12/LEF1/GJB2/IGF2/HEY1/ZFP36L1/NR2F2/CSF2/HEY2/BMPR2/ITGB8/ADA
GOCC_PLATELET_ALPHA_GRANULE_LUMEN	GOCC_PLATELET_ALPHA_GRANULE_LUMEN	54	0.660749	1.88744	0.000266306	0.00263305	0.0019262	2132	tags=50%, list=13%, signal=44%	FN1/TGFB3/SERPINE1/ISLR/SERPING1/F13A1/SPARC/VEGFC/CLU/MMRN1/TGFB2/TIMP1/LEFTY2/F8/SRGN/THBS1/A2M/F5/TGFB1/SERPINF2/PDGFB/VWF/CFD/IGF2/FERMT3/MAGED2/ACTN1
GOBP_MYELOID_CELL_DEVELOPMENT	GOBP_MYELOID_CELL_DEVELOPMENT	57	0.63101	1.81449	0.000266705	0.00263305	0.0019262	2446	tags=39%, list=14%, signal=33%	FBN1/CLDN18/GPR68/MEIS1/ZNF385A/TYROBP/TSPAN2/SIGLEC15/LTF/LILRB1/KLF2/NRROS/TLR2/FLI1/NCKAP1L/ADGRF5/BCL6/EVI2B/PIP4K2A/SLC9B2/BPGM/ANXA2
GOBP_EYE_MORPHOGENESIS	GOBP_EYE_MORPHOGENESIS	101	0.564641	1.74625	0.000267698	0.00263855	0.00193022	2094	tags=27%, list=12%, signal=24%	MFAP5/COL8A1/COL8A2/EFEMP1/TWIST1/FBN1/GLI3/COL5A2/COL5A1/OBSL1/THY1/MEIS1/ALDH1A3/WNT9A/MFAP2/WNT2/PTN/SDK1/RARB/PTPRM/AQP5/BMP4/C12orf57/CDON/NTRK2/STRA6/FJX1
GOBP_CHONDROITIN_SULFATE_PROTEOGLYCAN_BIOSYNTHETIC_PROCESS	GOBP_CHONDROITIN_SULFATE_PROTEOGLYCAN_BIOSYNTHETIC_PROCESS	24	0.756541	1.86624	0.000270268	0.00265875	0.001945	2550	tags=58%, list=15%, signal=50%	BGN/DCN/VCAN/CHST11/CYTL1/CHST3/DSE/CSGALNACT1/CHST15/CSGALNACT2/CSPG4/CHSY1/CHPF/CHST7
GOCC_COMPLEX_OF_COLLAGEN_TRIMERS	GOCC_COMPLEX_OF_COLLAGEN_TRIMERS	16	0.808199	1.84265	0.000270628	0.00265875	0.001945	2331	tags=88%, list=14%, signal=75%	COL11A1/COL1A1/COL8A1/COL1A2/COL3A1/LUM/COL5A2/COL5A1/COL16A1/COL5A3/COL4A2/COL4A1/COL7A1/COL27A1
GOBP_PROTEIN_AUTOPHOSPHORYLATION	GOBP_PROTEIN_AUTOPHOSPHORYLATION	196	0.491424	1.63058	0.000275429	0.00269789	0.00197363	1934	tags=15%, list=11%, signal=14%	ADIPOQ/EPHA7/GPNMB/GREM1/DDR2/PRKD1/VEGFC/PDGFC/PDGFRB/CAV1/MEX3B/FGR/FGFR1/CSF1R/FLT4/HCK/BTK/TEK/RASSF2/FES/DAPK1/PDGFB/PRKCG/ERBB2/ENG/FLT1/PTPRC/MAP3K12/NTRK2/MAP3K3
GOMF_SIALIC_ACID_BINDING	GOMF_SIALIC_ACID_BINDING	12	0.864782	1.82288	0.000275504	0.00269789	0.00197363	2227	tags=92%, list=13%, signal=80%	ADIPOQ/FCN1/SELE/SIGLEC9/SIGLEC7/SELP/SIGLEC14/CD22/SIGLEC10/SIGLEC12/ST8SIA4
GOBP_COTRANSLATIONAL_PROTEIN_TARGETING_TO_MEMBRANE	GOBP_COTRANSLATIONAL_PROTEIN_TARGETING_TO_MEMBRANE	101	0.563269	1.74201	0.000277799	0.00271596	0.00198685	4777	tags=61%, list=28%, signal=44%	RPL39/RN7SL2/RPL26/RPL36A/RPL41/RPL31/RPL10/RPS17/RPS24/RPS19/RPL19/RPS27/RPS7/RPS16/RPS23/RPL13A/RPS15A/RPS14/RPL6/RPS28/RPL23/RPS4X/RPL37/RPL27A/RPL7A/SRP14/RPL4/RPS11/RPS6/RPL38/RPL37A/RPL30/RPS18/RPLP1/RPL28/RPL21/RPL23A/RPS9/RPLP0/RPL12/RPL36/RPS20/RPL10A/RPS5/RPL34/RPS12/RPS25/RPL18A/RPL35/RPS10/RPS27A/SRP19/RPS29/RPS3A/RPL18/RPL3/RPS15/RPL24/RPS8/RPL35A/RPS2/RPL27
GOCC_FILOPODIUM	GOCC_FILOPODIUM	87	0.583901	1.78256	0.000282424	0.00275671	0.00201666	2382	tags=29%, list=14%, signal=25%	GAP43/ACTG2/ACTA2/TRPV4/ANTXR1/PALM/ARL4C/PDPN/MSN/VCAM1/FSCN1/ADGRA2/MYO5A/RDX/ITGB3/SCIMP/LCP1/DNALI1/ITGAV/MYO1G/TUBB3/DMD/RIPOR2/PODXL/EPHA4
GOBP_INTERFERON_GAMMA_PRODUCTION	GOBP_INTERFERON_GAMMA_PRODUCTION	82	0.593634	1.78409	0.000283263	0.00276044	0.00201939	3548	tags=50%, list=21%, signal=40%	INHBA/TNFSF4/LILRB4/SLC11A1/PDCD1LG2/IL20RB/AXL/IL1R1/CD14/LAPTM5/HAVCR2/HLA-DPB1/LILRB1/TLR8/RARA/PRNP/HLA-DPA1/CLEC7A/ISG15/CCR2/HLA-DRB1/FOXP3/CD274/SASH3/IL23A/SIRPA/CCR7/CD3E/CD276/GATA3/ZP3/DDIT3/CD96/SLAMF6/VSIR/TNF/IL12RB1/IL27RA/HMGB1/SPN/CD2
GOMF_INSULIN_LIKE_GROWTH_FACTOR_BINDING	GOMF_INSULIN_LIKE_GROWTH_FACTOR_BINDING	24	0.755362	1.86334	0.000284587	0.00276888	0.00202556	1950	tags=54%, list=12%, signal=48%	HTRA3/IGFBP6/CCN1/CCN2/IGFBP5/CCN4/HTRA1/IGFBP3/IGFBP7/IGFBP4/ITGB3/CCN3/ITGAV
GOCC_SM_LIKE_PROTEIN_FAMILY_COMPLEX	GOCC_SM_LIKE_PROTEIN_FAMILY_COMPLEX	98	-0.58121	-1.90212	0.000288416	0.00280162	0.00204951	1299	tags=13%, list=8%, signal=12%	RNU6ATAC/RNU5E-1/RNU4-2/RNU5D-1/SNRPGP15/RNVU1-4/RNVU1-19/RNU5F-1/RNU4ATAC/RNVU1-7/RNU4-1/RNVU1-15/RNU1-4
GOBP_OUTFLOW_TRACT_MORPHOGENESIS	GOBP_OUTFLOW_TRACT_MORPHOGENESIS	55	0.631728	1.80782	0.000290922	0.00282143	0.00206401	2423	tags=38%, list=14%, signal=33%	SFRP2/HAND2/TWIST1/TGFB2/ELN/NRP2/GJA5/NRP1/FOXC1/CLDN5/HEYL/SOX17/RARB/FZD2/BMP4/ENG/ROBO1/MEF2C/HEY2/BMPR2/PLXND1
GOBP_POSITIVE_REGULATION_OF_OSSIFICATION	GOBP_POSITIVE_REGULATION_OF_OSSIFICATION	35	0.6997	1.84872	0.000293353	0.00284045	0.00207792	2890	tags=57%, list=17%, signal=47%	TGFB3/CCN1/TGFB2/PTN/P2RX7/TMEM119/LTF/ALOX5/TGFB1/BMP6/PKDCC/BMP4/SLC8A1/ISG15/GPM6B/MEF2C/BMPR2/OSR2/TAC1/ACVR1
GOBP_STEROID_CATABOLIC_PROCESS	GOBP_STEROID_CATABOLIC_PROCESS	19	0.781615	1.83693	0.000295784	0.0028594	0.00209178	600	tags=32%, list=4%, signal=30%	SULT1E1/SPP1/APOE/HSD11B1/HSD17B14/HSD17B6
GOBP_NEGATIVE_REGULATION_OF_MAP_KINASE_ACTIVITY	GOBP_NEGATIVE_REGULATION_OF_MAP_KINASE_ACTIVITY	65	0.63714	1.86745	0.00030637	0.00295701	0.00216319	1768	tags=18%, list=10%, signal=17%	ADIPOQ/SFRP2/SFRP1/UCHL1/APOE/RGS4/CAV1/RGS2/MAPK8IP1/CD300A/BMP4/DUSP1
GOBP_REGULATION_OF_MORPHOGENESIS_OF_AN_EPITHELIUM	GOBP_REGULATION_OF_MORPHOGENESIS_OF_AN_EPITHELIUM	46	0.67187	1.86316	0.000309168	0.00297753	0.0021782	2147	tags=37%, list=13%, signal=32%	SFRP1/SULF1/FGF7/GREM1/FGF2/ADAMTS12/WNT2/TACSTD2/SIX2/CXCL10/GJA1/ITGAX/HOXD13/SMO/BMP4/PIK3CD/MDK
GOCC_MHC_PROTEIN_COMPLEX	GOCC_MHC_PROTEIN_COMPLEX	23	0.764677	1.86659	0.000309482	0.00297753	0.0021782	3877	tags=96%, list=23%, signal=74%	HLA-DQA2/HLA-DOA/HLA-DQA1/HLA-DPB1/HLA-DPA1/HLA-DQB2/HLA-DRB5/HLA-DOB/HLA-DQB1/CD74/HLA-DRA/HLA-DRB1/MR1/HLA-DMB/HLA-DMA/HLA-E/HLA-B/HLA-H/HLA-F/B2M/HLA-C/HLA-A
GOBP_RESPONSE_TO_METAL_ION	GOBP_RESPONSE_TO_METAL_ION	259	0.467229	1.60871	0.000313867	0.00301492	0.00220555	1929	tags=19%, list=11%, signal=17%	KRT14/FABP4/CASQ2/PLN/KCNMB1/CPS1/KCNMA1/S100A8/MMP9/SERPINF1/FIBIN/SPARC/AQP9/FSTL3/CAV1/CYBRD1/SYT11/MAOB/C1QA/CD14/VCAM1/PKD2/AQP1/NCF1/FOSB/HVCN1/LOXL2/DRD2/ALOX5AP/THBS1/RASGRP2/CYBB/DLG4/CACNA1H/CLIC4/PRNP/KCNMB4/BMP6/ICAM1/MT1DP/OTC/PAM/DUSP1/S100A13/SYT1/TXNIP/NFATC4/MT2A
GOBP_REGULATION_OF_RENAL_SYSTEM_PROCESS	GOBP_REGULATION_OF_RENAL_SYSTEM_PROCESS	21	0.785998	1.88201	0.000314498	0.00301618	0.00220648	1541	tags=57%, list=9%, signal=52%	ADIPOQ/GJA5/OR51E2/NPR1/GJA1/STC1/DRD2/ADORA1/PDGFB/PTPRO/GNAI2/F2R
GOBP_BONE_REMODELING	GOBP_BONE_REMODELING	71	0.613457	1.81487	0.000315596	0.00302192	0.00221067	2147	tags=37%, list=13%, signal=32%	SFRP1/SPP1/TGFB3/CTHRC1/GREM1/IL6/MITF/CLDN18/PTN/P2RX7/TMEM119/GJA1/SIGLEC15/S1PR1/CSF1R/ADAM8/LTBP3/ACP5/RASSF2/TGFB1/ITGB3/SNX10/PDK4/GPR137B/UBASH3B/MDK
GOBP_REGULATION_OF_LYMPHOCYTE_MEDIATED_IMMUNITY	GOBP_REGULATION_OF_LYMPHOCYTE_MEDIATED_IMMUNITY	111	0.552777	1.73852	0.000323522	0.00309291	0.00226261	3505	tags=42%, list=21%, signal=34%	C3/FCGR2B/TNFSF4/LILRB4/IL6/IL20RB/IL1R1/HAVCR2/LILRB1/BTK/WAS/TGFB1/NLRP3/BCL6/CLCF1/FOXJ1/CLC/HLA-DRA/CCR2/RSAD2/PTPRC/VAV1/HLA-DRB1/SH2D1A/FOXP3/MR1/SASH3/IL23A/LAG3/CD40/GATA3/ZP3/CADM1/CD96/HLA-E/SLAMF6/SERPINB9/TNF/IL12RB1/HLA-B/ARRB2/HLA-H/HLA-F/PTPN6/CD1C/IL27RA/HMGB1
GOBP_RESPONSE_TO_ESTRADIOL	GOBP_RESPONSE_TO_ESTRADIOL	92	0.581325	1.78828	0.000333557	0.00318067	0.00232681	1935	tags=27%, list=11%, signal=24%	SFRP1/POSTN/COL1A1/CRYAB/GGT5/CCN2/PDGFRB/PTN/ARNT2/F7/GJA1/ANXA1/MAP1B/TFPI/TGFB1/WFDC1/RAMP2/RAMP3/GJB2/CD4/ETS1/PAM/DUSP1/TXNIP/NR2F2
GOBP_REGULATION_OF_TUBE_SIZE	GOBP_REGULATION_OF_TUBE_SIZE	84	0.597457	1.80616	0.000333755	0.00318067	0.00232681	2714	tags=36%, list=16%, signal=30%	COMP/ATP1A2/CPS1/KCNMA1/APOE/ACTA2/GUCY1A1/GJA5/CAV1/NPR1/FOXC1/GJA1/RGS2/KLF2/PRKG1/KCNMB4/PTAFR/ADORA1/SERPINF2/ICAM1/F2R/TBXA2R/SLC8A1/NOS3/SCPEP1/OXTR/BMPR2/EDN1/P2RX1/EDN2
GOBP_POSITIVE_REGULATION_OF_EPITHELIAL_TO_MESENCHYMAL_TRANSITION	GOBP_POSITIVE_REGULATION_OF_EPITHELIAL_TO_MESENCHYMAL_TRANSITION	44	0.688118	1.89536	0.00033539	0.00319123	0.00233453	1650	tags=43%, list=10%, signal=39%	TGFB3/COL1A1/TWIST1/IL6/WWTR1/FERMT2/TGFB2/FOXC1/PDPN/TGFB1I1/OLFM1/LOXL2/SNAI1/TGFB1/RGCC/BMP4/LEF1/GLIPR2/ENG
GOBP_GLIAL_CELL_DIFFERENTIATION	GOBP_GLIAL_CELL_DIFFERENTIATION	152	0.517972	1.67595	0.000336822	0.00319981	0.0023408	2395	tags=27%, list=14%, signal=23%	GAP43/PLP1/TREM2/EGR2/S100A8/GLI3/ROR2/MXRA8/IL6/CLU/VIM/CNTNAP1/LAMA2/C5AR1/PTN/TSPAN2/C1QA/NRROS/DAAM2/GPC1/SMO/PRX/TLR2/CXCR4/TGFB1/DTX1/ERBB2/SERPINE2/LEF1/IL34/LAMB2/CLCF1/NAB2/S100A9/NTRK2/MDK/PRDM8/DUSP10/EPHA4/LPAR1/SOX13
GOBP_REGULATION_OF_JNK_CASCADE	GOBP_REGULATION_OF_JNK_CASCADE	116	0.548635	1.72402	0.000337527	0.00320096	0.00234165	2261	tags=23%, list=13%, signal=20%	SFRP2/SFRP1/CCL19/CCL21/FCGR2B/DACT1/CCN2/EDA2R/FGF19/GADD45B/NCF1/FLT4/MAPK8IP1/RASSF2/SERPINF2/TNFRSF19/SEMA3A/PER1/SH3RF3/CD27/EDAR/MAP4K4/SIRPA/CCR7/PLCB1/MAPK8IP2/DUSP10
GOBP_REGIONALIZATION	GOBP_REGIONALIZATION	221	0.476973	1.61023	0.000338003	0.00320096	0.00234165	3288	tags=33%, list=19%, signal=27%	SFRP2/DKK1/MEOX2/SFRP1/C3/GREM1/ITGAM/EGR2/GLI3/ROR2/BASP1/MAFB/GLI2/NRP2/CHRD/WNT2/GLI1/HOXD11/SIX2/FOXC1/C1QA/HOXD9/HEYL/HOXD10/SOX17/GPR161/HOXC6/HOXD13/SMO/SNAI1/MEOX1/PBX3/PCSK5/MDFI/BMP4/LEF1/SEMA3A/SMARCD3/ROBO1/BHLHE41/HOXD8/HEY1/FOXJ1/CDON/FOXF1/NR2F2/PBX1/MEF2C/CHSY1/FUZ/HEY2/PCGF2/BMPR2/TGFBR1/CXXC4/EDN1/MNS1/HOXA4/HHEX/BMI1/ARL13B/ACVR1/AIDA/CYP26B1/DDIT3/TULP3/WNT3/ATP6AP2/WT1/PBX2/H…
GOMF_METALLOENDOPEPTIDASE_ACTIVITY	GOMF_METALLOENDOPEPTIDASE_ACTIVITY	71	0.612444	1.81187	0.00033974	0.00321229	0.00234993	2784	tags=41%, list=16%, signal=34%	ADAM12/MMP11/MMP9/MMP2/ADAMTS2/MMP14/ADAMTS12/MMP7/ADAM33/ADAMTS4/MMP19/MMP1/ADAMTS10/ADAMTS1/ADAMTS5/MMP13/ADAMTS8/ADAM8/ADAMTSL4/ADAMTS7/ADAM19/BMP1/ADAMTSL2/MMP12/ADAM28/ADAMTS14/MMP17/PAPLN/MMP24
GOBP_STRIATED_MUSCLE_CONTRACTION	GOBP_STRIATED_MUSCLE_CONTRACTION	105	0.562577	1.75103	0.000340262	0.00321229	0.00234993	2244	tags=32%, list=13%, signal=28%	CASQ2/ATP1A2/PLN/SYNM/KCNE4/CACNA2D1/CCN2/FLNA/GJA5/CAV1/KCNJ8/SCN1B/SMPX/GJA1/RGS2/STC1/TNNT1/KCNH2/CLIC2/CXCR4/ADORA1/EHD3/CACNA1C/GJC1/SLC8A1/DMPK/CHGA/C12orf57/CHRNB1/DMD/KCND3/RCSD1/KCNJ3/STAC3
GOBP_LYMPHOCYTE_MIGRATION	GOBP_LYMPHOCYTE_MIGRATION	96	0.576076	1.78252	0.000343449	0.00323731	0.00236824	2239	tags=40%, list=13%, signal=35%	CCL19/CCL18/CCL21/APOD/CCL23/CCL8/CCL2/JAM2/CCL13/CXCL12/ECM1/CCL3/CCL26/CXCL10/CYP7B1/MSN/S100A7/CX3CL1/S1PR1/ADAM8/CXCL11/CXCL13/CCL5/AIF1/CCL4/CCL17/ICAM1/CCL3L3/ITGAL/GPR183/CCR2/PIK3CD/CH25H/MYO1G/CD99L2/RIPOR2/DOCK8/CCR7
GOBP_STRESS_ACTIVATED_PROTEIN_KINASE_SIGNALING_CASCADE	GOBP_STRESS_ACTIVATED_PROTEIN_KINASE_SIGNALING_CASCADE	242	0.462934	1.57926	0.000344553	0.00324266	0.00237216	2261	tags=19%, list=13%, signal=16%	SFRP2/HAND2/SFRP1/CCL19/CCL21/SPHK1/CRYAB/FCGR2B/DACT1/ROR2/CCN2/TGFB2/EDA2R/SPI1/FGF19/GADD45B/NCF1/FLT4/MDFIC/MAPK8IP1/RASSF2/SH2D3C/SCIMP/SERPINF2/CLEC7A/MAPK11/TNFRSF19/SEMA3A/PER1/SH3RF3/ARHGEF6/DUSP1/ZFP36L1/MAP3K12/MAP3K3/CD27/SEMA4C/EDAR/MAP4K4/SIRPA/IGBP1/CCR7/PLCB1/MAPK8IP2/DUSP10
GOCC_CLATHRIN_COATED_ENDOCYTIC_VESICLE	GOCC_CLATHRIN_COATED_ENDOCYTIC_VESICLE	42	0.683319	1.86959	0.000346638	0.00325721	0.0023828	1921	tags=38%, list=11%, signal=34%	APOE/FCGR1A/ROR2/HLA-DQA2/HLA-DQA1/SFTPA2/HLA-DPB1/HLA-DPA1/HLA-DQB2/FZD2/HLA-DRB5/FZD4/HLA-DQB1/CD74/HLA-DRA/HLA-DRB1
GOBP_MRNA_CIS_SPLICING_VIA_SPLICEOSOME	GOBP_MRNA_CIS_SPLICING_VIA_SPLICEOSOME	30	-0.758677	-2.01811	0.0003527	0.00330903	0.00242071	495	tags=20%, list=3%, signal=19%	RNVU1-4/RNVU1-19/RNU4ATAC/RNVU1-7/RNVU1-15/RNU1-4
GOMF_TRANSFORMING_GROWTH_FACTOR_BETA_BINDING	GOMF_TRANSFORMING_GROWTH_FACTOR_BETA_BINDING	20	0.77446	1.83253	0.000356114	0.00333587	0.00244034	2890	tags=80%, list=17%, signal=66%	TGFB3/CD36/CD109/LRRC32/LTBP1/VASN/THBS1/NRROS/LTBP3/ENG/TWSG1/ITGAV/TGFBR1/LTBP4/TGFBR3/ACVR1
GOBP_CELLULAR_RESPONSE_TO_MOLECULE_OF_BACTERIAL_ORIGIN	GOBP_CELLULAR_RESPONSE_TO_MOLECULE_OF_BACTERIAL_ORIGIN	160	0.510729	1.66166	0.00035859	0.00335387	0.00245351	2322	tags=33%, list=14%, signal=29%	SERPINE1/CTSG/TREM2/FCGR2B/CD36/TNFSF4/IL6/CXCL5/LDOC1/CCL2/VIM/LY96/CCL3/MRC1/PDCD1LG2/CXCL10/CXCL9/AXL/CD14/CD68/LTF/CD86/CX3CL1/HAVCR2/LILRB2/CXCL11/LILRB1/HCK/CXCL13/LY86/CCL5/TFPI/TLR2/TGFB1/PTAFR/CCR5/NLRP3/SCIMP/BMP6/ICAM1/CXCL8/TBXA2R/CD180/TLR1/IL37/CD274/MEF2C/CMPK2/SIRPA/CSF2/CSF3/CD40/CARD8
GOBP_DETECTION_OF_CHEMICAL_STIMULUS	GOBP_DETECTION_OF_CHEMICAL_STIMULUS	37	0.687282	1.8434	0.00036197	0.00337769	0.00247093	1947	tags=46%, list=12%, signal=41%	CASQ2/KCNMB1/TGFB3/SSC5D/TREM2/C4B/LY96/OR51E2/CST2/OR2I1P/TLR2/KCNMB4/CLEC7A/CST1/OR51E1/SYT1/TLR1
GOMF_GUANYL_NUCLEOTIDE_BINDING	GOMF_GUANYL_NUCLEOTIDE_BINDING	323	0.444912	1.55481	0.000362254	0.00337769	0.00247093	3367	tags=27%, list=20%, signal=22%	GNAO1/EEF1A2/RRAD/TUBB2B/RAB31/TUBB6/MRAS/GUCY1A1/TUBA1A/ARL4C/EHD2/REM1/GEM/RERG/PDE2A/RAB34/NPR1/RHOJ/RASL12/RAB7B/GUCY1B1/IFI44L/GBP5/SEPTIN4/ANXA6/GIMAP4/ARL4D/GBP4/GIMAP7/PRKG1/MX1/GIMAP1/DNM1/EEF1A1P5/RAB42/GIMAP6/DAPK1/RAB38/SEPTIN5/EHD3/GNAI2/RHOB/RRAGD/RAB33A/GIMAP8/RHOQ/TGM2/MX2/RAB13/RAB23/GBP1/RRAGB/NPR2/GNAL/TUBB3/PDE5A/RHOH/TUBG2/SEPTIN6/GBP2/SAMHD1/RAB8B/SCG5/RHOD/ARL8A/RASL10B/RRA…
GOBP_DOPAMINERGIC_NEURON_DIFFERENTIATION	GOBP_DOPAMINERGIC_NEURON_DIFFERENTIATION	23	0.760472	1.85632	0.000367396	0.00342035	0.00250214	1376	tags=26%, list=8%, signal=24%	SFRP2/DKK1/SFRP1/WNT2/FZD1/FGF20
GOBP_CELLULAR_RESPONSE_TO_AMYLOID_BETA	GOBP_CELLULAR_RESPONSE_TO_AMYLOID_BETA	30	0.7255	1.86666	0.000371707	0.00345271	0.00252581	1474	tags=37%, list=9%, signal=34%	NGFR/TREM2/FCGR2B/CD36/CACNA2D1/ATP1A3/GJA1/VCAM1/PRNP/ICAM1/FYN
GOBP_POSITIVE_REGULATION_OF_TUMOR_NECROSIS_FACTOR_SUPERFAMILY_CYTOKINE_PRODUCTION	GOBP_POSITIVE_REGULATION_OF_TUMOR_NECROSIS_FACTOR_SUPERFAMILY_CYTOKINE_PRODUCTION	74	0.5856	1.73665	0.000372015	0.00345271	0.00252581	2277	tags=36%, list=13%, signal=32%	CCL19/TWIST1/CD36/IL6/CLU/LY96/TYROBP/CCL3/CD14/CD86/HAVCR2/LPL/ADAM8/THBS1/TLR2/PTAFR/CLEC7A/LILRA5/HSPB1/CCR2/PTPRC/NFATC4/TLR1/SASH3/IFIH1/IL23A/DDX58
GOBP_RESPONSE_TO_ETHANOL	GOBP_RESPONSE_TO_ETHANOL	88	0.5834	1.77813	0.000379557	0.0035173	0.00257307	2250	tags=26%, list=13%, signal=23%	ADIPOQ/KCNMB1/TNC/S100A8/SPARC/CLDN18/RGS4/MAOB/RGS2/SPI1/CD14/VCAM1/DRD2/CYBB/RGS19/NLRP3/ICAM1/FYN/TBXA2R/CD27/CSF3/ITPR2/ADCY7
GOBP_ROOF_OF_MOUTH_DEVELOPMENT	GOBP_ROOF_OF_MOUTH_DEVELOPMENT	67	0.627692	1.84797	0.000380698	0.00352248	0.00257686	1592	tags=25%, list=9%, signal=23%	MEOX2/HAND2/TGFB3/PRRX1/TWIST1/GLI3/INHBA/TGFB2/MSC/CLDN5/LRRC32/SNAI1/LOXL3/FZD2/TCF21/PKDCC/LEF1
GOBP_POSITIVE_REGULATION_OF_PROTEIN_AUTOPHOSPHORYLATION	GOBP_POSITIVE_REGULATION_OF_PROTEIN_AUTOPHOSPHORYLATION	25	0.743707	1.84192	0.000381338	0.003523	0.00257724	1446	tags=24%, list=9%, signal=22%	GPNMB/GREM1/VEGFC/PDGFC/RASSF2/PDGFB
GOCC_EXTRINSIC_COMPONENT_OF_CYTOPLASMIC_SIDE_OF_PLASMA_MEMBRANE	GOCC_EXTRINSIC_COMPONENT_OF_CYTOPLASMIC_SIDE_OF_PLASMA_MEMBRANE	82	0.588792	1.76954	0.000383002	0.00353297	0.00258453	3134	tags=40%, list=19%, signal=33%	GNG8/GNAO1/FERMT2/CAV2/FGR/GNB4/GNG11/HCK/DLG4/RGS1/TGM3/FES/FYN/GNB5/GNAI2/SLA/HIP1/SHANK3/GNAL/GNG10/PLEKHA4/LCK/GNG7/GNG2/GNGT2/STAC3/CARMIL2/CYTH3/GNA15/ALOX15/SNX18/FER/GNAZ
GOMF_CORECEPTOR_ACTIVITY	GOMF_CORECEPTOR_ACTIVITY	38	0.688915	1.84722	0.00039129	0.00360392	0.00263643	3014	tags=66%, list=18%, signal=54%	NGFR/RGMA/RAMP1/ROR2/GPC6/LY96/NRP1/CD86/RECK/CD8B/CXCR4/ITGB3/CCR5/RAMP2/RAMP3/ACKR3/ENG/CD4/ITGAV/CSPG4/CD8A/ITGB1/PTK7/TGFBR3/ITGA4
GOBP_NEGATIVE_REGULATION_OF_PHAGOCYTOSIS	GOBP_NEGATIVE_REGULATION_OF_PHAGOCYTOSIS	19	0.776162	1.82412	0.00039259	0.0036104	0.00264117	2355	tags=47%, list=14%, signal=41%	ADIPOQ/FCGR2B/SYT11/CD300A/TLR2/CD300LF/DYSF/SIRPA/PIP4P2
GOBP_NEGATIVE_REGULATION_OF_IMMUNE_RESPONSE	GOBP_NEGATIVE_REGULATION_OF_IMMUNE_RESPONSE	112	0.530907	1.66785	0.000394809	0.00362528	0.00265206	3724	tags=46%, list=22%, signal=36%	SERPING1/COL3A1/FCGR2B/VSIG4/TNFSF4/LILRB4/SLAMF8/IL20RB/HLX/ANXA1/HAVCR2/CD84/DRD2/IFI16/LILRB1/A2M/CD300A/LOXL3/BCL6/PDCD1/FOXJ1/IL2RA/SAMSN1/FOXF1/CCR2/PTPRC/HLA-DRB1/FOXP3/DHX58/DUSP10/SAMHD1/RPS19/MMP12/HMOX1/ALOX15/CD96/FER/NR1H2/HLA-E/SERPINB9/HLA-B/ARRB2/HLA-F/NR1H3/PTPN6/CD59/IL27RA/JAK3/CTLA4/FGL2/MICA/SOCS5
GOBP_PROTEIN_ACTIVATION_CASCADE	GOBP_PROTEIN_ACTIVATION_CASCADE	15	0.827118	1.86213	0.000398761	0.00365601	0.00267454	1544	tags=67%, list=9%, signal=61%	FN1/SERPING1/F13A1/F10/FBLN1/F7/F8/A2M/TFPI/VWF
GOBP_NEGATIVE_REGULATION_OF_B_CELL_ACTIVATION	GOBP_NEGATIVE_REGULATION_OF_B_CELL_ACTIVATION	28	0.749855	1.89819	0.000403959	0.00369806	0.0027053	1985	tags=46%, list=12%, signal=41%	SFRP1/FCGR2B/INHBA/TYROBP/LAPTM5/MNDA/BTK/CD300A/BCL6/FOXJ1/SAMSN1/FOXP3/BANK1
GOBP_OVULATION_CYCLE	GOBP_OVULATION_CYCLE	42	0.677439	1.8535	0.000405545	0.00370696	0.00271181	2265	tags=43%, list=13%, signal=37%	SLIT2/TGFB3/SLIT3/SERPINF1/INHBA/TGFB2/MMP7/PTN/MMP19/ADAMTS1/AXL/HAS2/ETS1/PAM/FZD4/MDK/OXTR/AMH
GOMF_PROTEASE_BINDING	GOMF_PROTEASE_BINDING	111	0.548195	1.72411	0.000408444	0.00372783	0.00272708	1544	tags=20%, list=9%, signal=18%	COMP/FN1/FAP/SERPINE1/COL1A1/COL1A2/COL3A1/TIMP2/TIMP1/TIMP3/ADAMTS4/ECM1/IL1R1/CSTA/CD70/ADAMTSL4/A2M/PRNP/SELL/ITGB3/SERPINF2/VWF
GOBP_HOMOPHILIC_CELL_ADHESION_VIA_PLASMA_MEMBRANE_ADHESION_MOLECULES	GOBP_HOMOPHILIC_CELL_ADHESION_VIA_PLASMA_MEMBRANE_ADHESION_MOLECULES	73	0.603952	1.7863	0.000409277	0.00372979	0.00272851	2668	tags=47%, list=16%, signal=39%	CADM3/L1CAM/NEXN/PLXNB3/PCDH7/OBSL1/CDH11/AMIGO2/SDK1/PCDHB10/PCDHB16/PALLD/PCDHB9/CD84/PCDHGA10/PTPRM/PECAM1/PCDHGC3/DSG3/CDH16/CDH5/PCDH12/PCDH17/ROBO1/ESAM/DCHS1/CLSTN3/FAT4/PCDHB11/ROBO4/PCDHB14/ITGB1/PCDHB13/EMB
GOBP_CELLULAR_RESPONSE_TO_BIOTIC_STIMULUS	GOBP_CELLULAR_RESPONSE_TO_BIOTIC_STIMULUS	183	0.498539	1.64827	0.000413821	0.00376552	0.00275465	2322	tags=31%, list=14%, signal=27%	SERPINE1/CTSG/TREM2/FCGR2B/CD36/TNFSF4/IL6/CXCL5/LDOC1/CCL2/VIM/LY96/CCL3/MRC1/PDCD1LG2/CXCL10/CXCL9/AXL/CD14/CD68/LTF/CD86/CX3CL1/HAVCR2/LILRB2/CXCL11/LILRB1/HCK/CXCL13/LY86/BTK/CCL5/TFPI/TLR2/TGFB1/PTAFR/CCR5/NLRP3/SCIMP/CLEC7A/BMP6/ICAM1/CXCL8/TBXA2R/CD180/TXNIP/TLR1/IL37/CD274/MEF2C/CMPK2/SIRPA/CSF2/CSF3/CD40/CARD8
GOBP_PULMONARY_VALVE_DEVELOPMENT	GOBP_PULMONARY_VALVE_DEVELOPMENT	19	0.77524	1.82195	0.000422501	0.00383873	0.0028082	2340	tags=63%, list=14%, signal=54%	SLIT2/TGFB2/GJA5/NFATC1/HEYL/BMP4/ROBO1/HEY1/NOS3/STRA6/HEY2/BMPR2
GOBP_REGULATION_OF_BLOOD_PRESSURE	GOBP_REGULATION_OF_BLOOD_PRESSURE	117	0.545508	1.71483	0.000428049	0.00388329	0.00284081	2723	tags=38%, list=16%, signal=32%	ADIPOQ/ATP1A2/POSTN/CTSG/ACTA2/COL1A2/VEGFC/GUCY1A1/GJA5/OR51E2/NPR1/GJA1/NTSR1/DRD2/RARRES2/SLC2A5/RENBP/ENPEP/PTAFR/ADORA1/CD34/SERPINF2/PDGFB/PTPRO/PCSK5/RAMP2/F2R/TBXA2R/CHGA/NOS3/NR2F2/SCPEP1/NPR2/OXTR/CPA3/BMPR2/PTGS2/EDN1/HMOX1/CTSZ/RASL10B/P2RX1/EDN2/TAC1
GOCC_AXONAL_GROWTH_CONE	GOCC_AXONAL_GROWTH_CONE	25	0.742318	1.83848	0.000432181	0.0039149	0.00286393	1349	tags=28%, list=8%, signal=26%	BOC/L1CAM/FLNA/OLFM1/MAPK8IP1/TRPV2/FLRT3
GOBP_REGULATION_OF_FAT_CELL_DIFFERENTIATION	GOBP_REGULATION_OF_FAT_CELL_DIFFERENTIATION	104	0.559759	1.73949	0.000441327	0.00398981	0.00291873	2589	tags=29%, list=15%, signal=25%	ADIPOQ/SFRP2/SULT1E1/SFRP1/MEDAG/MMP11/IL6/LMO3/WWTR1/FERMT2/CCN4/ZNF385A/WIF1/TGFB1I1/LPL/RARRES2/ALOX5/CMKLR1/TGFB1/MIR27A/ZFP36L1/TRIB2/DUSP10/CCDC71L/SOX13/CCDC3/PTGS2/GATA3/TFE3/SAV1
GOBP_RESPONSE_TO_VITAMIN	GOBP_RESPONSE_TO_VITAMIN	67	0.624785	1.83941	0.000442432	0.00398981	0.00291873	1713	tags=30%, list=10%, signal=27%	BCHE/SFRP1/SPP1/POSTN/COL1A1/TNC/SPARC/MN1/FOLR2/PTN/F7/CXCL10/STC1/SNAI2/KANK2/MAP1B/ALPL/FES/OTC/CD4
GOMF_CARGO_RECEPTOR_ACTIVITY	GOMF_CARGO_RECEPTOR_ACTIVITY	59	0.631383	1.82217	0.000442432	0.00398981	0.00291873	1997	tags=34%, list=12%, signal=30%	MARCO/SSC5D/OLR1/COLEC12/ITGAM/CD36/CD163/SCARF2/MSR1/LOXL4/ITGB2/FOLR2/SCARA3/MRC1/LOXL2/ENPP2/LOXL3/ACKR3/TMPRSS5/STAB1
GOBP_POSITIVE_REGULATION_OF_INTERLEUKIN_1_PRODUCTION	GOBP_POSITIVE_REGULATION_OF_INTERLEUKIN_1_PRODUCTION	49	0.642823	1.80401	0.00044646	0.00401583	0.00293776	1728	tags=39%, list=10%, signal=35%	IGHD/CCL19/IL6/TYROBP/CCL3/P2RX7/AIM2/NLRP1/HAVCR2/LPL/MNDA/IFI16/TLR8/NLRP2/NLRP3/CLEC7A/LILRA5/HSPB1/IL16
GOBP_CELL_CELL_JUNCTION_ORGANIZATION	GOBP_CELL_CELL_JUNCTION_ORGANIZATION	169	0.499623	1.64505	0.000446647	0.00401583	0.00293776	2543	tags=29%, list=15%, signal=25%	CADM3/TGFB3/TRPV4/FLNA/CDH11/FERMT2/CLDN18/TGFB2/CNTNAP1/GJA5/CAV1/NLGN2/LIMS2/SDK1/JAM3/GJA1/CLDN5/SNAI2/GPBAR1/HEG1/FSCN1/CSF1R/RDX/NUMBL/KIFC3/PECAM1/GJA4/EPB41L3/SNAI1/TGFB1/BMP6/PTPRO/CDH5/CLDN9/RAMP2/F2R/GJC1/GJB2/ESAM/RAB13/PARD6G/DCHS1/WHRN/PKP1/CLDN14/EPHA4/TGFBR1/TLN1/RUNX1
GOBP_PROTEOGLYCAN_BIOSYNTHETIC_PROCESS	GOBP_PROTEOGLYCAN_BIOSYNTHETIC_PROCESS	46	0.664692	1.84326	0.000447819	0.00402039	0.0029411	2550	tags=43%, list=15%, signal=37%	BGN/DCN/VCAN/CHST11/CYTL1/CHST3/DSE/CHST10/CSGALNACT1/UST/CHST15/CHST14/CSGALNACT2/CSPG4/GAL3ST4/CHSY1/CHPF/BMPR2/FOXL1/CHST7
GOBP_REGULATION_OF_EPITHELIAL_CELL_DIFFERENTIATION	GOBP_REGULATION_OF_EPITHELIAL_CELL_DIFFERENTIATION	114	0.538696	1.69014	0.00046793	0.0041947	0.00306862	2633	tags=32%, list=16%, signal=27%	ZBED2/SFRP4/SERPINE1/MMP9/ALOX15B/WWTR1/FGF2/CTSK/CAV1/S1PR3/ZEB1/CTSL/CD109/FOXC1/CLDN5/TMEM100/SMO/BMP6/CDH5/BMP4/S1PR2/PROC/KLF7/FOXJ1/PLAAT4/ZFP36L1/NOTCH4/FAT4/PLCB1/HEY2/STAT1/MACROH2A2/RUNX1/GATA3/CITED1/SULT2B1
GOBP_POSITIVE_REGULATION_OF_CALCIUM_ION_TRANSMEMBRANE_TRANSPORT	GOBP_POSITIVE_REGULATION_OF_CALCIUM_ION_TRANSMEMBRANE_TRANSPORT	47	0.658572	1.83152	0.000472712	0.0042313	0.00309539	2244	tags=45%, list=13%, signal=39%	PLP1/JPH2/CACNA2D1/THY1/CXCL10/CXCL9/NTSR1/PKD2/CX3CL1/CXCL11/RGN/P2RY6/APLNR/EHD3/PLCG2/F2RL3/F2R/RAMP3/GJC2/CD19/STAC3
GOBP_APOPTOTIC_PROCESS_INVOLVED_IN_DEVELOPMENT	GOBP_APOPTOTIC_PROCESS_INVOLVED_IN_DEVELOPMENT	25	0.74034	1.83358	0.000490289	0.00438214	0.00320573	801	tags=32%, list=5%, signal=31%	HAND2/SLIT2/SLIT3/CRYAB/CCN1/TGFB2/FOXC1/SPI1
GOBP_T_CELL_DIFFERENTIATION	GOBP_T_CELL_DIFFERENTIATION	203	0.477112	1.58932	0.000493219	0.00440181	0.00322013	3167	tags=36%, list=19%, signal=30%	CCL19/GLI3/PLA2G2D/TNFSF4/LILRB4/IL6/MAFB/GLI2/HLA-DOA/CTSL/HLX/ANXA1/CD86/FCER1G/EGR3/ADAM8/LILRB2/CARD11/RARA/LOXL3/NLRP3/BMP4/DTX1/DOCK2/RUNX3/NCKAP1L/ERBB2/LEF1/BATF/BCL6/CD4/FOXJ1/IL2RA/CD74/ZFP36L1/GPR183/HLA-DRA/CCR2/RSAD2/PTPRC/VAV1/ZNF683/HLA-DRB1/PIK3CD/CD27/PREX1/FOXP3/MR1/SASH3/LCK/IL23A/RHOH/MDK/RELB/LAG3/CCR7/CD83/DUSP10/CD8A/ADA/SOX13/CD3E/RUNX1/GATA3/ITPKB/LEPR/NKX2-3/NKAP/CYP26B1…
GOBP_POSITIVE_REGULATION_OF_EPITHELIAL_CELL_MIGRATION	GOBP_POSITIVE_REGULATION_OF_EPITHELIAL_CELL_MIGRATION	140	0.520307	1.65726	0.000499934	0.00445199	0.00325684	2733	tags=34%, list=16%, signal=29%	FGF7/PRKD1/MMP9/SPARC/VEGFC/TGFB2/JCAD/FGF2/AKT3/NRP2/RHOJ/NRP1/FGFR1/ANXA1/ADGRA2/FLT4/THBS1/ENPP2/TEK/HAS2/TGFB1/ITGB3/SMOC2/PDGFB/PLCG2/BMP4/RHOB/HSPB1/MIR27A/GLIPR2/MIR23A/ETS1/PLK2/NOS3/PIK3CD/MAP3K3/MAP4K4/HDAC7/CD40/BMPR2/PTGS2/GATA3/EDN1/HMOX1/RRAS/PIK3CG/TAC1/BCAS3
GOBP_POSITIVE_REGULATION_OF_T_CELL_PROLIFERATION	GOBP_POSITIVE_REGULATION_OF_T_CELL_PROLIFERATION	82	0.584244	1.75587	0.000500315	0.00445199	0.00325684	3877	tags=56%, list=23%, signal=43%	CCL19/TNFSF4/IL6/TNFSF13B/PDCD1LG2/ANXA1/VCAM1/CD86/HAVCR2/CD70/LILRB2/HLA-DPB1/CCL5/CARD11/AIF1/HLA-DPA1/NCKAP1L/CD4/IGF2/IL2RA/CCR2/PTPRC/PRKCQ/FOXP3/CD274/SASH3/HLA-DMB/IL23A/CORO1A/CD3E/CD276/ZP3/RASAL3/IL6ST/HLA-E/CD6/TNFSF9/IL12RB1/IL27RA/JAK3/HMGB1/TNFRSF13C/CD40LG/CD209/NCK2/HLA-A
GOBP_CELL_FATE_COMMITMENT	GOBP_CELL_FATE_COMMITMENT	149	0.515117	1.65875	0.00050144	0.00445545	0.00325936	3078	tags=34%, list=18%, signal=28%	SFRP2/DKK1/GAS1/GAP43/SFRP1/PRRX1/EYA2/GLI3/ROR2/IL6/MITF/FGF2/WNT10A/GLI2/WNT9A/ZNF521/WNT2/SLAMF8/CTSL/NRP1/SIX2/PDPN/TGFB1I1/HOXD10/SOX17/SMO/LOXL3/BMP4/BATF/CDON/NOTCH4/NR2F2/FOXP3/IL23A/MEF2C/EPOP/HEY2/SOX13/PAF1/TGFBR1/PML/GATA3/ACVR1/LMO4/CYP26B1/SOX8/WNT5B/WNT3/SLAMF6/WT1
GOBP_MESODERM_DEVELOPMENT	GOBP_MESODERM_DEVELOPMENT	85	0.573598	1.73997	0.000507216	0.00450015	0.00329206	2678	tags=29%, list=16%, signal=25%	SFRP2/HAND1/DKK1/EYA2/INHBA/TIE1/SIX2/FOXC1/GJA1/HCK/BTK/SMO/SNAI1/ITGB3/BMP4/LEF1/TWSG1/ZFP36L1/FOXF1/TEAD2/AMH/BMPR2/ITGB1/HMGA2/IKZF1
GOBP_SIGNAL_RELEASE	GOBP_SIGNAL_RELEASE	335	0.430016	1.50367	0.000508446	0.00450059	0.00329238	2817	tags=26%, list=17%, signal=22%	ADIPOQ/SFRP1/CHRNA3/SPP1/CPLX2/VIP/TACR2/GRP/SNCG/INHBA/VGF/IL6/GPR68/SV2A/SYP/CXCL12/C1QTNF3/NLGN2/GCG/OR51E2/SYN1/SYT11/MAOB/GJA1/INHBB/ANXA1/OSM/ADCY5/DRD2/LILRB1/BTK/CCL5/ALOX5/STX11/SELENOM/KCNMB4/ADORA1/HCAR2/FGF20/MCTP1/BMP6/IL1RN/ANO1/SEPTIN5/PCSK5/PRKCG/F2R/CACNA1C/STX1A/CHGA/CCN3/C1QTNF1/KLF7/FZD4/ITPR1/CPLX1/SYT1/SLC2A1/HLA-DRB1/NCS1/PRKCB/MEF2C/BRSK1/OXTR/EFNA5/ITPR2/SLC9B2/RAB8B/BMP8…
GOBP_PLATELET_AGGREGATION	GOBP_PLATELET_AGGREGATION	49	0.641239	1.79956	0.000508755	0.00450059	0.00329238	3366	tags=47%, list=20%, signal=38%	COMP/FN1/MYL9/FLNA/PDPN/PRKG1/ITGB3/PLEK/CSRP1/SERPINE2/HSPB1/C1QTNF1/FERMT3/ILK/PRKCQ/UBASH3B/TLN1/PIK3CG/ACTB/PDGFRA/VCL/PEAR1/PTPN6
GOBP_RESPONSE_TO_OXIDATIVE_STRESS	GOBP_RESPONSE_TO_OXIDATIVE_STRESS	375	0.422142	1.48892	0.000510316	0.00450336	0.00329442	2587	tags=19%, list=15%, signal=16%	ADIPOQ/CYP1B1/CCL19/DHRS2/COL1A1/APOE/GNAO1/MSRB3/SPHK1/CRYAB/APOD/CD36/PRKD1/MMP9/MMP2/GPX3/IL6/HSPA1A/MMP14/GPX8/FBLN5/PDGFRB/NR4A3/SCARA3/AXL/GUCY1B1/S100A7/ANXA1/NCF2/PKD2/AQP1/NCF1/PXDN/GPX7/KLF2/CYBB/BTK/ALOX5/AIF1/PRNP/HBA1/DAPK1/MCTP1/FYN/CYGB/FOSL1/RHOB/HSPB1/SLC8A1/GJB2/ETS1/HSPA1B/DUSP1/NOS3/TXNIP/HBA2/RBPMS/SOD3/ETV5/SIRPA/CCR7/C19orf12/MYEF2/PCGF2/ADA/STX2/PTGS2/PML/EDN1/HMOX1
GOBP_CELLULAR_RESPONSE_TO_VITAMIN_D	GOBP_CELLULAR_RESPONSE_TO_VITAMIN_D	15	0.821883	1.85034	0.00051056	0.00450336	0.00329442	1392	tags=47%, list=8%, signal=43%	SFRP1/TNC/MN1/PTN/SNAI2/KANK2/FES
GOBP_NEURAL_PRECURSOR_CELL_PROLIFERATION	GOBP_NEURAL_PRECURSOR_CELL_PROLIFERATION	95	0.562975	1.73782	0.000515329	0.0045388	0.00332034	1898	tags=27%, list=11%, signal=24%	GLI3/VEGFC/FLNA/INSM1/GLI2/WNT2/C5AR1/GLI1/PTN/LIMS2/EML1/CX3CL1/SLC16A2/DRD2/TRNP1/NUMBL/SMO/DBN1/GNAI2/LEF1/SMARCD3/GJC2/ZNF423/NES/CDON/ATF5
GOBP_REGULATION_OF_COLLAGEN_METABOLIC_PROCESS	GOBP_REGULATION_OF_COLLAGEN_METABOLIC_PROCESS	37	0.678302	1.81931	0.000516594	0.00454332	0.00332365	1650	tags=41%, list=10%, signal=37%	FAP/TGFB3/MFAP4/CCN2/IL6/EMILIN1/VIM/PDGFRB/LARP6/TGFB1/SERPINF2/RGCC/BMP4/F2R/ENG
GOCC_CYTOPLASMIC_SIDE_OF_MEMBRANE	GOCC_CYTOPLASMIC_SIDE_OF_MEMBRANE	160	0.505399	1.64432	0.000520113	0.00456762	0.00334142	3011	tags=29%, list=18%, signal=24%	GNG8/PGM5/GNAO1/EEF1A2/LILRB4/PALM/FERMT2/CAV2/GEM/FGR/RGS2/GNB4/NTSR1/PKD2/GNG11/HCK/DLG4/MIEN1/RGS1/TGM3/FES/FYN/GNB5/GNAI2/SLA/HIP1/PTPRC/SHANK3/GNAL/RASA3/GNG10/PLEKHA4/LCK/GNG7/GNG2/GNGT2/STAC3/CARMIL2/CYTH3/SHROOM4/GNA15/ALOX15/SNX18/RASAL3/RPS28/GM2A/FER
GOBP_REGULATION_OF_RESPONSE_TO_CYTOKINE_STIMULUS	GOBP_REGULATION_OF_RESPONSE_TO_CYTOKINE_STIMULUS	152	0.511446	1.65484	0.000529286	0.00464143	0.00339542	2684	tags=26%, list=16%, signal=22%	ADIPOQ/SLIT2/SLIT3/SPHK1/TREM2/IL6/HSPA1A/CLIP3/CAV1/ECM1/AXL/IL1R1/LAPTM5/PXDN/SOCS3/CCL5/TLR2/CD300LF/CXCR4/CSF1/IL1RN/MIR27A/ROBO1/HSPA1B/CD74/PTPRC/IFIH1/DDX58/SAMHD1/CARD8/CASP4/MMP12/STAT1/USP18/CCDC3/RNF113A/RUNX1/EDN1/ZBP1/PELI3
GOBP_NEGATIVE_REGULATION_OF_OSSIFICATION	GOBP_NEGATIVE_REGULATION_OF_OSSIFICATION	27	0.734958	1.85408	0.000532651	0.0046587	0.00340806	2147	tags=44%, list=13%, signal=39%	DKK1/SFRP1/GREM1/ECM1/CCL3/CCR1/SRGN/LTBP3/RFLNB/MEF2C/CHSY1/MDK
GOBP_REGULATION_OF_NEUROTRANSMITTER_TRANSPORT	GOBP_REGULATION_OF_NEUROTRANSMITTER_TRANSPORT	65	0.62125	1.82088	0.000533206	0.0046587	0.00340806	2099	tags=32%, list=12%, signal=28%	ATP1A2/CHRNA3/CPLX2/TACR2/SNCG/SYP/SYN1/SYT11/DRD2/KCNMB4/ITGB3/MCTP1/SEPTIN5/PRKCG/STX1A/CPLX1/SYT1/NCS1/GPM6B/PRKCB/MEF2C
GOBP_POSITIVE_REGULATION_OF_NEURON_DEATH	GOBP_POSITIVE_REGULATION_OF_NEURON_DEATH	76	0.588269	1.75061	0.000533569	0.0046587	0.00340806	1474	tags=17%, list=9%, signal=16%	DKK1/EPHA7/ITGAM/FCGR2B/CLU/TGFB2/ITGB2/TYROBP/CCL3/C1QA/PRNP/ADORA1/FYN
GOBP_REGULATION_OF_CALCIUM_ION_IMPORT	GOBP_REGULATION_OF_CALCIUM_ION_IMPORT	27	0.734358	1.85257	0.0005398	0.00470631	0.00344288	1560	tags=52%, list=9%, signal=47%	PLN/PLPP4/CCL2/PDGFRB/CXCL12/GCG/CCL3/STC1/PKD2/PRNP/TRPV2/PDGFB/FYN/RAMP3
GOCC_PLATELET_ALPHA_GRANULE_MEMBRANE	GOCC_PLATELET_ALPHA_GRANULE_MEMBRANE	14	0.826678	1.83212	0.00054753	0.00476683	0.00348715	1324	tags=50%, list=8%, signal=46%	CD36/SPARC/PCDH7/CD109/SELP/PECAM1/ITGB3
GOCC_EXTRINSIC_COMPONENT_OF_PLASMA_MEMBRANE	GOCC_EXTRINSIC_COMPONENT_OF_PLASMA_MEMBRANE	125	0.540379	1.70566	0.000550636	0.00478697	0.00350189	2319	tags=29%, list=14%, signal=25%	GNG8/GNAO1/FCN1/CDH11/FERMT2/MFGE8/WNT2/CAV2/FGR/GNB4/ANXA1/GNG11/HCK/DLG4/RGS1/TGM3/FES/CDH5/FYN/GNB5/GNAI2/SLA/SERPINE2/HIP1/DCHS1/SHANK3/GNAL/GNG10/PLEKHA4/LCK/GNG7/GNG2/GNGT2/STAC3/CARMIL2/CYTH3
GOBP_STRESS_FIBER_ASSEMBLY	GOBP_STRESS_FIBER_ASSEMBLY	91	0.552629	1.69722	0.000551574	0.00478824	0.00350281	2755	tags=30%, list=16%, signal=25%	SFRP1/TGFB3/CCN2/PHLDB2/FERMT2/ELN/TACSTD2/ARHGAP6/NRP1/S1PR1/CGNL1/CCDC88A/ARHGEF15/SORBS1/WAS/EVL/DLC1/SERPINF2/RGCC/ITGB5/LPAR1/GPR65/TGFBR1/LIMK1/ZYX/TAC1/SORBS3
GOBP_MYOBLAST_FUSION	GOBP_MYOBLAST_FUSION	25	0.737904	1.82755	0.000555659	0.00481168	0.00351997	2343	tags=48%, list=14%, signal=41%	ADAM12/JAM2/EHD2/PLEKHO1/CXCL10/CXCL9/CD53/CACNA1H/CDON/RIPOR2/MYOF/DYRK1B
GOBP_POTASSIUM_ION_TRANSPORT	GOBP_POTASSIUM_ION_TRANSPORT	104	0.55496	1.72458	0.000555868	0.00481168	0.00351997	1690	tags=25%, list=10%, signal=23%	CASQ2/ATP1A2/KCNMB1/VIP/KCNMA1/KCNE4/TREM2/FHL1/SLC1A3/FLNA/RGS4/GJA5/SLC24A3/CAV1/ATP1A3/KCNJ8/PKD2/AQP1/FXYD4/DRD2/SLC9A9/KCNH2/KCNMB4/ADORA1/HPN/SLC12A4
GOBP_INTERLEUKIN_1_BETA_PRODUCTION	GOBP_INTERLEUKIN_1_BETA_PRODUCTION	70	0.593883	1.75252	0.000559881	0.00483666	0.00353824	2322	tags=40%, list=14%, signal=35%	CCL19/SPHK1/TREM2/CD36/LILRB4/IL6/S1PR3/TYROBP/CCL3/P2RX7/AIM2/NLRP1/CX3CL1/GBP5/LPL/MNDA/IFI16/TLR8/NLRP2/NLRP3/CLEC7A/LILRA5/F2R/HSPB1/TMEM106A/SIRPA/CCR7/CARD8
GOBP_RECEPTOR_METABOLIC_PROCESS	GOBP_RECEPTOR_METABOLIC_PROCESS	136	0.520853	1.65345	0.000560355	0.00483666	0.00353824	1614	tags=21%, list=10%, signal=19%	DKK1/SFRP4/APOE/GREM1/CD36/RAMP1/RAB31/LILRB4/SELE/ITGB2/CAV1/GPRASP1/LAPTM5/FCER1G/DRD2/LILRB1/CALCRL/DLG4/MX1/DNM1/TGFB1/ITGB3/EHD3/CXCL8/PLCG2/RAMP2/RAMP3/ACKR3
GOBP_REGULATION_OF_PHOSPHOLIPASE_C_ACTIVITY	GOBP_REGULATION_OF_PHOSPHOLIPASE_C_ACTIVITY	29	0.725038	1.84892	0.000564721	0.0048674	0.00356072	3138	tags=59%, list=19%, signal=48%	FGF2/SELE/PDGFRB/C5AR1/ARHGAP6/FGFR1/CD86/PTAFR/P2RY6/FLT1/BICD1/NTRK2/PLCB2/LPAR1/GNA15/S1PR4/PDGFRA
GOBP_BASEMENT_MEMBRANE_ORGANIZATION	GOBP_BASEMENT_MEMBRANE_ORGANIZATION	25	0.737112	1.82559	0.000570186	0.0049075	0.00359006	2601	tags=56%, list=15%, signal=47%	MMP11/PHLDB2/CAV2/CAV1/PXDN/NID2/RAMP2/HPN/LAMB2/COL4A1/LAMB1/NID1/PHLDB1/LAMB3
GOBP_POSITIVE_REGULATION_OF_GTPASE_ACTIVITY	GOBP_POSITIVE_REGULATION_OF_GTPASE_ACTIVITY	342	0.428453	1.50185	0.000581762	0.00500001	0.00365774	2840	tags=23%, list=17%, signal=20%	SFRP1/CCL19/CCL18/CCL21/GNAO1/ODAM/CCL23/CCL8/FERMT2/RGS4/THY1/CCL2/CCL13/CAV2/CCL3/ARHGAP6/CCL26/NRP1/RGS2/SYDE1/ARHGAP24/CX3CL1/S1PR1/ARHGAP23/RGS16/RASGRP2/CXCL13/ARHGEF15/CCL5/RGN/STARD8/CHN1/DLC1/CCL4/RGS1/FZD10/RASGRP3/CCL17/ICAM1/GNB5/ARHGAP30/DOCK2/F2R/ADAP2/ARHGAP25/NCKAP1L/ERBB2/ARHGAP10/CCL3L3/RGS10/ARHGAP31/ARHGEF6/ADPRH/FOXJ1/VAV1/ARHGAP15/ARHGAP29/PREX1/SRGAP2/RASA3/MAP4K4/DOCK8/DOC…
GOBP_REGULATION_OF_MACROPHAGE_MIGRATION	GOBP_REGULATION_OF_MACROPHAGE_MIGRATION	31	0.719868	1.8569	0.000591035	0.00507249	0.00371076	1676	tags=48%, list=10%, signal=44%	TREM2/EMILIN1/MMP14/C5AR1/SLAMF8/CCL3/C3AR1/CX3CL1/CSF1R/RARRES2/THBS1/CCL5/CMKLR1/CSF1/IL34
GOBP_DENDRITIC_CELL_ANTIGEN_PROCESSING_AND_PRESENTATION	GOBP_DENDRITIC_CELL_ANTIGEN_PROCESSING_AND_PRESENTATION	14	0.824654	1.82763	0.000592843	0.00508079	0.00371683	2239	tags=79%, list=13%, signal=68%	CCL19/CCL21/FCGR2B/SLC11A1/CD68/THBS1/CD74/HLA-DRA/CLEC4A/HLA-DRB1/CCR7
GOBP_POSITIVE_REGULATION_OF_STRESS_ACTIVATED_PROTEIN_KINASE_SIGNALING_CASCADE	GOBP_POSITIVE_REGULATION_OF_STRESS_ACTIVATED_PROTEIN_KINASE_SIGNALING_CASCADE	105	0.548883	1.7084	0.000603032	0.00516079	0.00377536	2255	tags=27%, list=13%, signal=23%	HAND2/CCL19/CCL21/SPHK1/FCGR2B/CCN2/TGFB2/EDA2R/SPI1/FGF19/GADD45B/NCF1/FLT4/MAPK8IP1/RASSF2/SCIMP/SERPINF2/CLEC7A/TNFRSF19/SEMA3A/SH3RF3/MAP3K3/CD27/SEMA4C/EDAR/CCR7/PLCB1/MAPK8IP2
GOBP_CELLULAR_RESPONSE_TO_HORMONE_STIMULUS	GOBP_CELLULAR_RESPONSE_TO_HORMONE_STIMULUS	471	0.406086	1.45451	0.000608553	0.00520067	0.00380453	2192	tags=17%, list=13%, signal=15%	ADIPOQ/ATP1A2/SFRP1/SLIT2/CPS1/SLIT3/TNC/FBN1/SERPINF1/REG1A/INHBA/RAMP1/RAB31/TNFSF4/LMO3/FAM107A/CAV2/CAV1/NR4A3/ATP1A3/GCG/OR51E2/CTSL/IGFBP7/GJA1/CYP7B1/STC1/INHBB/ANXA1/KANK2/AQP1/MAP1B/FOSB/LPL/HEYL/ADCY5/FBXO32/RARB/RARRES2/MYO5A/RDX/SOCS3/SORBS1/LATS2/TFPI/NR3C1/CACNA1H/RARA/PMEPA1/TCF21/ICAM1/FYN/RAMP2/BMP4/TNS2/GNAI2/RAMP3/LEF1/CTSB/PER1/GJB2/AKR1C4/RHOQ/IGF2/PDK4/DUSP1/LGR5/HEY1/ZFP36L…
GOCC_TERTIARY_GRANULE	GOCC_TERTIARY_GRANULE	133	0.53183	1.69046	0.000611432	0.0052179	0.00381713	1558	tags=24%, list=9%, signal=22%	MCEMP1/OLR1/CHIT1/TNFAIP6/ITGAM/MMP9/TIMP2/SLC11A1/TCN1/CLEC5A/OSCAR/SLC2A3/ITGB2/GPR84/LYZ/LTF/LAIR1/SIGLEC14/FPR1/FCER1G/ITGAX/ADAM8/LILRB2/CYBB/PLAU/CD53/CD300A/PTAFR/STOM/CD93/DOK3/NCKAP1L
GOBP_RESPONSE_TO_ACID_CHEMICAL	GOBP_RESPONSE_TO_ACID_CHEMICAL	97	0.546187	1.68852	0.000613788	0.00522885	0.00382514	1902	tags=23%, list=11%, signal=20%	CPS1/COL1A1/COL1A2/MMP2/COL5A2/CCN2/COL16A1/COL6A1/PDGFC/PTN/F7/ATP2B4/PKD2/COL18A1/KLF2/CYBB/ICAM1/FYN/RRAGD/COL4A1/RRAGB/NTRK2
GOBP_REGULATION_OF_CELL_ADHESION_MEDIATED_BY_INTEGRIN	GOBP_REGULATION_OF_CELL_ADHESION_MEDIATED_BY_INTEGRIN	43	0.655226	1.80368	0.000614446	0.00522885	0.00382514	2648	tags=40%, list=16%, signal=33%	SFRP2/CYP1B1/CCL21/SERPINE1/TGFB2/JAM3/SNAI2/CXCL13/PLAU/CCL5/NCKAP1L/FERMT3/LPXN/PODXL/ADA/CD3E/PIK3CG
GOBP_POSITIVE_REGULATION_OF_BLOOD_VESSEL_ENDOTHELIAL_CELL_MIGRATION	GOBP_POSITIVE_REGULATION_OF_BLOOD_VESSEL_ENDOTHELIAL_CELL_MIGRATION	52	0.633673	1.80018	0.000619841	0.00526734	0.0038533	2587	tags=42%, list=15%, signal=36%	PRKD1/VEGFC/JCAD/FGF2/AKT3/RHOJ/FGFR1/ANXA1/THBS1/TGFB1/PDGFB/HSPB1/MIR27A/MIR23A/ETS1/PLK2/NOS3/MAP3K3/HDAC7/CD40/PTGS2/HMOX1
GOBP_PROTEOGLYCAN_METABOLIC_PROCESS	GOBP_PROTEOGLYCAN_METABOLIC_PROCESS	67	0.616997	1.81648	0.000634492	0.00538427	0.00393884	2550	tags=42%, list=15%, signal=36%	COL11A1/BGN/SULF1/DCN/VCAN/ADAMTS12/CHST11/CYTL1/CHST3/DSE/CHST10/CSGALNACT1/UST/GPC1/CHST15/CHST14/CSGALNACT2/SPOCK2/IDS/SULF2/CSPG4/GAL3ST4/CHSY1/CHPF/BMPR2/EGFLAM/FOXL1/CHST7
GOMF_RECEPTOR_INHIBITOR_ACTIVITY	GOMF_RECEPTOR_INHIBITOR_ACTIVITY	20	0.761817	1.80261	0.000641575	0.00543674	0.00397722	1453	tags=50%, list=9%, signal=46%	DKK1/FST/LYNX1/LILRB4/DKK2/DKK3/PXDN/CCL5/IL1RN/IL18BP
GOCC_LYSOSOMAL_LUMEN	GOCC_LYSOSOMAL_LUMEN	84	0.584371	1.76659	0.000643286	0.0054436	0.00398224	3340	tags=42%, list=20%, signal=34%	PRELP/OGN/OMD/BGN/LUM/DCN/VCAN/GPC6/CTSK/PDGFRB/SDC2/CTSL/GPC1/FMOD/CTSF/IDS/CTSB/CD74/HSPG2/PLD3/CSPG4/TCN2/SDC3/NPC2/PLBD2/CTSD/LIPA/PSAP/GM2A/HEXA/LAMP2/MAN2B1/ACAN/GAA/EPDR1
GOCC_NEUROMUSCULAR_JUNCTION	GOCC_NEUROMUSCULAR_JUNCTION	52	0.632116	1.79575	0.000647237	0.00546938	0.0040011	1726	tags=31%, list=10%, signal=28%	DES/SPOCK1/EPHA7/POSTN/SYNC/TUBA1A/LAMA2/SV2A/SYP/PTN/SYNGR3/DLG4/PDZRN3/F2R/SERPINE2/LAMB2
GOCC_NEURON_PROJECTION_TERMINUS	GOCC_NEURON_PROJECTION_TERMINUS	70	0.590871	1.74364	0.000656056	0.00553141	0.00404648	2382	tags=34%, list=14%, signal=30%	CALB2/CPLX2/SNCG/FSTL3/SYP/SYT11/NTSR1/DRD2/DLG4/ADORA1/FLRT3/NTS/PRKCG/SLC8A1/RGS10/CPLX1/SYT1/NTRK2/NCS1/PRKCB/DMD/TPBG/SEPTIN6/EPHA4
GOBP_GLOMERULAR_EPITHELIUM_DEVELOPMENT	GOBP_GLOMERULAR_EPITHELIUM_DEVELOPMENT	20	0.760776	1.80015	0.000656408	0.00553141	0.00404648	2220	tags=50%, list=13%, signal=43%	ADIPOQ/BASP1/FOXC1/PECAM1/CD34/PTPRO/BMP4/LAMB2/FOXJ1/PODXL
GOMF_ACTININ_BINDING	GOMF_ACTININ_BINDING	21	0.770349	1.84454	0.000661674	0.00556801	0.00407326	1913	tags=52%, list=11%, signal=47%	SYNPO2/PDLIM3/PDLIM4/PDLIM7/PALLD/PKD2/RARA/CSRP1/CSRP2/CACNA1C/PDLIM2
GOBP_AORTA_DEVELOPMENT	GOBP_AORTA_DEVELOPMENT	40	0.676361	1.82383	0.000674336	0.00566668	0.00414543	2423	tags=38%, list=14%, signal=32%	NGFR/MYLK/LOX/EFEMP2/TGFB2/PDGFRB/LOXL1/PDE2A/PKD2/FKBP10/ENG/ROBO1/HEY1/HEY2/PLXND1
GOBP_REGULATION_OF_SIGNALING_RECEPTOR_ACTIVITY	GOBP_REGULATION_OF_SIGNALING_RECEPTOR_ACTIVITY	112	0.519565	1.63221	0.000675476	0.00566837	0.00414667	2255	tags=28%, list=13%, signal=24%	DKK1/NPTX1/SERPINE1/GREM1/FCGR2B/LYNX1/LILRB4/GREM2/CCL2/CNIH3/DKK2/NLGN2/NRP1/NPTXR/CNRIP1/DKK3/NCF1/DLG4/PLAU/NPTX2/ADORA1/DAPK1/IL18BP/PSCA/RAMP3/CCR2/BICD1/SHANK3/MEF2C/LY6E/MAPK8IP2
GOBP_POSITIVE_REGULATION_OF_NEURAL_PRECURSOR_CELL_PROLIFERATION	GOBP_POSITIVE_REGULATION_OF_NEURAL_PRECURSOR_CELL_PROLIFERATION	34	0.686514	1.79871	0.000676703	0.00567079	0.00414844	2147	tags=47%, list=13%, signal=41%	GLI3/VEGFC/FLNA/INSM1/GLI2/GLI1/CX3CL1/DRD2/SMO/GNAI2/SMARCD3/GJC2/ZNF423/NES/CDON/MDK
GOCC_SPECIFIC_GRANULE_MEMBRANE	GOCC_SPECIFIC_GRANULE_MEMBRANE	76	0.583294	1.73581	0.000680037	0.00569083	0.00416311	2232	tags=32%, list=13%, signal=28%	MCEMP1/OLR1/ITGAM/CD36/CLEC5A/SLC2A3/ITGB2/GPR84/C3AR1/LAIR1/HVCN1/ADAM8/CYBB/SLC2A5/PLAU/CD53/STOM/CD93/DEGS1/ITGAL/ITGAV/PLAUR/ADGRG3/BST1
GOBP_REGULATION_OF_T_CELL_DIFFERENTIATION	GOBP_REGULATION_OF_T_CELL_DIFFERENTIATION	120	0.529913	1.66589	0.000689578	0.0057627	0.00421568	2580	tags=38%, list=15%, signal=32%	CCL19/GLI3/TNFSF4/LILRB4/GLI2/HLA-DOA/HLX/ANXA1/CD86/EGR3/ADAM8/LILRB2/CARD11/RARA/LOXL3/NLRP3/BMP4/DTX1/RUNX3/NCKAP1L/ERBB2/LEF1/BCL6/FOXJ1/IL2RA/CD74/HLA-DRA/CCR2/PTPRC/ZNF683/HLA-DRB1/CD27/FOXP3/SASH3/IL23A/RHOH/MDK/LAG3/CD83/DUSP10/ADA/SOX13/RUNX1/GATA3/ITPKB
GOBP_DERMATAN_SULFATE_PROTEOGLYCAN_METABOLIC_PROCESS	GOBP_DERMATAN_SULFATE_PROTEOGLYCAN_METABOLIC_PROCESS	13	0.844119	1.83114	0.000691954	0.00577456	0.00422436	2028	tags=69%, list=12%, signal=61%	BGN/DCN/VCAN/DSE/CSGALNACT1/UST/CHST14/CSGALNACT2/CSPG4
GOBP_REGULATION_OF_MACROPHAGE_DIFFERENTIATION	GOBP_REGULATION_OF_MACROPHAGE_DIFFERENTIATION	19	0.767032	1.80266	0.000699178	0.00580602	0.00424737	2118	tags=47%, list=13%, signal=41%	ADIPOQ/INHBA/ROR2/C1QC/TGFB1/CSF1/HCLS1/IL34/ZBTB46
GOBP_NEGATIVE_REGULATION_OF_TRANSFORMING_GROWTH_FACTOR_BETA_RECEPTOR_SIGNALING_PATHWAY	GOBP_NEGATIVE_REGULATION_OF_TRANSFORMING_GROWTH_FACTOR_BETA_RECEPTOR_SIGNALING_PATHWAY	66	0.611502	1.79418	0.00069938	0.00580602	0.00424737	1358	tags=27%, list=8%, signal=25%	ASPN/TGFB3/HTRA3/FBN1/HSPA1A/EMILIN1/CHST11/HTRA1/CAV2/CAV1/PEG10/CD109/TGFB1I1/LTBP1/VASN/NRROS/TGFB1/PMEPA1
GOBP_REGULATION_OF_CELL_SUBSTRATE_JUNCTION_ORGANIZATION	GOBP_REGULATION_OF_CELL_SUBSTRATE_JUNCTION_ORGANIZATION	66	0.611474	1.7941	0.00069938	0.00580602	0.00424737	2198	tags=27%, list=13%, signal=24%	SFRP1/GREM1/APOD/PHLDB2/FERMT2/MMP14/THY1/COL16A1/FAM107A/ARHGAP6/NRP1/THBS1/TEK/DLC1/EPHA3/GPM6B/MAP4K4/EFNA5
GOBP_GLIAL_CELL_DEVELOPMENT	GOBP_GLIAL_CELL_DEVELOPMENT	85	0.567475	1.72139	0.000700439	0.00580602	0.00424737	2391	tags=26%, list=14%, signal=22%	PLP1/TREM2/S100A8/ROR2/MXRA8/IL6/CLU/VIM/CNTNAP1/C5AR1/TSPAN2/C1QA/NRROS/SMO/PRX/TLR2/LAMB2/S100A9/NTRK2/MDK/PRDM8/LPAR1
GOBP_POSITIVE_REGULATION_OF_ENDOTHELIAL_CELL_MIGRATION	GOBP_POSITIVE_REGULATION_OF_ENDOTHELIAL_CELL_MIGRATION	101	0.547919	1.69453	0.000700531	0.00580602	0.00424737	2733	tags=39%, list=16%, signal=33%	PRKD1/SPARC/VEGFC/JCAD/FGF2/AKT3/NRP2/RHOJ/NRP1/FGFR1/ANXA1/ADGRA2/FLT4/THBS1/TEK/TGFB1/ITGB3/SMOC2/PDGFB/BMP4/RHOB/HSPB1/MIR27A/MIR23A/ETS1/PLK2/NOS3/PIK3CD/MAP3K3/HDAC7/CD40/BMPR2/PTGS2/GATA3/EDN1/HMOX1/RRAS/PIK3CG/BCAS3
GOMF_FRIZZLED_BINDING	GOMF_FRIZZLED_BINDING	24	0.73573	1.81491	0.000701489	0.00580602	0.00424737	1374	tags=33%, list=8%, signal=31%	SFRP1/CTHRC1/ROR2/WNT10A/WNT9A/WNT2/RSPO3/FZD1
GOBP_ACTIN_MEDIATED_CELL_CONTRACTION	GOBP_ACTIN_MEDIATED_CELL_CONTRACTION	71	0.597635	1.76806	0.000717565	0.00593095	0.00433876	1600	tags=31%, list=9%, signal=28%	DES/ATP1A2/PLN/KCNE4/TPM2/TMOD1/CACNA2D1/FLNA/VIM/GJA5/CAV1/KCNJ8/SCN1B/GJA1/PDPN/STC1/TNNT1/KCNH2/ADORA1/CACNA1C/MYL6B/GJC1
GOCC_IMMUNOGLOBULIN_COMPLEX_CIRCULATING	GOCC_IMMUNOGLOBULIN_COMPLEX_CIRCULATING	60	0.619916	1.79389	0.000720547	0.00594747	0.00435085	1992	tags=45%, list=12%, signal=40%	IGHD/IGHV3-64/IGHG1/IGHV2-70D/IGHV4-4/IGHV1-24/IGHG4/IGHG2/IGHG3/IGHV2-70/IGLC3/IGHV4-39/IGHV1-69/IGHV2-5/IGHV3-15/IGKC/IGHV5-51/IGHV1-69D/IGHV4-31/IGKV3-20/IGHV4-59/IGHV3-7/IGLC2/IGHV3-30/IGHV1-58/IGHV6-1/IGHV3-49
GOBP_ALPHA_BETA_T_CELL_ACTIVATION	GOBP_ALPHA_BETA_T_CELL_ACTIVATION	119	0.530798	1.6712	0.000726899	0.00599171	0.00438321	3167	tags=43%, list=19%, signal=35%	CCL19/GLI3/PLA2G2D/TNFSF4/LILRB4/IL6/CTSL/HLX/ANXA1/CD86/LILRB1/MAPK8IP1/CD300A/RARA/LOXL3/NLRP3/DOCK2/RUNX3/NCKAP1L/LEF1/BATF/BCL6/TWSG1/GPR183/HLA-DRA/CLEC4A/CCR2/RSAD2/PTPRC/ZNF683/HLA-DRB1/PRKCQ/FOXP3/CD274/SASH3/IL23A/RELB/WDFY4/CD83/ADA/CD3E/RUNX1/GATA3/ITPKB/RASAL3/NKX2-3/NKAP/HLA-E/SLAMF6/VSIR/IL12RB1
GOMF_LIPOPOLYSACCHARIDE_BINDING	GOMF_LIPOPOLYSACCHARIDE_BINDING	19	0.765789	1.79974	0.000729089	0.00600157	0.00439043	1757	tags=47%, list=10%, signal=42%	TREM2/LY96/P2RX7/CD14/LTF/SELP/TLR2/PTAFR/TRIL
GOCC_CELL_CELL_CONTACT_ZONE	GOCC_CELL_CELL_CONTACT_ZONE	49	0.631796	1.77306	0.000730388	0.00600409	0.00439226	2132	tags=31%, list=13%, signal=27%	DES/ATP1A2/PGM5/OBSL1/JAM2/GJA5/SCN1B/JAM3/GJA1/VAMP5/GJC1/CADM4/SLC8A1/SLC2A1/ACTN1
GOBP_POSITIVE_REGULATION_OF_PROTEIN_BINDING	GOBP_POSITIVE_REGULATION_OF_PROTEIN_BINDING	74	0.570112	1.69071	0.000733728	0.00602335	0.00440636	2559	tags=24%, list=15%, signal=21%	CTHRC1/APOE/MMP9/DACT1/RAMP1/SPON1/CAV1/GCG/NRP1/CLDN5/RAMP2/BMP4/PLK2/MFNG/CSF3/PLXND1/ANXA2/CAPRIN2
GOBP_SUBSTRATE_DEPENDENT_CELL_MIGRATION	GOBP_SUBSTRATE_DEPENDENT_CELL_MIGRATION	22	0.759624	1.8376	0.00073821	0.00605192	0.00442726	2028	tags=45%, list=12%, signal=40%	FN1/SLIT2/ITGA11/VEGFC/NTN1/NRP1/ADAM8/ROBO1/PTPRC/CSPG4
GOBP_REGULATION_OF_CELLULAR_RESPONSE_TO_TRANSFORMING_GROWTH_FACTOR_BETA_STIMULUS	GOBP_REGULATION_OF_CELLULAR_RESPONSE_TO_TRANSFORMING_GROWTH_FACTOR_BETA_STIMULUS	102	0.551443	1.7087	0.000741337	0.00606932	0.00443999	1358	tags=25%, list=8%, signal=23%	ASPN/TGFB3/HTRA3/FBN1/LOX/HSPA1A/EMILIN1/CHST11/HTRA1/CAV2/CAV1/MYOCD/PEG10/CD109/TGFB1I1/DKK3/LTBP1/VASN/THBS1/NRROS/LATS2/TGFB1/NREP/CDKN1C/PMEPA1
GOMF_CALCIUM_DEPENDENT_PROTEIN_BINDING	GOMF_CALCIUM_DEPENDENT_PROTEIN_BINDING	61	0.625809	1.81828	0.000745763	0.00609729	0.00446045	2459	tags=39%, list=15%, signal=34%	CASQ2/CPLX2/S100A2/S100A8/SYN1/S100A7/ANXA1/ATP2B4/SELP/S100A4/ANXA6/A2M/S100A3/S100A12/STMN2/STX1A/S100A1/S100A13/S100A9/SYT1/S100B/ANXA2/STX2/S100A5
GOBP_REGULATION_OF_PHOSPHATIDYLINOSITOL_3_KINASE_SIGNALING	GOBP_REGULATION_OF_PHOSPHATIDYLINOSITOL_3_KINASE_SIGNALING	99	0.538547	1.66271	0.000754939	0.00616398	0.00450923	2368	tags=30%, list=14%, signal=26%	FN1/TWIST1/DCN/ROR2/TGFB2/FGF2/PDGFC/PDGFRB/HCST/FGR/FGFR1/SELP/NCF1/OSM/CCL5/TEK/PIK3R5/HCLS1/PDGFB/FYN/F2R/UNC5B/SERPINE2/PIK3AP1/FLT1/NTRK2/PIK3CD/PIP4K2A/CSF3/PIK3IP1
GOBP_T_CELL_MIGRATION	GOBP_T_CELL_MIGRATION	57	0.610375	1.75516	0.00076172	0.00621095	0.00454359	2142	tags=44%, list=13%, signal=38%	CCL21/APOD/CCL2/CXCL12/ECM1/CCL3/CCL26/CXCL10/MSN/S100A7/S1PR1/ADAM8/CXCL11/CXCL13/CCL5/AIF1/ICAM1/ITGAL/GPR183/CCR2/PIK3CD/MYO1G/CD99L2/RIPOR2/DOCK8
GOBP_CELLULAR_COMPONENT_ASSEMBLY_INVOLVED_IN_MORPHOGENESIS	GOBP_CELLULAR_COMPONENT_ASSEMBLY_INVOLVED_IN_MORPHOGENESIS	62	0.600834	1.74592	0.000771977	0.0062861	0.00459857	1503	tags=27%, list=9%, signal=25%	MYH11/LMOD1/PGM5/TMOD1/PHLDB2/OBSL1/CNTNAP1/PDGFRB/PMP22/CFL2/TNNT1/EPB41L3/GPC1/TLR2/CSRP1/CSRP2/TMOD2
GOBP_GLIAL_CELL_MIGRATION	GOBP_GLIAL_CELL_MIGRATION	37	0.670071	1.79723	0.00078402	0.00637557	0.00466402	2382	tags=43%, list=14%, signal=37%	TREM2/GLI3/TGFB2/MMP14/CCL2/BMERB1/CCL3/NDN/CX3CL1/CSF1/GPR183/CCR2/SRGAP2/CSPG4/LAMB1/EPHA4
GOBP_EMBRYONIC_ORGAN_MORPHOGENESIS	GOBP_EMBRYONIC_ORGAN_MORPHOGENESIS	191	0.481183	1.59271	0.000809697	0.00657053	0.00480665	2107	tags=23%, list=12%, signal=20%	HAND1/HAND2/MFAP5/COL11A1/TGFB3/CTHRC1/RBPMS2/PRRX1/EFEMP1/TWIST1/FBN1/GLI3/NKX3-2/ROR2/MMP14/ALDH1A3/MAFB/GLI2/CHST11/NTN1/MFAP2/GLI1/SIX2/HOXD9/HLX/PKD2/HOXD10/SOX17/RARB/VANGL2/SMO/FZD2/TCF21/MDFI/BMP4/ENG/HPN/FOXF1/STRA6/NDRG4/WHRN/TEAD2/MEF2C/RIPOR2
GOBP_NEGATIVE_REGULATION_OF_TRANSPORTER_ACTIVITY	GOBP_NEGATIVE_REGULATION_OF_TRANSPORTER_ACTIVITY	51	0.634277	1.7962	0.00081017	0.00657053	0.00480665	1495	tags=27%, list=9%, signal=25%	CASQ2/ATP1A2/PLN/KCNE4/TWIST1/RRAD/MMP9/CAV1/REM1/GEM/PKD2/DRD2/CLIC2/GNB5
GOBP_NEGATIVE_CHEMOTAXIS	GOBP_NEGATIVE_CHEMOTAXIS	34	0.682448	1.78806	0.000813182	0.00658612	0.00481805	2070	tags=47%, list=12%, signal=41%	EPHA7/SLIT2/SLIT3/SEMA7A/NRP2/NTN1/SEMA3G/SEMA6B/ITGB3/FLRT3/SEMA3A/ROBO1/LGR6/SEMA4C/ITGAV/SEMA6C
GOBP_RHO_PROTEIN_SIGNAL_TRANSDUCTION	GOBP_RHO_PROTEIN_SIGNAL_TRANSDUCTION	118	0.528877	1.66429	0.000820923	0.00662828	0.00484889	2566	tags=30%, list=15%, signal=25%	NGFR/APOE/ARHGEF25/COL1A2/COL3A1/NTN1/PDGFRB/ARHGAP6/RHOJ/NRP1/PDPN/KANK2/HEG1/WAS/STARD8/DLC1/F2RL3/F2R/RHOB/CDC42EP3/BCL6/ROBO1/P2RY8/ARHGAP29/RIPOR2/GPR4/RIPOR1/RASIP1/LPAR1/ARHGAP4/ABCA1/GPR65/RHOD/LPAR6/LIMK1
GOBP_DETECTION_OF_EXTERNAL_BIOTIC_STIMULUS	GOBP_DETECTION_OF_EXTERNAL_BIOTIC_STIMULUS	16	0.785165	1.79014	0.000821811	0.00662828	0.00484889	1947	tags=50%, list=12%, signal=44%	SSC5D/TREM2/C4B/LY96/TLR2/CLEC7A/HLA-DRB1/TLR1
GOBP_MULTICELLULAR_ORGANISMAL_HOMEOSTASIS	GOBP_MULTICELLULAR_ORGANISMAL_HOMEOSTASIS	383	0.41941	1.47631	0.000822478	0.00662828	0.00484889	2402	tags=23%, list=14%, signal=20%	ADIPOQ/FABP4/KRT16/SPP1/TFF2/TRPV4/CD36/CCN2/IL6/SLC11A1/IGHG3/WWTR1/CLDN18/JAM2/AKT3/PDGFC/G0S2/CYTL1/LAMA2/MFAP2/CAV1/NR4A3/P2RX7/TMEM119/RCN3/JAM3/LYZ/ADAMTS5/FOXC1/IL20RB/GJA1/NDN/SIGLEC15/CLDN5/LTF/NTSR1/AQP1/DIO2/S1PR1/ADCY5/CSF1R/DRD2/ADAM8/LDB2/PECAM1/IGKC/SMO/LTBP3/ACP5/LAMA4/CMKLR1/HAS2/CXCR4/ITGB3/TRPV2/ADORA1/CD34/CSF1/BMP6/CDH5/TNS2/F2R/HSPB1/ADGRF5/SNX10/PDK4/ESAM/ZNF423/NOS3/CCR2/S…
GOBP_B_CELL_PROLIFERATION	GOBP_B_CELL_PROLIFERATION	65	0.612087	1.79402	0.000822776	0.00662828	0.00484889	2381	tags=42%, list=14%, signal=36%	FCGR2B/CR2/TNFSF13B/TYROBP/CD22/CD70/MNDA/BTK/CARD11/CD300A/CD79A/NCKAP1L/LEF1/CD180/BCL6/MS4A1/TNFRSF4/CLCF1/CD74/GPR183/PTPRC/SASH3/CD19/MEF2C/BST1/CD40/ADA
GOBP_RESPONSE_TO_AXON_INJURY	GOBP_RESPONSE_TO_AXON_INJURY	60	0.616053	1.78271	0.000830342	0.00668033	0.00488696	1349	tags=27%, list=8%, signal=25%	GAP43/SPP1/KLK8/RGMA/APOD/TNC/DPYSL3/LGALS1/FLNA/PTN/TYROBP/JAM3/MAP1B/DRD2/NREP/FLRT3
GOBP_CARDIAC_SEPTUM_DEVELOPMENT	GOBP_CARDIAC_SEPTUM_DEVELOPMENT	79	0.580436	1.7365	0.000837868	0.00673097	0.00492401	2918	tags=38%, list=17%, signal=32%	HAND1/SLIT2/SLIT3/CCN1/TGFB2/NRP2/GJA5/PDE2A/NRP1/HEG1/SALL4/HEYL/RARB/SMO/FZD2/BMP4/ENG/ROBO1/HEY1/STRA6/HEY2/BMPR2/PLXND1/TGFBR1/GATA3/SAV1/PTK7/TGFBR3/ACVR1/LMO4
GOBP_INTERLEUKIN_6_PRODUCTION	GOBP_INTERLEUKIN_6_PRODUCTION	110	0.531098	1.66802	0.000838864	0.00673097	0.00492401	2277	tags=33%, list=13%, signal=28%	TREM2/TWIST1/CD36/TNFSF4/LILRB4/IL6/C1QTNF3/TYROBP/SYT11/RAB7B/CX3CL1/HAVCR2/LPL/POU2F2/LILRB2/KLF2/AIF1/TLR8/TLR2/PTAFR/SCIMP/CLEC7A/LILRA5/F2R/NCKAP1L/IL16/FOXJ1/CD74/TLR1/FOXP3/IL37/BANK1/IFIH1/TMEM106A/SIRPA/DDX58
GOBP_BLOOD_VESSEL_ENDOTHELIAL_CELL_MIGRATION	GOBP_BLOOD_VESSEL_ENDOTHELIAL_CELL_MIGRATION	113	0.535146	1.68319	0.000841166	0.00673156	0.00492444	2099	tags=30%, list=12%, signal=27%	MEOX2/SLIT2/APOE/GREM1/PRKD1/VEGFC/JCAD/FGF2/AKT3/RHOJ/NRP1/FGFR1/ANXA1/ATP2B4/EGR3/MMRN2/THBS1/CLEC14A/TGFB1/PDGFB/RGCC/CDH5/HSPB1/VASH1/TBXA2R/MIR27A/ROBO1/MIR23A/ETS1/PLK2/NOS3/MAP3K3/HDAC7/MEF2C
GOBP_CARBOHYDRATE_DERIVATIVE_CATABOLIC_PROCESS	GOBP_CARBOHYDRATE_DERIVATIVE_CATABOLIC_PROCESS	162	0.500559	1.63017	0.000841166	0.00673156	0.00492444	2462	tags=24%, list=15%, signal=21%	PRELP/OGN/LYVE1/OMD/BGN/CHIT1/LUM/DCN/VCAN/GPC6/FGF2/ADAMTS12/PDE1A/DPYD/SDC2/PDE2A/CTSL/CHI3L1/FBXO17/APOBEC3G/GPC1/RENBP/FMOD/TGFB1/ADA2/IDS/TYMP/HSPG2/APOBEC3C/CSPG4/PDE5A/APOBEC3F/SAMHD1/APOBEC3D/MMP12/ADA/NAGK/PDE4A/SDC3
GOBP_RESPONSE_TO_OXYGEN_LEVELS	GOBP_RESPONSE_TO_OXYGEN_LEVELS	328	0.425863	1.48922	0.000843506	0.00674135	0.00493161	2205	tags=17%, list=13%, signal=15%	ADIPOQ/SFRP1/PTGIS/KCNMB1/TGFB3/POSTN/KCNMA1/COL1A1/CRYAB/TWIST1/MMP2/REG1A/VEGFC/CCN2/TGFB2/MMP14/PDGFRB/CXCL12/CAV1/PTN/ARNT2/MYOCD/F7/ANGPTL4/PDPN/STC1/VCAM1/VASN/AQP1/LOXL2/DRD2/ADAM8/THBS1/CYBB/PLAU/CA9/CLCA1/TEK/TLR2/CXCR4/ADORA1/CD34/ICAM1/RGCC/RAMP2/SLC8A1/ETS1/PAM/ITPR1/ZFP36L1/SLC2A1/PGF/DDIT4/SOD3/COX4I2/OXTR/ITPR2
GOBP_CATECHOL_CONTAINING_COMPOUND_METABOLIC_PROCESS	GOBP_CATECHOL_CONTAINING_COMPOUND_METABOLIC_PROCESS	30	0.710694	1.82857	0.000848627	0.00677333	0.004955	1002	tags=33%, list=6%, signal=31%	PNMT/HAND2/ITGAM/INSM1/TGFB2/MOXD1/ITGB2/NPR1/MAOB/DRD2
GOBP_LYMPHOCYTE_COSTIMULATION	GOBP_LYMPHOCYTE_COSTIMULATION	47	0.647602	1.80102	0.000853005	0.00679271	0.00496918	2473	tags=38%, list=15%, signal=33%	CCL19/CCL21/TNFSF4/LILRB4/LGALS1/CAV1/TNFSF13B/PDCD1LG2/CD86/LILRB2/CARD11/FYN/PDCD1/VAV1/CD274/LCK/CCR7/CD3E
GOBP_SMOOTHENED_SIGNALING_PATHWAY	GOBP_SMOOTHENED_SIGNALING_PATHWAY	107	0.553001	1.73278	0.000853304	0.00679271	0.00496918	2507	tags=25%, list=15%, signal=22%	GAS1/SFRP1/BOC/PRRX1/GLI3/GLIS2/ROR2/EVC/GLI2/GLI1/RAB34/DZIP1/GPR161/SMO/SERPINE2/KIF7/ARMC9/ZNF423/CC2D2A/CDON/FOXF1/CHSY1/TMEM17/FUZ/TTBK2/CD3E/TXNDC15
GOBP_REGULATION_OF_OSTEOBLAST_PROLIFERATION	GOBP_REGULATION_OF_OSTEOBLAST_PROLIFERATION	20	0.753727	1.78347	0.000857178	0.00680734	0.00497988	853	tags=35%, list=5%, signal=33%	SFRP1/CTHRC1/GREM1/CCN1/MN1/TMEM119/LTF
GOBP_ENSHEATHMENT_OF_NEURONS	GOBP_ENSHEATHMENT_OF_NEURONS	103	0.552679	1.71728	0.000857396	0.00680734	0.00497988	1989	tags=26%, list=12%, signal=23%	PLP1/KLK8/KLK6/EGR2/CLU/JAM2/CNTNAP1/PTN/PMP22/TSPAN2/JAM3/MAL/ITGAX/RARB/QKI/EPB41L3/GPC1/PRX/TLR2/FAM126A/CXCR4/TYMP/DEGS1/ERBB2/NAB2/NTRK2/NFASC
GOCC_TRANSPORTER_COMPLEX	GOCC_TRANSPORTER_COMPLEX	139	0.512894	1.63319	0.000860326	0.00682164	0.00499034	2244	tags=25%, list=13%, signal=22%	CASQ2/ATP1A2/PLN/GABRP/CHRNA3/KCNMB1/KCNMA1/KCNE4/CACNA2D1/ATP10A/CNIH3/ATP1A3/KCNJ8/SCN1B/PKD2/FXYD4/DLG4/KCNH2/CLIC2/TTYH2/CACNA1H/CLIC4/KCNMB4/OLFM2/ANO1/CACNA2D4/CACNA1C/STX1A/SHANK3/CHRNB1/LRRC8C/GABRD/KCND3/KCNJ3/STAC3
GOBP_SENSORY_ORGAN_MORPHOGENESIS	GOBP_SENSORY_ORGAN_MORPHOGENESIS	162	0.49978	1.62763	0.000880289	0.00697078	0.00509945	2107	tags=25%, list=12%, signal=22%	MFAP5/COL11A1/CTHRC1/COL8A1/PRRX1/COL8A2/EFEMP1/TWIST1/FBN1/GLI3/NKX3-2/COL5A2/ROR2/COL5A1/OBSL1/THY1/MEIS1/ALDH1A3/MAFB/GLI2/WNT9A/NTN1/MFAP2/WNT2/PTN/SDK1/SIX2/RARB/PTPRM/AQP5/FZD2/BMP4/HPN/C12orf57/CDON/NTRK2/STRA6/WHRN/FJX1/RIPOR2
GOBP_REGULATION_OF_PLATELET_DERIVED_GROWTH_FACTOR_RECEPTOR_SIGNALING_PATHWAY	GOBP_REGULATION_OF_PLATELET_DERIVED_GROWTH_FACTOR_RECEPTOR_SIGNALING_PATHWAY	21	0.762493	1.82573	0.000884117	0.00699193	0.00511492	1998	tags=38%, list=12%, signal=34%	ADIPOQ/APOD/LOX/MYOCD/F7/PTGIR/HIP1/NDRG4
GOBP_NEGATIVE_REGULATION_OF_LEUKOCYTE_APOPTOTIC_PROCESS	GOBP_NEGATIVE_REGULATION_OF_LEUKOCYTE_APOPTOTIC_PROCESS	40	0.670093	1.80693	0.000887003	0.00700559	0.00512491	2580	tags=45%, list=15%, signal=38%	CCL19/CCL21/IDO1/CXCL12/AXL/TSC22D3/LILRB1/CCL5/HCLS1/BMP4/BCL6/CD74/PRKCQ/CD27/DOCK8/CCR7/ADA/ITPKB
GOBP_PEPTIDE_SECRETION	GOBP_PEPTIDE_SECRETION	305	0.432502	1.50226	0.000888558	0.0070087	0.00512719	1975	tags=20%, list=12%, signal=18%	COMP/SFRP1/TGFB3/VIP/APOE/TACR2/TREM2/GRP/S100A8/SNCG/SCG2/VEGFC/VGF/IL6/TGFB2/GPR68/CAVIN1/LTBP2/C1QTNF3/NLGN2/GCG/OR51E2/APBB1/RCN3/GJA1/INHBB/ANXA1/ADCY5/DRD2/ADAM8/ARL4D/CCL5/ALOX5/MYH10/TLR2/TGFB1/ADORA1/HCAR2/PLEK/BMP6/IL1RN/OLFM2/ANO1/PCSK5/F2R/CACNA1C/STX1A/P3H1/CHGA/CCN3/PAM/KLF7/CD74/ITPR1/CPLX1/RAB13/RSAD2/SLC2A1/HLA-DRB1/DISP1
GOBP_LYMPHOCYTE_ACTIVATION_INVOLVED_IN_IMMUNE_RESPONSE	GOBP_LYMPHOCYTE_ACTIVATION_INVOLVED_IN_IMMUNE_RESPONSE	145	0.506308	1.6231	0.000890796	0.0070172	0.0051334	2383	tags=30%, list=14%, signal=26%	CCL19/FCGR2B/TNFSF4/IL6/LGALS1/SLC11A1/HLX/ANXA1/CD86/HAVCR2/FCER1G/LILRB1/APBB1IP/RARA/TGFB1/LOXL3/NLRP3/LCP1/ICAM1/PLCG2/LEF1/BATF/CD180/BCL6/ITM2A/CLCF1/ITGAL/CD74/GPR183/HLA-DRA/PTPRC/ZNF683/HLA-DRB1/MFNG/FOXP3/HLA-DMB/CD19/IL23A/MDK/DOCK10/RELB/CD40/ADA/CORO1A
GOBP_DENDRITIC_CELL_DIFFERENTIATION	GOBP_DENDRITIC_CELL_DIFFERENTIATION	39	0.680669	1.83495	0.000898413	0.00706799	0.00517056	2361	tags=41%, list=14%, signal=35%	CCL19/DHRS2/TREM2/FCGR2B/UBD/AXL/SPI1/LILRB2/LILRB1/BATF3/BATF/ZBTB46/CSF2/RELB/CCR7/ITGB8
GOBP_RESPONSE_TO_CAMP	GOBP_RESPONSE_TO_CAMP	72	0.586905	1.73123	0.000904189	0.00710418	0.00519703	1808	tags=29%, list=11%, signal=26%	ADIPOQ/CPS1/COL1A1/SPARC/VGF/IGFBP5/AQP9/MMP19/PDE2A/STC1/PKD2/AQP1/FOSB/TEK/PTAFR/THBD/FOSL1/SLC8A1/PER1/DUSP1/ZFP36L1
GOBP_NEGATIVE_REGULATION_OF_INTERLEUKIN_10_PRODUCTION	GOBP_NEGATIVE_REGULATION_OF_INTERLEUKIN_10_PRODUCTION	15	0.807807	1.81865	0.000921301	0.00722922	0.00528851	2084	tags=67%, list=12%, signal=58%	FCGR2B/LILRB4/IDO1/TYROBP/PDCD1LG2/LILRB1/TRIB2/FOXP3/CD274/IL23A
GOBP_T_HELPER_1_TYPE_IMMUNE_RESPONSE	GOBP_T_HELPER_1_TYPE_IMMUNE_RESPONSE	34	0.678795	1.77849	0.00092832	0.00727485	0.00532189	3724	tags=56%, list=22%, signal=44%	CCL19/TNFSF4/SLC11A1/IL1R1/HLX/ANXA1/HAVCR2/IL18BP/LEF1/CCR2/HLA-DRB1/IL23A/RELB/IL12RB1/IL27RA/JAK3/HMGB1/SPN/SOCS5
GOBP_ACTIN_CYTOSKELETON_REORGANIZATION	GOBP_ACTIN_CYTOSKELETON_REORGANIZATION	89	0.550671	1.68237	0.000933152	0.00730324	0.00534266	3217	tags=34%, list=19%, signal=27%	FGF7/TRPV4/ANTXR1/FLNA/EFS/PDLIM4/NRP1/SYDE1/ANXA1/S1PR1/CSF1R/HCK/TEK/PLEK/FES/HCLS1/S1PR2/GMFG/ESAM/PARVG/MDK/CSF3/GPR65/BRSK2/PTK7/BCAS3/FER/PDGFRA/SHC1/GSN
GOBP_POSITIVE_REGULATION_OF_DNA_BINDING_TRANSCRIPTION_FACTOR_ACTIVITY	GOBP_POSITIVE_REGULATION_OF_DNA_BINDING_TRANSCRIPTION_FACTOR_ACTIVITY	221	0.46042	1.55435	0.000936388	0.00731909	0.00535425	3369	tags=28%, list=20%, signal=23%	SPHK1/GREM1/S100A8/CD36/DDR2/PRKD1/IL6/HSPA1A/CLU/CYTL1/WNT2/ITGB2/CAV1/MYOCD/AIM2/RAB7B/EDA2R/LTF/CX3CL1/ADAM8/BTK/CARD11/SMO/TLR2/MID2/NLRP3/FZD1/FZD2/S100A12/HCLS1/ICAM1/RGCC/NFAM1/FOSL1/BEX1/TRIM22/HSPA1B/FZD4/S100A9/PRKCQ/PRKCB/CSF3/NFKB2/AMH/DDX58/CD40/EDN1/SAV1/RHEBL1/UBB/IKBKG/DDIT3/FER/SLCO3A1/FLOT1/TNF/TNFSF11/TRIM8/PRKCH/RNF25/CRTC3/TAF1
GOBP_ESTABLISHMENT_OF_PROTEIN_LOCALIZATION_TO_ENDOPLASMIC_RETICULUM	GOBP_ESTABLISHMENT_OF_PROTEIN_LOCALIZATION_TO_ENDOPLASMIC_RETICULUM	114	0.524997	1.64716	0.000940481	0.00734158	0.0053707	4777	tags=55%, list=28%, signal=40%	RPL39/RN7SL2/RPL26/RPL36A/RPL41/RPL31/RPL10/SGTB/RPS17/RPS24/RPS19/RPL19/RPS27/RPS7/RPS16/RPS23/RPL13A/RPS15A/RPS14/RPL6/RPS28/RPL23/RPS4X/RPL37/RPL27A/RPL7A/SRP14/RPL4/RPS11/RPS6/RPL38/RPL37A/RPL30/RPS18/RPLP1/RPL28/RPL21/RPL23A/RPS9/RPLP0/RPL12/RPL36/RPS20/RPL10A/RPS5/RPL34/RPS12/RPS25/RPL18A/RPL35/RPS10/RPS27A/SRP19/RPS29/RPS3A/RPL18/RPL3/RPS15/RPL24/RPS8/RPL35A/RPS2/RPL27
GOBP_NEGATIVE_REGULATION_OF_VASCULAR_ASSOCIATED_SMOOTH_MUSCLE_CELL_PROLIFERATION	GOBP_NEGATIVE_REGULATION_OF_VASCULAR_ASSOCIATED_SMOOTH_MUSCLE_CELL_PROLIFERATION	18	0.786221	1.84454	0.000943553	0.00735606	0.00538129	1155	tags=33%, list=7%, signal=31%	ADIPOQ/CNN1/TGFB3/EFEMP2/MYOCD/PRKG1
GOBP_HOMOTYPIC_CELL_CELL_ADHESION	GOBP_HOMOTYPIC_CELL_CELL_ADHESION	68	0.592463	1.74321	0.000947227	0.00737519	0.00539529	3495	tags=46%, list=21%, signal=36%	COMP/FN1/MYL9/LGALS1/FLNA/PDPN/RDX/CCL5/PRKG1/ITGB3/PLEK/CSRP1/SERPINE2/HSPB1/C1QTNF1/FERMT3/ILK/PRKCQ/PLAUR/UBASH3B/PTPRU/TLN1/PIK3CG/CD99/ACTB/PDGFRA/TNFSF11/VCL/PEAR1/PTPN6/PLPP3
GOMF_CALMODULIN_BINDING	GOMF_CALMODULIN_BINDING	132	0.52158	1.65493	0.000958536	0.00745363	0.00545268	1996	tags=23%, list=12%, signal=20%	CNN1/MYH11/GAP43/AKAP12/NGFR/AEBP1/MYLK/SPHK1/TRPV4/RRAD/CALD1/RGS4/PDE1A/REM1/GEM/RGS2/ATP2B4/RGS16/MYO5A/PNCK/MYH10/RGS1/DAPK1/CACNA1C/SLC8A1/MYO1F/NOS3/SYT1/OBSCN/MYO1G
GOBP_NEGATIVE_REGULATION_OF_SECRETION	GOBP_NEGATIVE_REGULATION_OF_SECRETION	110	0.528648	1.66033	0.000970966	0.00754059	0.00551629	2587	tags=31%, list=15%, signal=26%	ADIPOQ/SFRP1/TFF2/APOE/TACR2/FCGR2B/INHBA/SYT11/MAOB/GJA1/INHBB/ANXA1/CD84/OSM/DRD2/LILRB1/CD300A/ADORA1/GNAI2/F2R/CHGA/CCN3/KLF7/CD74/FOXF1/CCR2/RSAD2/FRMD4A/OXTR/ADA/BMP8A/IL11/EDN1/HMOX1
GOBP_CELL_DIFFERENTIATION_INVOLVED_IN_METANEPHROS_DEVELOPMENT	GOBP_CELL_DIFFERENTIATION_INVOLVED_IN_METANEPHROS_DEVELOPMENT	19	0.757364	1.77994	0.000984439	0.0076354	0.00558565	2584	tags=68%, list=15%, signal=58%	ADIPOQ/GREM1/WWTR1/SIX2/SMO/CD34/TCF21/PDGFB/BMP4/LAMB2/FAT4/STAT1/CITED1
GOBP_MYOTUBE_DIFFERENTIATION	GOBP_MYOTUBE_DIFFERENTIATION	67	0.608295	1.79086	0.000985737	0.00763567	0.00558584	2343	tags=37%, list=14%, signal=32%	ADAM12/PLPP7/MMP14/JAM2/EHD2/CAV2/PLEKHO1/MYOCD/TMEM119/CXCL10/CXCL9/SMO/CD53/CACNA1H/DMPK/BHLHE41/CCN3/CDON/PLD3/MEF2C/RIPOR2/STAC3/MYOF/MYEF2/DYRK1B
GOBP_SPLICEOSOMAL_COMPLEX_ASSEMBLY	GOBP_SPLICEOSOMAL_COMPLEX_ASSEMBLY	65	-0.615571	-1.89149	0.000988996	0.00765111	0.00559714	495	tags=9%, list=3%, signal=9%	RNVU1-4/RNVU1-19/RNU4ATAC/RNVU1-7/RNVU1-15/RNU1-4
GOBP_COLLATERAL_SPROUTING	GOBP_COLLATERAL_SPROUTING	15	0.806913	1.81664	0.000996202	0.007697	0.00563071	575	tags=27%, list=3%, signal=26%	CRABP2/SPP1/EPHA7/SPART
GOBP_REGULATION_OF_ORGAN_GROWTH	GOBP_REGULATION_OF_ORGAN_GROWTH	74	0.561501	1.66518	0.000999261	0.00771077	0.00564078	2873	tags=36%, list=17%, signal=30%	PI16/BASP1/RGS4/FGF2/MEIS1/WNT2/GLI1/FOXC1/GJA1/RGS2/HLX/LATS2/SMO/WWC2/FGF20/MAPK11/IGF2/SASH3/WWC3/MEF2C/HEY2/TGFBR1/RUNX1/EDN1/SAV1/PIM1/TGFBR3
GOBP_PATTERN_RECOGNITION_RECEPTOR_SIGNALING_PATHWAY	GOBP_PATTERN_RECOGNITION_RECEPTOR_SIGNALING_PATHWAY	179	0.481753	1.58926	0.00100235	0.00772477	0.00565103	2374	tags=22%, list=14%, signal=19%	COLEC12/ITGAM/S100A8/CD36/FCN1/CLEC4E/HSPA1A/CTSK/ITGB2/CAV1/LY96/CTSL/RAB7B/SFTPA2/CD14/LTF/HAVCR2/RFTN1/BTK/SLC15A3/TLR8/CD300A/TLR2/CD300LF/TASL/SCIMP/CTSB/S100A1/TRIL/HSPA1B/PIK3AP1/RSAD2/S100A9/TLR1/IFIH1/DHX58/DDX58/CD40/TLR5
GOBP_CYTOKINE_PRODUCTION_INVOLVED_IN_IMMUNE_RESPONSE	GOBP_CYTOKINE_PRODUCTION_INVOLVED_IN_IMMUNE_RESPONSE	78	0.57067	1.70409	0.0010071	0.00775143	0.00567052	2032	tags=35%, list=12%, signal=31%	TGFB3/CD36/TNFSF4/LILRB4/IL6/TGFB2/SEMA7A/NR4A3/IL1R1/LAPTM5/LILRB1/BTK/GPRC5B/TGFB1/NLRP3/SCIMP/CLEC7A/BST2/BCL6/CHGA/TRIL/CD74/CLC/CCR2/RSAD2/FOXP3/SASH3
GOBP_ASTROCYTE_DIFFERENTIATION	GOBP_ASTROCYTE_DIFFERENTIATION	50	0.629157	1.77781	0.00101637	0.00781283	0.00571544	1861	tags=28%, list=11%, signal=25%	PLP1/TREM2/S100A8/ROR2/IL6/VIM/C5AR1/TSPAN2/C1QA/SMO/SERPINE2/LAMB2/CLCF1/S100A9
GOBP_MESONEPHROS_DEVELOPMENT	GOBP_MESONEPHROS_DEVELOPMENT	71	0.58815	1.74	0.00102409	0.0078528	0.00574468	2635	tags=35%, list=16%, signal=30%	SFRP1/SLIT2/GREM1/GLI3/KIF26B/BASP1/FGF2/HOXD11/TACSTD2/SIX2/FOXC1/PKD2/CRLF1/RARB/SMO/TCF21/BMP4/FOXJ1/DCHS1/FAT4/PBX1/LZTS2/GATA3/CITED1/OSR2
GOBP_REGULATION_OF_INTRINSIC_APOPTOTIC_SIGNALING_PATHWAY_IN_RESPONSE_TO_DNA_DAMAGE	GOBP_REGULATION_OF_INTRINSIC_APOPTOTIC_SIGNALING_PATHWAY_IN_RESPONSE_TO_DNA_DAMAGE	37	0.663232	1.77889	0.00102416	0.0078528	0.00574468	2365	tags=30%, list=14%, signal=26%	SFRP2/CLU/ZNF385A/CXCL12/SNAI2/SNAI1/RPL26/ACKR3/CD74/TAF9B/TPT1
GOBP_RENAL_SYSTEM_PROCESS	GOBP_RENAL_SYSTEM_PROCESS	86	0.554069	1.6843	0.00103019	0.00788901	0.00577118	2433	tags=37%, list=14%, signal=32%	ADIPOQ/CHRNA3/SULF1/KCNMA1/GJA5/OR51E2/NPR1/GJA1/STC1/AQP1/ADCY5/DRD2/HAS2/ADORA1/CD34/SERPINF2/IGKV3-20/PDGFB/PTPRO/PCSK5/BMP4/GNAI2/F2R/SULF2/MCAM/ADGRF5/MAGED2/PRKAR2B/ADCY7/AKR1B1/ADCY4/KLHL3
GOBP_BONE_GROWTH	GOBP_BONE_GROWTH	20	0.74759	1.76895	0.00103606	0.0079139	0.00578938	1405	tags=40%, list=8%, signal=37%	COMP/DDR2/EVC/ECM1/STC1/RARB/ANXA6/THBS3
GOBP_REGULATION_OF_T_HELPER_1_TYPE_IMMUNE_RESPONSE	GOBP_REGULATION_OF_T_HELPER_1_TYPE_IMMUNE_RESPONSE	20	0.746921	1.76737	0.00103606	0.0079139	0.00578938	2084	tags=45%, list=12%, signal=39%	CCL19/TNFSF4/SLC11A1/IL1R1/HLX/ANXA1/HAVCR2/CCR2/IL23A
GOBP_REGULATION_OF_LEUKOCYTE_MEDIATED_IMMUNITY	GOBP_REGULATION_OF_LEUKOCYTE_MEDIATED_IMMUNITY	159	0.491759	1.59964	0.00107133	0.00817298	0.00597891	3505	tags=42%, list=21%, signal=33%	C3/ITGAM/FCGR2B/TNFSF4/LILRB4/IL6/ITGB2/TYROBP/FGR/IL20RB/IL1R1/HAVCR2/CD84/LILRB1/BTK/WAS/CD300A/TGFB1/PTAFR/NLRP3/SCIMP/FES/CLEC7A/ICAM1/BST2/BCL6/CLCF1/FOXJ1/CLC/HLA-DRA/FOXF1/CCR2/RSAD2/PTPRC/VAV1/HLA-DRB1/SH2D1A/FOXP3/MR1/ADGRE2/SASH3/IL23A/LAG3/DDX58/CD40/GATA3/HMOX1/RAC2/ZP3/CADM1/CD96/FER/HLA-E/SLAMF6/SERPINB9/TNF/IL12RB1/HLA-B/ARRB2/HLA-H/HLA-F/PTPN6/CD1C/IL27RA/JAK3/HMGB1
GOBP_CHRONIC_INFLAMMATORY_RESPONSE	GOBP_CHRONIC_INFLAMMATORY_RESPONSE	16	0.779876	1.77808	0.00107815	0.0082146	0.00600936	3202	tags=75%, list=19%, signal=61%	S100A8/IDO1/GJA1/VCAM1/THBS1/CXCL13/CCL5/S100A9/FOXP3/PTGES/TNF/CCL11
GOBP_POSITIVE_REGULATION_OF_CALCIUM_ION_IMPORT	GOBP_POSITIVE_REGULATION_OF_CALCIUM_ION_IMPORT	13	0.830752	1.80214	0.00107996	0.00821807	0.00601189	1560	tags=69%, list=9%, signal=63%	CCL2/PDGFRB/CXCL12/GCG/CCL3/STC1/TRPV2/PDGFB/RAMP3
GOBP_G_PROTEIN_COUPLED_RECEPTOR_SIGNALING_PATHWAY_INVOLVED_IN_HEART_PROCESS	GOBP_G_PROTEIN_COUPLED_RECEPTOR_SIGNALING_PATHWAY_INVOLVED_IN_HEART_PROCESS	11	0.84829	1.75667	0.00108465	0.0082384	0.00602677	1712	tags=64%, list=10%, signal=57%	PLN/CAV1/RGS2/ATP2B4/GNAI2/RAMP3/CHGA
GOBP_AMINOGLYCAN_BIOSYNTHETIC_PROCESS	GOBP_AMINOGLYCAN_BIOSYNTHETIC_PROCESS	94	0.554605	1.71293	0.00108604	0.0082384	0.00602677	2558	tags=35%, list=15%, signal=30%	PRELP/OGN/OMD/BGN/LUM/DCN/VCAN/GPC6/CHST11/PDGFRB/SDC2/CHST3/DSE/CHST1/CSGALNACT1/UST/GPC1/CHST15/FMOD/CHST14/CSGALNACT2/HAS2/TGFB1/PDGFB/B3GALNT1/HSPG2/CSPG4/B3GNT9/CHSY1/CHPF/SDC3/CHST7/ST3GAL3
GOBP_ADENYLATE_CYCLASE_MODULATING_G_PROTEIN_COUPLED_RECEPTOR_SIGNALING_PATHWAY	GOBP_ADENYLATE_CYCLASE_MODULATING_G_PROTEIN_COUPLED_RECEPTOR_SIGNALING_PATHWAY	116	0.522855	1.643	0.00108673	0.0082384	0.00602677	2424	tags=41%, list=14%, signal=36%	MARCO/PLN/AKAP12/VIP/GNAO1/RAMP1/FLNA/PALM/APLP1/S1PR3/GCG/GPR176/PDE2A/CXCL10/CXCL9/RGS2/ATP2B4/PTGIR/FPR1/S1PR1/ADCY5/DRD2/GPR161/CXCL11/CALCRL/ADGRL4/RGS1/ADORA1/ADGRL2/RAMP2/GNAI2/RAMP3/TBXA2R/GABBR1/S1PR2/CHGA/LGR5/MC1R/ADGRE2/GNAL/ADGRG3/GNG2/GPR4/ADCY7/LPAR1/ADCY4/ABCA1/GPR65
GOBP_MYELOID_CELL_APOPTOTIC_PROCESS	GOBP_MYELOID_CELL_APOPTOTIC_PROCESS	25	0.719694	1.78245	0.00110221	0.00834529	0.00610496	2099	tags=36%, list=12%, signal=32%	ADIPOQ/IL6/CTSL/CDKN2A/ANXA1/PLEKHO2/HCAR2/PIK3CD/MEF2C
GOBP_VASODILATION	GOBP_VASODILATION	25	0.718127	1.77857	0.0011606	0.00877642	0.00642035	1840	tags=36%, list=11%, signal=32%	CPS1/KCNMA1/APOE/GUCY1A1/RGS2/KLF2/PRKG1/ADORA1/NOS3
GOCC_RUFFLE	GOCC_RUFFLE	167	0.480024	1.57765	0.00116835	0.00882394	0.00645512	2628	tags=25%, list=16%, signal=21%	FAP/PSD/TRPV4/ITGA5/LAYN/JCAD/FAM107A/PLEKHO1/PDLIM7/FGR/PDPN/PALLD/FSCN1/MYO5A/RASGRP2/AIF1/MYADM/WIPF1/DLC1/ITGB3/SH2D3C/PLEK/SCIMP/LCP1/FGD5/SAMSN1/CAPG/ITGAV/ADGRE2/CSPG4/ACTN1/PODXL/CARMIL2/DDX58/FGD1/CYTH3/S100B/PDE4A/TLN1/ITGB1/CDKL5
GOBP_POSITIVE_REGULATION_OF_RELEASE_OF_SEQUESTERED_CALCIUM_ION_INTO_CYTOSOL	GOBP_POSITIVE_REGULATION_OF_RELEASE_OF_SEQUESTERED_CALCIUM_ION_INTO_CYTOSOL	27	0.714951	1.80361	0.00117115	0.00883407	0.00646253	2045	tags=48%, list=12%, signal=42%	JPH2/THY1/CXCL10/CXCL9/NTSR1/PKD2/CX3CL1/CXCL11/P2RY6/APLNR/F2RL3/F2R/CD19
GOBP_REGULATION_OF_DEFENSE_RESPONSE_TO_BACTERIUM	GOBP_REGULATION_OF_DEFENSE_RESPONSE_TO_BACTERIUM	14	0.810904	1.79716	0.00117636	0.00885128	0.00647512	925	tags=36%, list=5%, signal=34%	KLK5/KLK7/SYT11/PGC/HAVCR2
GOMF_OXIDOREDUCTASE_ACTIVITY_ACTING_ON_THE_CH_NH2_GROUP_OF_DONORS_OXYGEN_AS_ACCEPTOR	GOMF_OXIDOREDUCTASE_ACTIVITY_ACTING_ON_THE_CH_NH2_GROUP_OF_DONORS_OXYGEN_AS_ACCEPTOR	14	0.810918	1.79719	0.00117636	0.00885128	0.00647512	1355	tags=64%, list=8%, signal=59%	AOC3/LOX/LOXL4/LOXL1/MAOB/IL4I1/VCAM1/LOXL2/LOXL3
GOBP_POSITIVE_REGULATION_OF_ADAPTIVE_IMMUNE_RESPONSE	GOBP_POSITIVE_REGULATION_OF_ADAPTIVE_IMMUNE_RESPONSE	84	0.57084	1.72569	0.00119613	0.00898882	0.00657573	3462	tags=43%, list=21%, signal=34%	C3/TNFSF4/IL6/SLC11A1/TNFSF13B/IL1R1/BTK/TGFB1/NLRP3/CD4/CLCF1/HLA-DRA/CCR2/RSAD2/PTPRC/HLA-DRB1/PRKCQ/FOXP3/MR1/CD274/SASH3/IL23A/CD40/ADA/GATA3/ZP3/IL6ST/SKAP1/HLA-E/TNF/IL12RB1/HLA-B/HLA-H/HLA-F/CD1C/IL27RA
GOBP_VASCULOGENESIS	GOBP_VASCULOGENESIS	66	0.599467	1.75887	0.00119794	0.00899122	0.00657749	3078	tags=50%, list=18%, signal=41%	PDGFRB/CAV1/TIE1/MYOCD/HEG1/TMEM100/SOX17/QKI/SMO/HAS2/TGFB1/CD34/APLNR/RAMP2/GJC1/ACKR3/ENG/HEY1/FZD4/EGFL7/ZFP36L1/FOXF1/NTRK2/ITGAV/TEAD2/HEY2/RASIP1/ITGB8/CITED1/RRAS/TGFBR3/KDR/WT1
GOBP_POSITIVE_REGULATION_OF_CATION_TRANSMEMBRANE_TRANSPORT	GOBP_POSITIVE_REGULATION_OF_CATION_TRANSMEMBRANE_TRANSPORT	90	0.557085	1.70416	0.00120203	0.00901074	0.00659177	2244	tags=33%, list=13%, signal=29%	KCNMB1/PLP1/JPH2/TREM2/CACNA2D1/FLNA/THY1/CCL2/CXCL10/CXCL9/NTSR1/PKD2/CX3CL1/CXCL11/KCNH2/RGN/P2RY6/PDZK1/APLNR/EHD3/PLCG2/F2RL3/F2R/RAMP3/GJC2/CCR2/SHANK3/CD19/DMD/STAC3
GOBP_LIPOPOLYSACCHARIDE_MEDIATED_SIGNALING_PATHWAY	GOBP_LIPOPOLYSACCHARIDE_MEDIATED_SIGNALING_PATHWAY	52	0.618492	1.75705	0.00120451	0.00901813	0.00659717	1664	tags=31%, list=10%, signal=28%	CD36/CCL2/LY96/CCL3/CD14/LTF/CX3CL1/HCK/LY86/CCL5/TLR2/TGFB1/PTAFR/SCIMP/BMP6/CD180
GOBP_CALCIUM_DEPENDENT_CELL_CELL_ADHESION_VIA_PLASMA_MEMBRANE_CELL_ADHESION_MOLECULES	GOBP_CALCIUM_DEPENDENT_CELL_CELL_ADHESION_VIA_PLASMA_MEMBRANE_CELL_ADHESION_MOLECULES	23	0.736245	1.79718	0.00120632	0.00902052	0.00659892	3176	tags=74%, list=19%, signal=60%	CDH11/PCDHB10/PCDHB16/SELP/PCDHB9/PCDHGC3/SELL/CDH16/CDH5/PCDH12/DCHS1/PCDHB11/FXYD5/PCDHB14/PCDHB13/AJUBA/KIFAP3
GOBP_CELLULAR_RESPONSE_TO_ABIOTIC_STIMULUS	GOBP_CELLULAR_RESPONSE_TO_ABIOTIC_STIMULUS	262	0.4469	1.54278	0.00121166	0.00904923	0.00661993	2744	tags=19%, list=16%, signal=16%	SFRP2/ATP1A2/SFRP1/COL1A1/MYLK/CRYAB/TRPV4/MFAP4/MMP9/MMP2/PALM/TSPYL5/GPR68/MMP7/TIMP1/PTN/MMP1/PDE2A/EFHD1/GJA1/PKD2/AQP1/HVCN1/IFI16/TLR8/AQP5/PTAFR/BMP6/RHOB/RPL26/ENG/ZFP36L1/SLC2A1/MC1R/NFATC4/LRRC8C/RIPOR2/RCSD1/RELB/CD40/TLR5/HABP4/AKR1B1/GATA3/MAP3K20/BAG3/HMGA2/SLC2A4/BMF
GOMF_OXIDOREDUCTASE_ACTIVITY_ACTING_ON_THE_CH_NH2_GROUP_OF_DONORS	GOMF_OXIDOREDUCTASE_ACTIVITY_ACTING_ON_THE_CH_NH2_GROUP_OF_DONORS	16	0.776499	1.77038	0.00121386	0.00905449	0.00662377	1355	tags=56%, list=8%, signal=52%	AOC3/LOX/LOXL4/LOXL1/MAOB/IL4I1/VCAM1/LOXL2/LOXL3
GOBP_LYMPH_VESSEL_DEVELOPMENT	GOBP_LYMPH_VESSEL_DEVELOPMENT	22	0.750008	1.81433	0.00121797	0.00907398	0.00663803	2340	tags=55%, list=14%, signal=47%	VEGFC/TIE1/FOXC1/PDPN/HEG1/FLT4/TMEM204/CLEC14A/PTPN14/VASH1/NR2F2/BMPR2
GOBP_CENTRAL_NERVOUS_SYSTEM_NEURON_DIFFERENTIATION	GOBP_CENTRAL_NERVOUS_SYSTEM_NEURON_DIFFERENTIATION	106	0.537648	1.67946	0.00122285	0.00909907	0.00665638	1917	tags=23%, list=11%, signal=20%	SFRP2/EPHB6/SFRP1/SPOCK1/SLIT2/GLI3/INHBA/CDH11/GLI2/NRP2/WNT2/SCN1B/CSF1R/HOXD10/DRD2/SMO/FZD1/SEMA3A/ROBO1/C12orf57/LHX6/ATF5/NTRK2/SHANK3
GOBP_REGULATION_OF_T_CELL_MEDIATED_IMMUNITY	GOBP_REGULATION_OF_T_CELL_MEDIATED_IMMUNITY	61	0.613596	1.78279	0.00122468	0.00910152	0.00665818	3936	tags=51%, list=23%, signal=39%	FCGR2B/TNFSF4/LILRB4/IL6/IL20RB/IL1R1/LILRB1/WAS/NLRP3/CLC/HLA-DRA/CCR2/RSAD2/PTPRC/HLA-DRB1/FOXP3/MR1/SASH3/IL23A/GATA3/ZP3/HLA-E/IL12RB1/HLA-B/HLA-H/HLA-F/CD1C/HMGB1/B2M/HLA-A/IL7R
GOCC_PHAGOCYTIC_VESICLE	GOCC_PHAGOCYTIC_VESICLE	122	0.507891	1.59494	0.00123517	0.00916819	0.00670695	3933	tags=38%, list=23%, signal=29%	CD36/RAB31/SLC11A1/VIM/RAB34/SYT11/RAB7B/LTF/NCF2/NCF1/HVCN1/ADAM8/CYBB/WAS/TLR2/SCIMP/RAB38/FMNL1/RAB23/TLR1/ITGAV/SRGAP2/ITGB5/RAB8B/PIP4P2/CORO1A/ABCA1/ZYX/RAC2/STX8/GNLY/HLA-E/LAMP2/MCOLN1/HLA-B/HLA-H/GSN/HLA-F/MPEG1/ATP6V0C/RAB11B/B2M/HLA-C/STX4/HLA-A/ATP7A
GOBP_CELL_COMMUNICATION_BY_ELECTRICAL_COUPLING_INVOLVED_IN_CARDIAC_CONDUCTION	GOBP_CELL_COMMUNICATION_BY_ELECTRICAL_COUPLING_INVOLVED_IN_CARDIAC_CONDUCTION	19	0.751936	1.76718	0.00123994	0.00919227	0.00672457	1634	tags=42%, list=10%, signal=38%	ATP1A2/GJA5/CAV1/ATP1A3/GJA1/CACNA1C/GJC1/SLC8A1
GOBP_INFLAMMATORY_RESPONSE_TO_ANTIGENIC_STIMULUS	GOBP_INFLAMMATORY_RESPONSE_TO_ANTIGENIC_STIMULUS	35	0.665847	1.75927	0.0012418	0.00919478	0.00672641	3130	tags=51%, list=19%, signal=42%	C3/FCGR2B/PLA2G2D/IL20RB/CD68/BTK/IL1RN/ICAM1/PNMA1/IL2RA/HLA-DRB1/IL37/CCR7/GATA3/ZP3/HLA-E/CD6/TNF
GOBP_REGULATION_OF_PHOSPHOLIPASE_ACTIVITY	GOBP_REGULATION_OF_PHOSPHOLIPASE_ACTIVITY	44	0.661793	1.82285	0.00125657	0.00928163	0.00678993	2391	tags=41%, list=14%, signal=35%	CCN1/FGF2/SELE/PDGFRB/C5AR1/ARHGAP6/FGFR1/RGS2/ANXA1/CD86/CCL5/PTAFR/P2RY6/FLT1/BICD1/NTRK2/PLCB2/LPAR1
GOBP_POSITIVE_REGULATION_OF_ALPHA_BETA_T_CELL_ACTIVATION	GOBP_POSITIVE_REGULATION_OF_ALPHA_BETA_T_CELL_ACTIVATION	55	0.605713	1.73337	0.00125768	0.00928163	0.00678993	3257	tags=53%, list=19%, signal=43%	CCL19/GLI3/TNFSF4/LILRB4/HLX/ANXA1/CD86/RARA/NLRP3/RUNX3/NCKAP1L/HLA-DRA/CCR2/PTPRC/HLA-DRB1/PRKCQ/FOXP3/SASH3/IL23A/CD83/ADA/CD3E/RUNX1/ITPKB/RASAL3/NKAP/HLA-E/IL12RB1/HSPH1
GOBP_POSITIVE_REGULATION_OF_WNT_SIGNALING_PATHWAY	GOBP_POSITIVE_REGULATION_OF_WNT_SIGNALING_PATHWAY	161	0.496338	1.61756	0.00125899	0.00928163	0.00678993	1911	tags=15%, list=11%, signal=13%	SFRP2/DKK1/SFRP4/SFRP1/SULF1/COL1A1/DACT1/ROR2/CCN4/SCEL/DKK2/CAV1/RSPO3/ADGRA2/RECK/GPRC5B/DAAM2/TLR2/TGFB1/SULF2/TMEM198/LGR5/ILK/LGR6
GOBP_AXIS_ELONGATION	GOBP_AXIS_ELONGATION	20	0.740231	1.75154	0.00125967	0.00928163	0.00678993	1511	tags=25%, list=9%, signal=23%	SFRP2/SFRP1/TNC/HOXD13/BMP4
GOBP_REGULATION_OF_NEURON_DIFFERENTIATION	GOBP_REGULATION_OF_NEURON_DIFFERENTIATION	124	0.512423	1.61546	0.0012675	0.00932187	0.00681937	2138	tags=24%, list=13%, signal=21%	SFRP2/DKK1/BRINP3/SFRP1/GLI3/TIMP2/MEIS1/GLI2/FEZ1/CXCL12/ZEB1/FGFR1/MAP1B/HEYL/RARB/TCF4/GPRC5B/NREP/FGF20/BMP6/BMP4/DTX1/KCTD11/BCL6/HEY1/CDON/PBX1/DPYSL2/MEF2C/ETV5
GOBP_EMBRYO_IMPLANTATION	GOBP_EMBRYO_IMPLANTATION	38	0.667731	1.79042	0.00126822	0.00932187	0.00681937	1459	tags=26%, list=9%, signal=24%	SPP1/MMP9/MMP2/TIMP1/IGFBP7/GJA1/STC1/SYDE1/RECK/PCSK5
GOBP_CHONDROITIN_SULFATE_BIOSYNTHETIC_PROCESS	GOBP_CHONDROITIN_SULFATE_BIOSYNTHETIC_PROCESS	21	0.753439	1.80405	0.00127045	0.0093269	0.00682306	2550	tags=62%, list=15%, signal=53%	BGN/DCN/VCAN/CHST11/CHST3/DSE/CSGALNACT1/CHST15/CSGALNACT2/CSPG4/CHSY1/CHPF/CHST7
GOBP_ANATOMICAL_STRUCTURE_REGRESSION	GOBP_ANATOMICAL_STRUCTURE_REGRESSION	11	0.846152	1.75224	0.00127466	0.00934645	0.00683736	2265	tags=73%, list=13%, signal=63%	GLI2/GLI1/CD248/SPI1/DRD2/LEF1/FLT1/AMH
GOBP_REGULATION_OF_RESPONSE_TO_BIOTIC_STIMULUS	GOBP_REGULATION_OF_RESPONSE_TO_BIOTIC_STIMULUS	336	0.415111	1.45177	0.00128094	0.00938114	0.00686273	2399	tags=20%, list=14%, signal=17%	KLK5/KLK7/APOE/TREM2/SERPING1/FCGR2B/CD36/VSIG4/FCN1/CLEC4E/HTRA1/LY96/SLAMF8/TYROBP/SYT11/AIM2/FGR/PGC/LTF/CX3CL1/HAVCR2/GBP5/FCER1G/MNDA/DRD2/ADAM8/IFI16/LILRB1/APOBEC3G/HCK/SOCS3/A2M/LY86/CCL5/CARD11/TLR8/ICAM2/IFIT1/TASL/SCIMP/BMP6/FYN/PLCG2/CD180/HERC5/IL2RA/CLEC4A/VAV1/HLA-DRB1/SH2D1A/MR1/CD274/PQBP1/IL23A/RELB/DHX58/LAG3/DUSP10/DDX58/APOBEC3F/SAMHD1/CARD8/RPS19/MMP12/STAT1/USP18
GOBP_REGULATION_OF_PLATELET_ACTIVATION	GOBP_REGULATION_OF_PLATELET_ACTIVATION	27	0.71318	1.79914	0.00128611	0.00940759	0.00688208	2068	tags=48%, list=12%, signal=42%	APOE/PDPN/SELP/FCER1G/PRKG1/THBD/PLEK/PDGFB/SERPINE2/C1QTNF1/NOS3/PRKCQ/UBASH3B
GOCC_FICOLIN_1_RICH_GRANULE	GOCC_FICOLIN_1_RICH_GRANULE	168	0.488572	1.60577	0.0013217	0.00965511	0.00706316	3675	tags=31%, list=22%, signal=24%	HSPA6/TNFAIP6/FCN1/MMP9/TIMP2/HK3/HSPA1A/SLC11A1/CRISPLD2/SLC2A3/ITGB2/SIGLEC14/FPR1/FCER1G/PLEKHO2/MNDA/ITGAX/ADAM8/LILRB2/ALOX5/CD300A/CD93/DOK3/CFD/NCKAP1L/CTSB/GMFG/HSPA1B/NFASC/SIRPA/PKP1/YPEL5/ARL8A/CTSZ/CTSD/SRP14/ATP6AP2/BIN2/LAMP2/GSN/VCL/NME2/GAA/HMGB1/TBC1D10C/ATP6V0C/PKM/PRCP/PSMA2/EEF1A1/CST3/FGL2
GOBP_SARCOPLASMIC_RETICULUM_CALCIUM_ION_TRANSPORT	GOBP_SARCOPLASMIC_RETICULUM_CALCIUM_ION_TRANSPORT	24	0.720599	1.77758	0.00132314	0.00965511	0.00706316	2104	tags=38%, list=12%, signal=33%	CASQ2/ATP1A2/PLN/CCL3/CLIC2/CCR5/CACNA1C/SLC8A1/DMD
GOBP_ENDOCRINE_PROCESS	GOBP_ENDOCRINE_PROCESS	55	0.604771	1.73068	0.00132641	0.00966724	0.00707203	2723	tags=47%, list=16%, signal=40%	CTSG/TACR2/INHBA/C1QTNF3/OR51E2/GJA1/INHBB/SELENOM/ENPEP/HCAR2/SERPINF2/BMP6/PCSK5/F2R/C1QTNF1/FZD4/NOS3/OXTR/CPA3/RAB8B/GATA3/EDN1/CTSZ/RASL10B/EDN2/TAC1
GOBP_MEMBRANE_REPOLARIZATION	GOBP_MEMBRANE_REPOLARIZATION	26	0.720878	1.80705	0.00136437	0.00993198	0.0072657	1132	tags=35%, list=7%, signal=32%	CASQ2/ATP1A2/KCNE4/CACNA2D1/FLNA/CAV1/KCNJ8/SCN1B/KCNH2
GOBP_TRANSMISSION_OF_NERVE_IMPULSE	GOBP_TRANSMISSION_OF_NERVE_IMPULSE	23	0.732058	1.78697	0.00136716	0.00994029	0.00727177	3039	tags=52%, list=18%, signal=43%	CNTNAP1/SCN1B/JAM3/S1PR1/CACNA1H/KCNMB4/TYMP/NTRK2/NFASC/P2RX1/CACNG4/FKBP1B
GOBP_POSITIVE_REGULATION_OF_CELLULAR_EXTRAVASATION	GOBP_POSITIVE_REGULATION_OF_CELLULAR_EXTRAVASATION	15	0.799772	1.80056	0.00137071	0.00995411	0.00728188	2147	tags=73%, list=13%, signal=64%	THY1/JAM3/IL1R1/ADAM8/PTAFR/ICAM1/PLVAP/CCR2/CD99L2/RIPOR2/MDK
GOBP_NEGATIVE_REGULATION_OF_BIOMINERALIZATION	GOBP_NEGATIVE_REGULATION_OF_BIOMINERALIZATION	23	0.731532	1.78568	0.0013964	0.0101285	0.00740949	2308	tags=52%, list=14%, signal=45%	ASPN/GREM1/ECM1/CCL3/CCR1/SRGN/LTBP3/TGFB1/HEY1/NOS3/RFLNB/HEY2
GOBP_POSITIVE_REGULATION_OF_GLUCOSE_TRANSMEMBRANE_TRANSPORT	GOBP_POSITIVE_REGULATION_OF_GLUCOSE_TRANSMEMBRANE_TRANSPORT	37	0.656778	1.76158	0.0014197	0.0102796	0.00751996	1092	tags=16%, list=6%, signal=15%	ADIPOQ/C3/CLIP3/NR4A3/FGF19/SORBS1
GOBP_POSITIVE_REGULATION_OF_ACTIN_FILAMENT_BUNDLE_ASSEMBLY	GOBP_POSITIVE_REGULATION_OF_ACTIN_FILAMENT_BUNDLE_ASSEMBLY	57	0.600278	1.72612	0.00142063	0.0102796	0.00751996	3103	tags=40%, list=18%, signal=33%	SFRP1/SYNPO2/TGFB3/CCN2/FLNA/FERMT2/NRP1/CX3CL1/CCDC88A/ARHGEF15/EVL/PLEK/SERPINF2/RGCC/SYNPO/LPAR1/GPR65/TGFBR1/LIMK1/TAC1/SORBS3/LIMCH1/TPM1
GOBP_NEGATIVE_REGULATION_OF_BINDING	GOBP_NEGATIVE_REGULATION_OF_BINDING	131	0.503944	1.59898	0.0014265	0.0103097	0.00754203	3369	tags=30%, list=20%, signal=24%	ADIPOQ/HAND1/DKK1/HAND2/PLN/DACT1/CCL23/CAV1/CRMP1/IFI16/SMO/IFIT1/PDGFB/MDFI/LEF1/MIR27A/HEY1/NES/NFATC4/ZNF304/TTBK2/HEY2/SP100/HABP4/BAG2/HMOX1/CTSZ/HMGA2/IFIT2/ACTB/DDIT3/DNAJB2/ITGA4/CAMK1/GTF2F1/ARRB2/NFKBIA/SUMO1/TAF1
GOBP_ANTIMICROBIAL_HUMORAL_RESPONSE	GOBP_ANTIMICROBIAL_HUMORAL_RESPONSE	84	0.56571	1.71018	0.00143134	0.01032	0.00754955	1486	tags=30%, list=9%, signal=27%	KLK5/KRT6A/PRSS2/REG1B/KLK7/CTSG/S100A8/REG1A/SLC11A1/CLU/CXCL5/CCL13/LYZ/PGC/CXCL10/CXCL9/RPL39/S100A7/LTF/CXCL11/RARRES2/CXCL13/S100A12/IGKV3-20/CXCL8
GOBP_REGULATION_OF_SMOOTHENED_SIGNALING_PATHWAY	GOBP_REGULATION_OF_SMOOTHENED_SIGNALING_PATHWAY	65	0.59918	1.75619	0.00143134	0.01032	0.00754955	2507	tags=28%, list=15%, signal=24%	GAS1/SFRP1/PRRX1/GLI3/GLIS2/EVC/GLI2/GLI1/RAB34/GPR161/SMO/SERPINE2/KIF7/ARMC9/CHSY1/FUZ/CD3E/TXNDC15
GOBP_INTERMEDIATE_FILAMENT_ORGANIZATION	GOBP_INTERMEDIATE_FILAMENT_ORGANIZATION	14	0.807236	1.78903	0.0014344	0.0103297	0.00755667	490	tags=29%, list=3%, signal=28%	KRT14/DES/KRT17/VIM
GOBP_POSITIVE_REGULATION_OF_FILOPODIUM_ASSEMBLY	GOBP_POSITIVE_REGULATION_OF_FILOPODIUM_ASSEMBLY	24	0.718864	1.7733	0.00145329	0.0104533	0.00764706	2733	tags=50%, list=16%, signal=42%	TGFB3/CCL21/DPYSL3/PALM/NRP1/FSCN1/MIEN1/RHOQ/RIPOR2/CCR7/TGFBR1/BCAS3
GOMF_PEPTIDASE_ACTIVATOR_ACTIVITY	GOMF_PEPTIDASE_ACTIVATOR_ACTIVITY	40	0.658629	1.77602	0.00146901	0.0105538	0.00772058	1370	tags=22%, list=8%, signal=21%	SFRP2/FN1/PCOLCE2/FBLN1/PCOLCE/CAV1/NLRP1/MAL/BEX3
GOBP_NEGATIVE_REGULATION_OF_POTASSIUM_ION_TRANSPORT	GOBP_NEGATIVE_REGULATION_OF_POTASSIUM_ION_TRANSPORT	17	0.777113	1.80239	0.00147316	0.0105711	0.00773323	1132	tags=35%, list=7%, signal=33%	CASQ2/VIP/KCNE4/RGS4/CAV1/KCNH2
GOMF_GROWTH_FACTOR_RECEPTOR_BINDING	GOMF_GROWTH_FACTOR_RECEPTOR_BINDING	103	0.541562	1.68274	0.00147902	0.0106005	0.00775479	2556	tags=31%, list=15%, signal=27%	FGF7/EFEMP1/GREM1/VEGFC/IL6/ITGA5/FGF2/PDGFC/PDGFRB/ECM1/IL1R1/FGF19/CCDC88A/CD300LF/ITGB3/FLRT3/FGF20/IL1RN/PDGFB/CDH5/FYN/CADM4/MS4A1/HIP1/IL37/PGF/TRIP6/CSF2/CSF3/TLR5/IL11/GATA3
GOBP_PHOSPHATIDYLINOSITOL_3_KINASE_SIGNALING	GOBP_PHOSPHATIDYLINOSITOL_3_KINASE_SIGNALING	115	0.523372	1.6469	0.00148306	0.0106169	0.00776675	3366	tags=37%, list=20%, signal=30%	FN1/TWIST1/DCN/ROR2/TGFB2/FGF2/PDGFC/PDGFRB/HCST/FGR/FGFR1/SELP/NCF1/OSM/CCL5/TEK/PIK3R5/HCLS1/PDGFB/FYN/F2R/UNC5B/ERBB2/SERPINE2/ZFP36L1/PIK3AP1/FLT1/NTRK2/PIK3CD/PIP4K2A/CSF3/PIK3IP1/GATA3/EDN1/PIK3CG/IRS1/KDR/NOP53/TNF/PDGFRA/EPOR/PEAR1/PTPN6
GOBP_REGULATION_OF_ALPHA_BETA_T_CELL_ACTIVATION	GOBP_REGULATION_OF_ALPHA_BETA_T_CELL_ACTIVATION	82	0.560577	1.68474	0.00149142	0.0106641	0.00780129	3257	tags=48%, list=19%, signal=39%	CCL19/GLI3/TNFSF4/LILRB4/HLX/ANXA1/CD86/LILRB1/MAPK8IP1/CD300A/RARA/LOXL3/NLRP3/RUNX3/NCKAP1L/BCL6/TWSG1/HLA-DRA/CCR2/PTPRC/ZNF683/HLA-DRB1/PRKCQ/FOXP3/CD274/SASH3/IL23A/CD83/ADA/CD3E/RUNX1/GATA3/ITPKB/RASAL3/NKAP/HLA-E/VSIR/IL12RB1/HSPH1
GOBP_REGULATION_OF_NEURAL_PRECURSOR_CELL_PROLIFERATION	GOBP_REGULATION_OF_NEURAL_PRECURSOR_CELL_PROLIFERATION	54	0.625932	1.78799	0.00150113	0.0107208	0.00784279	2147	tags=35%, list=13%, signal=31%	GLI3/VEGFC/FLNA/INSM1/GLI2/GLI1/PTN/LIMS2/CX3CL1/SLC16A2/DRD2/SMO/GNAI2/SMARCD3/GJC2/ZNF423/NES/CDON/MDK
GOBP_SPLICEOSOMAL_TRI_SNRNP_COMPLEX_ASSEMBLY	GOBP_SPLICEOSOMAL_TRI_SNRNP_COMPLEX_ASSEMBLY	21	-0.757182	-1.94016	0.00151213	0.0107867	0.00789095	1299	tags=33%, list=8%, signal=31%	RNU6ATAC/RNU5E-1/RNU4-2/RNU5D-1/RNU5F-1/RNU4ATAC/RNU4-1
GOBP_PULMONARY_VALVE_MORPHOGENESIS	GOBP_PULMONARY_VALVE_MORPHOGENESIS	15	0.796327	1.79281	0.00152051	0.0108336	0.0079253	2308	tags=73%, list=14%, signal=63%	SLIT2/TGFB2/GJA5/NFATC1/HEYL/BMP4/ROBO1/HEY1/NOS3/STRA6/HEY2
GOCC_GLYCOPROTEIN_COMPLEX	GOCC_GLYCOPROTEIN_COMPLEX	14	0.805621	1.78545	0.00152547	0.0108562	0.00794179	576	tags=36%, list=3%, signal=35%	SGCA/PGM5/SGCD/SGCE/SSPN
GOBP_REGULATION_OF_HEART_RATE	GOBP_REGULATION_OF_HEART_RATE	56	0.61182	1.75287	0.00154019	0.0109384	0.00800196	3103	tags=45%, list=18%, signal=37%	CASQ2/PLN/KCNE4/POPDC2/CACNA2D1/RGS4/CAV1/SCN1B/DRD2/KCNH2/CACNA1C/SEMA3A/SLC8A1/DMD/KCND3/KCNJ3/HEY2/ADA/RANGRF/EDN1/EDN2/TAC1/RNLS/FKBP1B/TPM1
GOMF_PLATELET_DERIVED_GROWTH_FACTOR_RECEPTOR_BINDING	GOMF_PLATELET_DERIVED_GROWTH_FACTOR_RECEPTOR_BINDING	14	0.804996	1.78406	0.00154065	0.0109384	0.00800196	1446	tags=43%, list=9%, signal=39%	ITGA5/PDGFC/PDGFRB/IL1R1/ITGB3/PDGFB
GOBP_REGULATION_OF_B_CELL_DIFFERENTIATION	GOBP_REGULATION_OF_B_CELL_DIFFERENTIATION	23	0.730484	1.78312	0.00154291	0.0109416	0.0080043	1937	tags=43%, list=11%, signal=39%	SFRP1/INHBA/MMP14/SLAMF8/BTK/CARD11/NFAM1/NCKAP1L/ZFP36L1/CD27
GOBP_NEURON_PROJECTION_REGENERATION	GOBP_NEURON_PROJECTION_REGENERATION	46	0.63478	1.76031	0.0015566	0.0110257	0.00806583	2382	tags=37%, list=14%, signal=32%	GAP43/SPP1/KLK8/PRRX1/RGMA/APOD/TNC/FLNA/THY1/PTN/JAM3/MAP1B/NREP/LAMB2/RTN4RL2/SCARF1/EPHA4
GOBP_POSITIVE_REGULATION_OF_MONONUCLEAR_CELL_MIGRATION	GOBP_POSITIVE_REGULATION_OF_MONONUCLEAR_CELL_MIGRATION	52	0.611664	1.73765	0.00156323	0.0110597	0.00809071	3564	tags=50%, list=21%, signal=40%	CCL21/SERPINE1/JAM2/CXCL12/CCL3/CXCL10/S100A7/ADAM8/CCR1/CXCL13/CCL5/AIF1/PLA2G7/CCL4/CCR2/CD99L2/DOCK8/CCR7/CXCL17/ITGA4/TNF/MOSPD2/ANO6/HMGB1/SPN/LGMN
GOBP_REGULATION_OF_VASCULAR_PERMEABILITY	GOBP_REGULATION_OF_VASCULAR_PERMEABILITY	36	0.668734	1.78491	0.00156613	0.011067	0.00809602	1725	tags=42%, list=10%, signal=37%	AKAP12/SLIT2/APOE/TACR2/TRPV4/FERMT2/PDE2A/NPR1/CLDN5/TEK/TGFB1/BMP6/CDH5/RAMP2/MIR23A
GOBP_NEGATIVE_REGULATION_OF_SMOOTH_MUSCLE_CELL_MIGRATION	GOBP_NEGATIVE_REGULATION_OF_SMOOTH_MUSCLE_CELL_MIGRATION	21	0.747002	1.78863	0.00156792	0.011067	0.00809602	1161	tags=38%, list=7%, signal=36%	ADIPOQ/SLIT2/SERPINE1/IGFBP5/IGFBP3/MYOCD/PRKG1/AIF1
GOBP_ENTRY_INTO_HOST	GOBP_ENTRY_INTO_HOST	131	0.501551	1.59138	0.00158354	0.0111643	0.00816717	1950	tags=23%, list=12%, signal=20%	KRT6A/FCN1/HSPA1A/LGALS1/ITGA5/CLEC5A/CR2/CAV2/SIGLEC1/CAV1/CTSL/MRC1/NRP1/AXL/CD86/CXCR4/SELPLG/MID2/ITGB3/CCR5/ICAM1/CLDN9/CXCL8/TRIM22/TNFRSF4/CD4/HSPA1B/CD74/HLA-DRB1/ITGAV
GOBP_METANEPHRIC_NEPHRON_DEVELOPMENT	GOBP_METANEPHRIC_NEPHRON_DEVELOPMENT	30	0.69506	1.78834	0.00158901	0.0111898	0.00818583	1726	tags=40%, list=10%, signal=36%	ADIPOQ/GREM1/KIF26B/PDGFRB/SIX2/PKD2/SMO/CD34/TCF21/PDGFB/BMP4/LAMB2
GOBP_CELLULAR_DEFENSE_RESPONSE	GOBP_CELLULAR_DEFENSE_RESPONSE	36	0.667196	1.78081	0.00159435	0.0112143	0.00820375	1936	tags=47%, list=11%, signal=42%	CLEC5A/C5AR1/LY96/TYROBP/CXCL9/LSP1/NCF2/NCF1/MNDA/LILRB2/CD300C/CCR5/FOSL1/CCR2/RAB23/FCMR/SH2D1A
GOBP_REGULATION_OF_PROTEIN_POLYMERIZATION	GOBP_REGULATION_OF_PROTEIN_POLYMERIZATION	194	0.463062	1.53689	0.00159732	0.0112221	0.00820948	2782	tags=24%, list=16%, signal=20%	LMOD1/SLIT2/CCL21/TMOD1/HSPA1A/ELN/CLIP3/CCL26/MAP1B/SPTBN5/CYRIA/HCK/RDX/WAS/EVL/KANK3/MYADM/FES/SVIL/HCLS1/ICAM1/CDH5/DBN1/TMOD2/STMN2/NCKAP1L/CDC42EP3/GMFG/HSPA1B/ESAM/TMSB15A/CAPG/PREX1/CSF3/CCR7/WASF1/CARMIL2/SPIRE1/CAMSAP2/CORO1A/PLEKHG2/WASHC1/RANGRF/TOGARAM1/WASH6P/ALOX15/TMSB10
GOBP_CELLULAR_RESPIRATION	GOBP_CELLULAR_RESPIRATION	174	-0.455009	-1.63263	0.0016076	0.0112812	0.00825274	5221	tags=51%, list=31%, signal=35%	NOA1/FXN/ETFA/AFG1L/MT-ND3/MTFR1L/SUCLA2/OGDHL/PDHB/SDHAF4/GPD1/GPD2/SUCLG1/NDUFA10/CYCS/SDHD/COX6C/DHTKD1/NDUFA6/AIFM2/NDUFA8/MDH2/CISD1/CDK1/ACO1/CS/NDUFS6/COX5B/NDUFS3/NDUFB10/IDE/ATP5F1D/UQCRH/COX10/GHITM/SLC25A22/NDUFV3/IDH3A/NDUFS8/IDH1/MTFR2/COX15/COX8A/UQCRFS1/MT-ND2/CCNB1/SDHA/FH/NDUFS1/NDUFB5/UQCRHL/UQCR10/LYRM7/DLD/IDH2/BID/SLC25A13/CAT/MTFR1/ME2/NDUFAB1/TRAP1/NDUFV1/COX5A/CYC1/COQ9/AC…
GOBP_NEGATIVE_REGULATION_OF_DNA_BINDING_TRANSCRIPTION_FACTOR_ACTIVITY	GOBP_NEGATIVE_REGULATION_OF_DNA_BINDING_TRANSCRIPTION_FACTOR_ACTIVITY	143	0.503214	1.60953	0.00160972	0.011283	0.008254	2035	tags=20%, list=12%, signal=18%	HAND1/CYP1B1/HAND2/SFRP4/PTGIS/SFRP5/TWIST1/GLIS2/TNFSF4/FLNA/TCEAL7/AIM2/FOXS1/CDKN2A/NDN/PKD2/HAVCR2/HEYL/TMIGD3/NLRP2/PRNP/CMKLR1/NLRP3/MDFI/MIR27A/TNFRSF4/FOXJ1/FOXP3/ADGRG3
GOBP_BRANCHING_MORPHOGENESIS_OF_AN_EPITHELIAL_TUBE	GOBP_BRANCHING_MORPHOGENESIS_OF_AN_EPITHELIAL_TUBE	111	0.521515	1.6402	0.00162355	0.0113668	0.00831531	2586	tags=32%, list=15%, signal=27%	SFRP2/SLIT2/GREM1/TNC/GLI3/MMP14/FGF2/GLI2/WNT2/HOXD11/TACSTD2/TIE1/NRP1/SIX2/PKD2/SMO/CLIC4/CSF1/TCF21/BMP4/LEF1/ENG/FOXF1/DCHS1/NOTCH4/COL4A1/NFATC4/FAT4/PBX1/MDK/RASIP1/PLXND1/PML/CITED1/EDN1
GOBP_NEGATIVE_REGULATION_OF_ANTIGEN_RECEPTOR_MEDIATED_SIGNALING_PATHWAY	GOBP_NEGATIVE_REGULATION_OF_ANTIGEN_RECEPTOR_MEDIATED_SIGNALING_PATHWAY	25	0.712252	1.76402	0.00162848	0.011388	0.00833086	2108	tags=40%, list=12%, signal=35%	FCGR2B/LILRB4/THY1/LAPTM5/CD22/CD300A/PRNP/GBP1/SH2D1A/LPXN
GOBP_RELAXATION_OF_MUSCLE	GOBP_RELAXATION_OF_MUSCLE	23	0.729037	1.77959	0.00163107	0.011393	0.00833451	1712	tags=39%, list=10%, signal=35%	ATP1A2/PLN/KCNMA1/GUCY1A1/RGS2/PRKG1/ADORA1/SLC8A1/CHGA
GOBP_POSITIVE_REGULATION_OF_INTERLEUKIN_10_PRODUCTION	GOBP_POSITIVE_REGULATION_OF_INTERLEUKIN_10_PRODUCTION	29	0.703691	1.79448	0.00163368	0.011398	0.00833818	2260	tags=45%, list=13%, signal=39%	TREM2/TNFSF4/IL6/IL20RB/TLR2/CD34/CLEC7A/LILRA5/TIGIT/CD274/SASH3/IL23A/CD83
GOBP_REGULATION_OF_MICROGLIAL_CELL_ACTIVATION	GOBP_REGULATION_OF_MICROGLIAL_CELL_ACTIVATION	13	0.824596	1.78879	0.00163967	0.0114266	0.0083591	1857	tags=54%, list=11%, signal=48%	SPHK1/TREM2/IL6/CCL3/SYT11/CX3CL1/PTPRC
GOBP_JNK_CASCADE	GOBP_JNK_CASCADE	171	0.473794	1.56393	0.00166936	0.0116201	0.00850065	2261	tags=19%, list=13%, signal=16%	SFRP2/SFRP1/CCL19/CCL21/FCGR2B/DACT1/ROR2/CCN2/EDA2R/FGF19/GADD45B/NCF1/FLT4/MDFIC/MAPK8IP1/RASSF2/SH2D3C/SERPINF2/TNFRSF19/SEMA3A/PER1/SH3RF3/ARHGEF6/MAP3K12/CD27/EDAR/MAP4K4/SIRPA/CCR7/PLCB1/MAPK8IP2/DUSP10
GOBP_HETEROTYPIC_CELL_CELL_ADHESION	GOBP_HETEROTYPIC_CELL_CELL_ADHESION	50	0.615075	1.73802	0.00168147	0.011691	0.00855247	3130	tags=48%, list=19%, signal=39%	ADIPOQ/ITGA5/THY1/ITGB2/ITGA7/JAM3/VCAM1/ITGAX/LILRB2/MYADM/ITGB3/IL1RN/PTPRC/ITGAV/LCK/SIRPA/ITGB1/ALOX15/PERP/SKAP1/ITGA4/MIR221/FLOT1/TNF
GOBP_ACTIN_POLYMERIZATION_OR_DEPOLYMERIZATION	GOBP_ACTIN_POLYMERIZATION_OR_DEPOLYMERIZATION	189	0.462119	1.53014	0.00168568	0.0117067	0.00856402	2782	tags=24%, list=16%, signal=21%	LMOD1/SLIT2/CCL21/TMOD1/ELN/FAM107A/CXCL12/GAS7/ARHGAP6/CCL26/CFL2/SPTBN5/CYRIA/HCK/RDX/WAS/AIF1/EVL/KANK3/MYADM/WIPF1/PLEK/SVIL/HCLS1/ICAM1/DBN1/TMOD2/PSTPIP1/NCKAP1L/CDC42EP3/GMFG/ESAM/TMSB15A/CAPG/PREX1/CSF3/CCR7/WASF1/CARMIL2/SPIRE1/CORO1A/PLEKHG2/WASHC1/WASH6P/ALOX15/TMSB10
GOBP_REGULATION_OF_MACROPHAGE_ACTIVATION	GOBP_REGULATION_OF_MACROPHAGE_ACTIVATION	39	0.665816	1.79491	0.00169196	0.0117369	0.00858605	2053	tags=36%, list=12%, signal=32%	SPHK1/TREM2/FCGR2B/VSIG4/IL6/CCL3/SYT11/CX3CL1/HAVCR2/THBS1/ADGRF5/CD74/PTPRC/GPR137B
GOBP_POSITIVE_REGULATION_OF_EXTRACELLULAR_MATRIX_ORGANIZATION	GOBP_POSITIVE_REGULATION_OF_EXTRACELLULAR_MATRIX_ORGANIZATION	22	0.73888	1.78741	0.00170618	0.0118219	0.00864828	2543	tags=59%, list=15%, signal=50%	DDR2/IL6/PHLDB2/EMILIN1/EFEMP2/PDPN/FSCN1/TGFB1/RGCC/MELTF/CARMIL2/PHLDB1/RUNX1
GOBP_NEGATIVE_REGULATION_OF_INTERLEUKIN_2_PRODUCTION	GOBP_NEGATIVE_REGULATION_OF_INTERLEUKIN_2_PRODUCTION	21	0.745756	1.78565	0.00171724	0.0118849	0.00869438	2556	tags=67%, list=15%, signal=57%	VSIG4/LILRB4/IL20RB/LAPTM5/HAVCR2/HOMER3/PRNP/CD34/PTPRC/GBP1/FOXP3/HDAC7/LAG3/GATA3
GOBP_RESPONSE_TO_PEPTIDOGLYCAN	GOBP_RESPONSE_TO_PEPTIDOGLYCAN	11	0.839952	1.7394	0.00173447	0.0119863	0.00876852	1097	tags=36%, list=6%, signal=34%	TREM2/IL6/C5AR1/IRF5
GOBP_CELLULAR_RESPONSE_TO_VITAMIN	GOBP_CELLULAR_RESPONSE_TO_VITAMIN	22	0.738701	1.78698	0.00173585	0.0119863	0.00876852	1392	tags=45%, list=8%, signal=42%	SFRP1/POSTN/COL1A1/TNC/MN1/FOLR2/PTN/SNAI2/KANK2/FES
GOBP_ADENYLATE_CYCLASE_INHIBITING_G_PROTEIN_COUPLED_RECEPTOR_SIGNALING_PATHWAY	GOBP_ADENYLATE_CYCLASE_INHIBITING_G_PROTEIN_COUPLED_RECEPTOR_SIGNALING_PATHWAY	42	0.645152	1.76516	0.00175025	0.012072	0.00883119	2586	tags=48%, list=15%, signal=40%	MARCO/AKAP12/FLNA/PALM/S1PR3/GPR176/PDE2A/RGS2/S1PR1/ADCY5/DRD2/RGS1/ADORA1/GNAI2/GABBR1/GNAL/ADCY7/LPAR1/ADCY4/EDN1
GOBP_REGULATION_OF_MEMBRANE_REPOLARIZATION	GOBP_REGULATION_OF_MEMBRANE_REPOLARIZATION	19	0.74534	1.75168	0.00176715	0.0121746	0.00890628	1132	tags=37%, list=7%, signal=34%	CASQ2/KCNE4/CACNA2D1/FLNA/CAV1/SCN1B/KCNH2
GOBP_CARDIAC_MUSCLE_CONTRACTION	GOBP_CARDIAC_MUSCLE_CONTRACTION	85	0.544708	1.65233	0.00177019	0.0121816	0.00891142	1712	tags=27%, list=10%, signal=24%	CASQ2/ATP1A2/PLN/KCNE4/CACNA2D1/CCN2/FLNA/GJA5/CAV1/KCNJ8/SCN1B/GJA1/RGS2/STC1/KCNH2/CLIC2/CXCR4/ADORA1/EHD3/CACNA1C/GJC1/SLC8A1/CHGA
GOBP_POSITIVE_REGULATION_OF_T_CELL_MEDIATED_IMMUNITY	GOBP_POSITIVE_REGULATION_OF_T_CELL_MEDIATED_IMMUNITY	43	0.628178	1.72922	0.00178096	0.0122418	0.00895547	3877	tags=51%, list=23%, signal=40%	TNFSF4/IL6/IL1R1/NLRP3/HLA-DRA/RSAD2/PTPRC/HLA-DRB1/FOXP3/MR1/SASH3/IL23A/GATA3/ZP3/HLA-E/IL12RB1/HLA-B/HLA-H/HLA-F/CD1C/B2M/HLA-A
GOBP_MYELOID_LEUKOCYTE_CYTOKINE_PRODUCTION	GOBP_MYELOID_LEUKOCYTE_CYTOKINE_PRODUCTION	26	0.714122	1.79012	0.00178463	0.0122531	0.00896372	2587	tags=54%, list=15%, signal=46%	TGFB3/CD36/TGFB2/SEMA7A/NR4A3/LAPTM5/LILRB1/GPRC5B/TGFB1/BCL6/CHGA/CD74/DDX58/HMOX1
GOBP_NEGATIVE_REGULATION_OF_INTRACELLULAR_TRANSPORT	GOBP_NEGATIVE_REGULATION_OF_INTRACELLULAR_TRANSPORT	45	0.641193	1.76799	0.00180292	0.0123646	0.00904528	1016	tags=16%, list=6%, signal=15%	ADIPOQ/PLN/CRYAB/APOD/CD36/MAP1B/MDFIC
GOBP_NEGATIVE_REGULATION_OF_TISSUE_REMODELING	GOBP_NEGATIVE_REGULATION_OF_TISSUE_REMODELING	17	0.768937	1.78342	0.00181862	0.0124582	0.00911372	2068	tags=47%, list=12%, signal=41%	SFRP1/GREM1/IL6/CLDN18/P2RX7/TMEM119/GPR137B/UBASH3B
GOBP_POSITIVE_REGULATION_OF_HUMORAL_IMMUNE_RESPONSE	GOBP_POSITIVE_REGULATION_OF_HUMORAL_IMMUNE_RESPONSE	12	0.830693	1.75103	0.00183016	0.012523	0.00916115	755	tags=42%, list=4%, signal=40%	KLK5/C3/KLK7/FCGR2B/PGC
GOBP_NEGATIVE_REGULATION_OF_ENDOTHELIAL_CELL_PROLIFERATION	GOBP_NEGATIVE_REGULATION_OF_ENDOTHELIAL_CELL_PROLIFERATION	33	0.676841	1.76277	0.00184557	0.0126142	0.00922787	2505	tags=58%, list=15%, signal=49%	NGFR/SULF1/APOE/SCG2/SPARC/CCL2/CAV2/CAV1/GJA1/THBS1/PTPRM/ALOX5/RGCC/VASH1/FLT1/NR2F2/MEF2C/STAT1/TGFBR1
GOBP_T_CELL_ACTIVATION_INVOLVED_IN_IMMUNE_RESPONSE	GOBP_T_CELL_ACTIVATION_INVOLVED_IN_IMMUNE_RESPONSE	79	0.560276	1.67619	0.00185102	0.0126371	0.00924462	2182	tags=38%, list=13%, signal=33%	CCL19/FCGR2B/TNFSF4/IL6/SLC11A1/HLX/ANXA1/CD86/HAVCR2/FCER1G/LILRB1/APBB1IP/RARA/LOXL3/NLRP3/LCP1/ICAM1/LEF1/BATF/BCL6/ITGAL/CD74/GPR183/HLA-DRA/HLA-DRB1/FOXP3/HLA-DMB/IL23A/MDK/RELB
GOBP_REGULATION_OF_EXTRACELLULAR_MATRIX_DISASSEMBLY	GOBP_REGULATION_OF_EXTRACELLULAR_MATRIX_DISASSEMBLY	16	0.770337	1.75633	0.00186388	0.0127094	0.00929749	2252	tags=56%, list=13%, signal=49%	FAP/DDR2/IL6/PDPN/FSCN1/TGFB1/ETS1/MELTF/CARMIL2
GOBP_CHONDROITIN_SULFATE_PROTEOGLYCAN_METABOLIC_PROCESS	GOBP_CHONDROITIN_SULFATE_PROTEOGLYCAN_METABOLIC_PROCESS	34	0.659644	1.72831	0.00186581	0.0127094	0.00929749	2550	tags=50%, list=15%, signal=43%	BGN/DCN/VCAN/CHST11/CYTL1/CHST3/DSE/CSGALNACT1/CHST15/CSGALNACT2/SPOCK2/IDS/CSPG4/CHSY1/CHPF/EGFLAM/CHST7
GOCC_VACUOLAR_LUMEN	GOCC_VACUOLAR_LUMEN	146	0.496424	1.59308	0.00189763	0.0129116	0.0094454	3374	tags=32%, list=20%, signal=26%	PRSS2/PRELP/OGN/OMD/BGN/C3/CTSG/LUM/DCN/VCAN/GPC6/CTSK/PDGFRB/SDC2/CTSL/LYZ/S100A7/MNDA/RNASE2/GPC1/FMOD/CTSF/ADA2/IDS/CTSB/VAT1/CD74/HSPG2/PLD3/CSPG4/TCN2/ANXA2/SDC3/NPC2/PLBD2/CTSD/LIPA/TRAPPC1/PSAP/GM2A/HEXA/LAMP2/MAN2B1/ACAN/GAA/EPDR1/CYB5R3
GOBP_MIDBRAIN_DOPAMINERGIC_NEURON_DIFFERENTIATION	GOBP_MIDBRAIN_DOPAMINERGIC_NEURON_DIFFERENTIATION	12	0.829785	1.74911	0.00192401	0.0130763	0.00956594	1374	tags=33%, list=8%, signal=31%	SFRP2/SFRP1/WNT2/FZD1
GOCC_INTERCALATED_DISC	GOCC_INTERCALATED_DISC	32	0.688971	1.78648	0.00194195	0.0131835	0.00964431	2132	tags=38%, list=13%, signal=33%	DES/ATP1A2/PGM5/OBSL1/GJA5/SCN1B/GJA1/VAMP5/GJC1/SLC8A1/SLC2A1/ACTN1
GOMF_SCAFFOLD_PROTEIN_BINDING	GOMF_SCAFFOLD_PROTEIN_BINDING	46	0.629707	1.74624	0.00194924	0.0132181	0.00966964	2231	tags=28%, list=13%, signal=25%	KRT5/TREM2/TREM1/VIM/CAV2/ATP2B4/ADCY5/DLG4/KCNH2/CACNA1H/SHANK3/ITPR2/KRT15
GOBP_CALCIUM_ION_IMPORT_INTO_CYTOSOL	GOBP_CALCIUM_ION_IMPORT_INTO_CYTOSOL	12	0.828747	1.74692	0.00195529	0.0132443	0.00968878	1689	tags=75%, list=10%, signal=68%	TRPV4/CACNA2D1/ATP2B4/PRNP/TRPV2/FYN/RAMP3/SLC8A1/MS4A1
GOBP_POSITIVE_REGULATION_OF_INTERLEUKIN_6_PRODUCTION	GOBP_POSITIVE_REGULATION_OF_INTERLEUKIN_6_PRODUCTION	67	0.593816	1.74823	0.00198121	0.0134048	0.00980621	2277	tags=33%, list=13%, signal=29%	TWIST1/CD36/TNFSF4/IL6/TYROBP/RAB7B/LPL/POU2F2/LILRB2/AIF1/TLR8/TLR2/PTAFR/SCIMP/CLEC7A/LILRA5/F2R/IL16/CD74/TLR1/IFIH1/DDX58
GOBP_BODY_MORPHOGENESIS	GOBP_BODY_MORPHOGENESIS	41	0.6521	1.76905	0.00200785	0.0135619	0.00992114	3138	tags=46%, list=19%, signal=38%	TGFB3/MAB21L2/COL1A1/MMP2/PHLDB2/GREM2/CRISPLD1/CRISPLD2/CLDN5/LEF1/CDON/STRA6/FUZ/PHLDB1/RRAS/ZNF281/WNT3/ATP6AP2/PDGFRA
GOBP_CELLULAR_EXTRAVASATION	GOBP_CELLULAR_EXTRAVASATION	59	0.596309	1.72095	0.00200892	0.0135619	0.00992114	3130	tags=58%, list=19%, signal=47%	CCL21/THY1/CCL2/JAM2/SELE/ITGB2/CXCL12/JAM3/IL1R1/SELP/VCAM1/CX3CL1/ADAM8/PECAM1/SELL/SELPLG/PTAFR/ICAM1/PLVAP/ITGAL/CCR2/PIK3CD/CD99L2/RIPOR2/MDK/SIRPA/BST1/PLCB1/ITGB1/PIK3CG/CD99/FER/ITGA4/TNF
GOBP_PHENOL_CONTAINING_COMPOUND_BIOSYNTHETIC_PROCESS	GOBP_PHENOL_CONTAINING_COMPOUND_BIOSYNTHETIC_PROCESS	26	0.712527	1.78612	0.00201677	0.0135997	0.00994882	926	tags=23%, list=5%, signal=22%	PNMT/HAND2/INSM1/TGFB2/MOXD1/ZEB2
GOCC_CYTOSOLIC_LARGE_RIBOSOMAL_SUBUNIT	GOCC_CYTOSOLIC_LARGE_RIBOSOMAL_SUBUNIT	54	0.619178	1.76869	0.00202445	0.0136363	0.00997555	4777	tags=69%, list=28%, signal=49%	RPL39/RPL26/RPL36A/RPL41/RPL31/RPL10/RPL19/RPL13A/RPL6/RPL23/RPL37/RPL27A/RPL7A/RPL4/RPL38/RPL37A/RPL30/RPLP1/RPL28/RSL24D1/RPL21/RPL23A/RPLP0/RPL12/RPL36/RPL10A/RPL34/RPL26L1/RPL18A/RPL35/RPL36AL/RPL18/RPL3/RPL24/FXR2/RPL35A/RPL27
GOBP_PROTEIN_PROCESSING	GOBP_PROTEIN_PROCESSING	168	0.482218	1.58489	0.00204027	0.0137275	0.0100423	2673	tags=24%, list=16%, signal=20%	COMP/GAS1/SERPINE1/CTSG/CPXM2/KLK6/GLI3/ADAMTS2/C1R/CPXM1/MMP14/SPON1/CTSL/CLEC3B/F7/PLAT/ADAM8/IFI16/CPE/SRGN/THBS1/PLAU/PRNP/ENPEP/SERPINF2/PCSK5/ADAM19/SERPINE2/PCSK1N/HPN/MELTF/CPA3/CARD8/CASP4/BAG2/SCG5/RUNX1/C1RL/CTSZ/APH1B
GOBP_NEGATIVE_REGULATION_OF_IMMUNE_EFFECTOR_PROCESS	GOBP_NEGATIVE_REGULATION_OF_IMMUNE_EFFECTOR_PROCESS	100	0.527354	1.63289	0.00205496	0.013811	0.0101034	3724	tags=47%, list=22%, signal=37%	TGFB3/SERPING1/FCGR2B/VSIG4/TNFSF4/LILRB4/TGFB2/HTRA1/SLAMF8/IL20RB/HLX/ANXA1/CD22/HAVCR2/CD84/LILRB1/A2M/CD300A/TGFB1/LOXL3/BST2/BCL6/FOXJ1/IL2RA/FOXF1/CCR2/PTPRC/FOXP3/DHX58/DUSP10/RPS19/HMOX1/CD96/FER/HLA-E/SERPINB9/TNF/HLA-B/ARRB2/HLA-F/PTPN6/CD59/JAK3/SEC14L1/FGL2/MICA/SOCS5
GOBP_CARDIAC_SEPTUM_MORPHOGENESIS	GOBP_CARDIAC_SEPTUM_MORPHOGENESIS	51	0.609855	1.72704	0.00207369	0.0139214	0.0101841	2890	tags=41%, list=17%, signal=34%	HAND1/SLIT2/SLIT3/CCN1/TGFB2/NRP2/NRP1/HEYL/RARB/SMO/FZD2/BMP4/ENG/ROBO1/HEY1/HEY2/BMPR2/TGFBR1/SAV1/TGFBR3/ACVR1
GOBP_TOLL_LIKE_RECEPTOR_SIGNALING_PATHWAY	GOBP_TOLL_LIKE_RECEPTOR_SIGNALING_PATHWAY	131	0.496995	1.57693	0.00208084	0.0139539	0.0102079	1947	tags=22%, list=12%, signal=20%	COLEC12/ITGAM/S100A8/CD36/CTSK/ITGB2/CAV1/LY96/CTSL/RAB7B/SFTPA2/CD14/LTF/HAVCR2/RFTN1/BTK/TLR8/CD300A/TLR2/CD300LF/TASL/SCIMP/CTSB/S100A1/TRIL/PIK3AP1/RSAD2/S100A9/TLR1
GOBP_NEUROMUSCULAR_PROCESS	GOBP_NEUROMUSCULAR_PROCESS	49	0.61089	1.71439	0.00211109	0.014141	0.0103448	1086	tags=20%, list=6%, signal=19%	COMP/ALDH1A3/CNTNAP1/SPART/NLGN2/FOXS1/ADCY5/HOXD10/DRD2/DLG4
GOBP_REGULATION_OF_ANTIGEN_RECEPTOR_MEDIATED_SIGNALING_PATHWAY	GOBP_REGULATION_OF_ANTIGEN_RECEPTOR_MEDIATED_SIGNALING_PATHWAY	52	0.60512	1.71906	0.00211657	0.014162	0.0103602	3471	tags=46%, list=21%, signal=37%	FCGR2B/LILRB4/THY1/LAPTM5/CD22/CARD11/CD300A/PRNP/NFAM1/PTPRC/GBP1/SH2D1A/CD19/PRKCB/LCK/LPXN/CCR7/ADA/RUNX1/SLA2/KCNN4/PRKCH/PTPN6/RAB29
GOBP_RELEASE_OF_SEQUESTERED_CALCIUM_ION_INTO_CYTOSOL_BY_ENDOPLASMIC_RETICULUM	GOBP_RELEASE_OF_SEQUESTERED_CALCIUM_ION_INTO_CYTOSOL_BY_ENDOPLASMIC_RETICULUM	22	0.734366	1.77649	0.00212158	0.0141799	0.0103732	2104	tags=41%, list=12%, signal=36%	CASQ2/ATP1A2/PLN/CCL3/CLIC2/CCR5/CACNA1C/SLC8A1/DMD
GOBP_POSITIVE_REGULATION_OF_NEURON_DIFFERENTIATION	GOBP_POSITIVE_REGULATION_OF_NEURON_DIFFERENTIATION	57	0.591975	1.70225	0.00213782	0.0142726	0.0104411	2138	tags=35%, list=13%, signal=31%	BRINP3/TIMP2/GLI2/FEZ1/CXCL12/ZEB1/FGFR1/MAP1B/HEYL/RARB/TCF4/GPRC5B/FGF20/BMP6/BMP4/KCTD11/BCL6/CDON/MEF2C/ETV5
GOBP_POSITIVE_REGULATION_OF_STEM_CELL_DIFFERENTIATION	GOBP_POSITIVE_REGULATION_OF_STEM_CELL_DIFFERENTIATION	11	0.833371	1.72578	0.00214818	0.0143102	0.0104685	1227	tags=45%, list=7%, signal=42%	TGFB2/PTN/TACSTD2/FOXC1/LTBP3
GOBP_REGULATION_OF_PEROXISOME_PROLIFERATOR_ACTIVATED_RECEPTOR_SIGNALING_PATHWAY	GOBP_REGULATION_OF_PEROXISOME_PROLIFERATOR_ACTIVATED_RECEPTOR_SIGNALING_PATHWAY	11	0.834053	1.72719	0.00214818	0.0143102	0.0104685	407	tags=36%, list=2%, signal=36%	PTGIS/TWIST1/LMO3/ALOX15B
GOBP_EXTRINSIC_APOPTOTIC_SIGNALING_PATHWAY	GOBP_EXTRINSIC_APOPTOTIC_SIGNALING_PATHWAY	190	0.463732	1.53584	0.00215657	0.0143502	0.0104979	2954	tags=24%, list=17%, signal=20%	SFRP2/SFRP1/SERPINE1/EYA2/SRPX/SCG2/INHBA/HSPA1A/TGFB2/G0S2/TIMP3/CAV1/P2RX7/BCL2A1/TNFSF12/FGFR1/SNAI2/CD70/MLLT11/THBS1/IFI6/TGFB1/ICAM1/FYN/BMP4/UNC5B/ITPRIP/PEA15/HSPA1B/NOS3/PTPRC/CD27/ITGAV/GABARAP/CSF2/SP100/PMAIP1/TGFBR1/PML/HMOX1/BAG3/PELI3/TNFRSF10C/ACVR1/BLOC1S2/TNFRSF12A
GOBP_CARTILAGE_DEVELOPMENT_INVOLVED_IN_ENDOCHONDRAL_BONE_MORPHOGENESIS	GOBP_CARTILAGE_DEVELOPMENT_INVOLVED_IN_ENDOCHONDRAL_BONE_MORPHOGENESIS	22	0.733725	1.77494	0.00218093	0.0144963	0.0106047	1405	tags=36%, list=8%, signal=33%	COMP/COL1A1/TRPV4/STC1/RARB/ANXA6/SERPINH1/THBS3
GOBP_ENDOTHELIAL_CELL_CHEMOTAXIS	GOBP_ENDOTHELIAL_CELL_CHEMOTAXIS	25	0.705031	1.74613	0.00218596	0.0145138	0.0106175	1837	tags=44%, list=11%, signal=39%	PRKD1/FGF2/NRP1/FGFR1/EGR3/THBS1/CXCL13/SMOC2/HSPB1/CCN3/RAB13
GOCC_GAP_JUNCTION	GOCC_GAP_JUNCTION	18	0.765	1.79475	0.00219507	0.0145583	0.0106501	2207	tags=67%, list=13%, signal=58%	CALB2/GJA5/GJA1/GJA4/GJB4/GJB5/DBN1/GJC1/GJB2/CCN3/GJC2/GJC3
GOBP_POSITIVE_REGULATION_OF_BONE_MINERALIZATION	GOBP_POSITIVE_REGULATION_OF_BONE_MINERALIZATION	29	0.697553	1.77883	0.00222238	0.0147233	0.0107707	2890	tags=62%, list=17%, signal=52%	TGFB3/CCN1/PTN/P2RX7/TMEM119/LTF/ALOX5/TGFB1/BMP6/PKDCC/BMP4/SLC8A1/ISG15/GPM6B/MEF2C/BMPR2/OSR2/ACVR1
GOBP_EMBRYONIC_SKELETAL_SYSTEM_DEVELOPMENT	GOBP_EMBRYONIC_SKELETAL_SYSTEM_DEVELOPMENT	86	0.535364	1.62744	0.00223732	0.014806	0.0108313	1586	tags=22%, list=9%, signal=20%	COL11A1/TGFB3/SULF1/COL1A1/PRRX1/TWIST1/GLI3/NKX3-2/MMP14/CHST11/WNT9A/SIX2/HOXD9/HOXD10/HOXC6/PCSK5/MDFI/BMP4/SULF2
GOBP_OSTEOBLAST_PROLIFERATION	GOBP_OSTEOBLAST_PROLIFERATION	25	0.704767	1.74548	0.00224464	0.0148382	0.0108548	853	tags=28%, list=5%, signal=27%	SFRP1/CTHRC1/GREM1/CCN1/MN1/TMEM119/LTF
GOBP_POSITIVE_REGULATION_OF_MONOCYTE_CHEMOTAXIS	GOBP_POSITIVE_REGULATION_OF_MONOCYTE_CHEMOTAXIS	16	0.768113	1.75126	0.00225787	0.0149049	0.0109036	3564	tags=88%, list=21%, signal=69%	SERPINE1/CXCL12/CXCL10/S100A7/CCR1/CCL5/AIF1/PLA2G7/CCR2/CXCL17/MOSPD2/ANO6/HMGB1/LGMN
GOBP_REGULATION_OF_JUN_KINASE_ACTIVITY	GOBP_REGULATION_OF_JUN_KINASE_ACTIVITY	74	0.544658	1.61523	0.00226119	0.0149049	0.0109036	3230	tags=28%, list=19%, signal=23%	SFRP2/DKK1/SFRP1/CCL19/ROR2/MDFIC/MAPK8IP1/FZD10/FZD4/MAP3K12/DUSP10/EPHA4/MAP3K20/EDN1/MAP4K1/FGD2/AIDA/PKN1/MAP3K10/TNF/TNFSF11
GOBP_POSITIVE_REGULATION_OF_CELL_MIGRATION_INVOLVED_IN_SPROUTING_ANGIOGENESIS	GOBP_POSITIVE_REGULATION_OF_CELL_MIGRATION_INVOLVED_IN_SPROUTING_ANGIOGENESIS	20	0.723579	1.71213	0.00226213	0.0149049	0.0109036	2931	tags=65%, list=17%, signal=54%	JCAD/FGF2/AKT3/RHOJ/ANXA1/MIR27A/MIR23A/PLK2/MAP3K3/HDAC7/PTGS2/HMOX1/KDR
GOBP_INTERLEUKIN_4_PRODUCTION	GOBP_INTERLEUKIN_4_PRODUCTION	28	0.701348	1.7754	0.00226722	0.0149222	0.0109163	3062	tags=64%, list=18%, signal=53%	TNFSF4/IL20RB/CD86/HAVCR2/FCER1G/RARA/NLRP3/LEF1/HLA-DRB1/PRKCQ/FOXP3/SASH3/CD83/CD3E/GATA3/ZP3/DDIT3/HLA-E
GOBP_MRNA_5_SPLICE_SITE_RECOGNITION	GOBP_MRNA_5_SPLICE_SITE_RECOGNITION	16	-0.810073	-1.9748	0.002292	0.0150688	0.0110236	495	tags=38%, list=3%, signal=36%	RNVU1-4/RNVU1-19/RNU4ATAC/RNVU1-7/RNVU1-15/RNU1-4
GOBP_MYOBLAST_DIFFERENTIATION	GOBP_MYOBLAST_DIFFERENTIATION	57	0.590144	1.69698	0.00230332	0.0151188	0.0110601	3162	tags=37%, list=19%, signal=30%	BOC/GREM1/LGALS1/IGFBP3/MYOCD/CXCL10/CXCL9/TGFB1/SOX15/CCL17/BMP4/ZFP36L1/CDON/MEF2C/RIPOR2/PLCB1/SOX8/DDIT3/MAPK12/TNF/BTG1
GOCC_U1_SNRNP	GOCC_U1_SNRNP	27	-0.732729	-1.91548	0.0023046	0.0151188	0.0110601	775	tags=22%, list=5%, signal=21%	SNRPGP15/RNVU1-4/RNVU1-19/RNVU1-7/RNVU1-15/RNU1-4
GOBP_REGULATION_OF_STRIATED_MUSCLE_CONTRACTION	GOBP_REGULATION_OF_STRIATED_MUSCLE_CONTRACTION	56	0.602565	1.72635	0.0023172	0.0151849	0.0111085	1719	tags=29%, list=10%, signal=26%	CASQ2/ATP1A2/PLN/CCN2/GJA5/CAV1/RGS2/STC1/CLIC2/ADORA1/EHD3/CACNA1C/SLC8A1/DMPK/CHGA/C12orf57
GOMF_CHEMOKINE_RECEPTOR_BINDING	GOMF_CHEMOKINE_RECEPTOR_BINDING	50	0.606887	1.71488	0.00232069	0.0151914	0.0111132	1850	tags=48%, list=11%, signal=43%	TFF2/CCL19/CCL18/CCL21/CCL23/CCL8/CXCL5/CCL2/CCL13/CXCL12/CCL3/CCL26/CXCL10/CXCL9/CX3CL1/CXCL11/CXCL13/CCL5/CCL4/CCL17/CXCL8/CCL3L3/NES/CCR2
GOBP_POSITIVE_REGULATION_OF_MAP_KINASE_ACTIVITY	GOBP_POSITIVE_REGULATION_OF_MAP_KINASE_ACTIVITY	188	0.461971	1.52972	0.00232581	0.0152084	0.0111256	3230	tags=28%, list=19%, signal=23%	DKK1/CCL19/TGFB3/IGFBP6/ROR2/FGF2/PDGFC/PDGFRB/C5AR1/FGFR1/GADD45B/FPR1/MDFIC/ADAM8/THBS1/SHC2/CXCR4/TGFB1/FZD10/PIK3R5/S100A12/PDGFB/ERBB2/MAPK11/IL34/S1PR2/ROBO1/PEA15/FZD4/CD74/FLT1/PTPRC/MAP3K12/CSPG4/DUSP5/CD40/EPHA4/LPAR1/CXCL17/MAP3K20/EDN1/PIK3CG/MAP4K1/UBB/FGD2/IKBKG/PKN1/AJUBA/MAP3K10/TNF/SHC1/TNFSF11
GOBP_POSITIVE_REGULATION_OF_NF_KAPPAB_TRANSCRIPTION_FACTOR_ACTIVITY	GOBP_POSITIVE_REGULATION_OF_NF_KAPPAB_TRANSCRIPTION_FACTOR_ACTIVITY	139	0.49728	1.58347	0.00233632	0.0152606	0.0111638	3279	tags=29%, list=19%, signal=24%	SPHK1/GREM1/S100A8/CD36/PRKD1/HSPA1A/CLU/ITGB2/CAV1/AIM2/RAB7B/EDA2R/LTF/CX3CL1/ADAM8/BTK/CARD11/TLR2/MID2/NLRP3/S100A12/ICAM1/TRIM22/HSPA1B/S100A9/PRKCQ/PRKCB/NFKB2/AMH/CD40/RHEBL1/UBB/IKBKG/FER/SLCO3A1/FLOT1/TNF/TNFSF11/TRIM8/PRKCH/RNF25
GOBP_VASCULAR_ASSOCIATED_SMOOTH_MUSCLE_CELL_MIGRATION	GOBP_VASCULAR_ASSOCIATED_SMOOTH_MUSCLE_CELL_MIGRATION	20	0.722941	1.71062	0.00235201	0.0153465	0.0112267	1446	tags=35%, list=9%, signal=32%	ADIPOQ/IGFBP5/NR4A3/MYOCD/ADAMTS1/PRKG1/PDGFB
GOBP_POSITIVE_REGULATION_OF_VASCULAR_ASSOCIATED_SMOOTH_MUSCLE_CELL_PROLIFERATION	GOBP_POSITIVE_REGULATION_OF_VASCULAR_ASSOCIATED_SMOOTH_MUSCLE_CELL_PROLIFERATION	30	0.68514	1.76282	0.00237621	0.0154877	0.01133	1621	tags=37%, list=10%, signal=33%	MMP9/MMP2/IGFBP5/FGF2/NR4A3/ADAMTS1/GJA1/P2RY6/PDGFB/GNAI2/MIR27A
GOBP_ACTION_POTENTIAL	GOBP_ACTION_POTENTIAL	75	0.55026	1.63625	0.00238445	0.0155246	0.011357	2738	tags=36%, list=16%, signal=30%	ATP1A2/KCNE4/CD36/CACNA2D1/FLNA/CNTNAP1/GJA5/CAV1/SLC4A3/KCNJ8/SCN1B/GJA1/NTSR1/KCNH2/CACNA1H/KCNMB4/CACNA1C/GJC1/SLC8A1/NTRK2/DMD/KCND3/KCNJ3/RANGRF/P2RX1/TAC1/GNA15
GOBP_REGULATION_OF_NEURON_PROJECTION_REGENERATION	GOBP_REGULATION_OF_NEURON_PROJECTION_REGENERATION	25	0.701884	1.73834	0.00239135	0.0155528	0.0113776	629	tags=28%, list=4%, signal=27%	SPP1/KLK8/PRRX1/RGMA/FLNA/THY1/PTN
GOBP_POSITIVE_REGULATION_OF_RECEPTOR_MEDIATED_ENDOCYTOSIS	GOBP_POSITIVE_REGULATION_OF_RECEPTOR_MEDIATED_ENDOCYTOSIS	40	0.649654	1.75182	0.00241029	0.0156591	0.0114554	1863	tags=30%, list=11%, signal=27%	SFRP4/CCL19/CCL21/SERPINE1/C3/GREM1/CLU/SELE/DRD2/PLCG2/HIP1/BICD1
GOBP_MATURE_B_CELL_DIFFERENTIATION	GOBP_MATURE_B_CELL_DIFFERENTIATION	25	0.700455	1.7348	0.00242069	0.0156944	0.0114811	2884	tags=52%, list=17%, signal=43%	FCGR2B/IL6/LGALS1/SLAMF8/PLCG2/ITM2A/GPR183/MFNG/CD19/DOCK10/ADA/CMTM7/NKX2-3
GOBP_REGULATION_OF_SUBSTRATE_ADHESION_DEPENDENT_CELL_SPREADING	GOBP_REGULATION_OF_SUBSTRATE_ADHESION_DEPENDENT_CELL_SPREADING	52	0.603278	1.71383	0.00242091	0.0156944	0.0114811	2198	tags=31%, list=13%, signal=27%	POSTN/FBLN1/FLNA/FERMT2/TACSTD2/LIMS2/NRP1/PDPN/MYADM/HAS2/ILK/GBP1/PREX1/MDK/MELTF/EFNA5
GOBP_ACUTE_INFLAMMATORY_RESPONSE_TO_ANTIGENIC_STIMULUS	GOBP_ACUTE_INFLAMMATORY_RESPONSE_TO_ANTIGENIC_STIMULUS	14	0.792234	1.75578	0.00242536	0.0157063	0.0114899	3071	tags=79%, list=18%, signal=64%	C3/FCGR2B/PLA2G2D/IL20RB/BTK/ICAM1/CCR7/GATA3/ZP3/HLA-E/CD6
GOBP_GLAND_DEVELOPMENT	GOBP_GLAND_DEVELOPMENT	329	0.409246	1.4302	0.00242972	0.0157177	0.0114982	1981	tags=19%, list=12%, signal=17%	HAND2/SFRP1/TGFB3/CPS1/SULF1/FGF7/TNC/GLI3/SERPINF1/REG1A/IL6/IGFBP5/ALOX15B/INSM1/TGFB2/FSTL3/ALDH1A3/WNT10A/MAFB/GLI2/NTN1/WNT2/CAV1/GLI1/PTN/LIMS2/FOXC1/CYP7B1/HOXD9/MSN/HLX/ANXA1/DKK3/PKD2/CSF1R/DRD2/SERPINB5/HOXD13/RGN/SMO/OAS2/TGFB1/CSF1/TCF21/BMP4/OTC/SERPINE2/SULF2/LEF1/SEMA3A/HPN/ROBO1/TWSG1/ETS1/IGF2/PAM/TGM2/FOXF1/NOTCH4/STRA6/EDAR
GOBP_RESPONSE_TO_EXTRACELLULAR_STIMULUS	GOBP_RESPONSE_TO_EXTRACELLULAR_STIMULUS	369	0.407319	1.43478	0.00244267	0.0157846	0.0115472	3039	tags=22%, list=18%, signal=18%	ADIPOQ/SFRP2/BCHE/SFRP1/SPP1/CPS1/POSTN/COL1A1/APOE/TNC/PRKD1/REG1A/SPARC/VGF/MMP7/MN1/FAM107A/FOLR2/PTN/MYOCD/F7/CXCL10/NUAK1/STC1/AXL/INHBB/SNAI2/CD68/KANK2/VCAM1/MAP1B/LPL/IFI16/RARRES2/CYBB/ALPL/FES/ICAM1/PRKCG/GNAI2/OTC/FOSL1/RRAGD/TBXA2R/PCSK1N/GABARAPL1/SLC8A1/CD4/PDK4/PTPRC/SLC2A1/RRAGB/GABARAP/CHSY1/BRSK1/CD40/RIPOR1/RPS19/BMPR2/ADA/BMP8A/CD3E/PMAIP1/BMT2/HMOX1/BRSK2/CDKN2B/WDR45/UCN3/BC…
GOBP_T_CELL_CHEMOTAXIS	GOBP_T_CELL_CHEMOTAXIS	22	0.73091	1.76813	0.00244798	0.015802	0.0115599	1931	tags=50%, list=11%, signal=44%	CCL21/CCL3/CCL26/CXCL10/S100A7/CXCL11/CXCL13/CCL5/GPR183/CCR2/PIK3CD
GOBP_EMBRYONIC_DIGESTIVE_TRACT_DEVELOPMENT	GOBP_EMBRYONIC_DIGESTIVE_TRACT_DEVELOPMENT	27	0.698641	1.76247	0.00246939	0.0159232	0.0116486	3138	tags=70%, list=19%, signal=57%	RBPMS2/GLI3/TGFB2/GLI2/SIX2/HLX/RARB/RARRES2/TCF21/PCSK5/PKDCC/CXCL8/FOXF1/STRA6/ADA/FOXF2/SCT/TNF/PDGFRA
GOBP_DERMATAN_SULFATE_METABOLIC_PROCESS	GOBP_DERMATAN_SULFATE_METABOLIC_PROCESS	10	0.843504	1.70007	0.00247546	0.0159453	0.0116648	2028	tags=70%, list=12%, signal=62%	BGN/DCN/VCAN/DSE/UST/CHST14/CSPG4
GOBP_REGULATION_OF_SMALL_GTPASE_MEDIATED_SIGNAL_TRANSDUCTION	GOBP_REGULATION_OF_SMALL_GTPASE_MEDIATED_SIGNAL_TRANSDUCTION	279	0.42348	1.46506	0.00248999	0.0160218	0.0117207	3262	tags=28%, list=19%, signal=23%	SLIT2/PSD/APOE/ARHGEF25/COL3A1/TIMP2/TGFB2/PDGFRB/ARHGAP6/RHOJ/NRP1/SYDE1/KANK2/HEG1/ARHGAP24/CGNL1/ARHGAP23/RDX/A2M/ARHGEF17/STARD8/CHN1/DLC1/CYTH4/CSF1/ARHGAP30/F2RL3/F2R/ARHGAP25/RHOB/ARHGAP10/CADM4/BCL6/ROBO1/RHOQ/ARHGAP31/ARHGEF6/P2RY8/CDON/VAV1/ARHGAP15/ARHGAP29/PREX1/SRGAP2/OBSCN/RASA3/MAP4K4/RIPOR2/RHOH/TAGAP/GPR4/FGD1/RASIP1/CYTH3/LPAR1/ARHGAP4/ABCA1/GPR65/PLEKHG2/RHOD/LPAR6/STMN3/ITPKB/…
GOBP_REGULATION_OF_CARDIAC_MUSCLE_CONTRACTION	GOBP_REGULATION_OF_CARDIAC_MUSCLE_CONTRACTION	52	0.601471	1.7087	0.00250391	0.0160943	0.0117737	1712	tags=27%, list=10%, signal=24%	CASQ2/ATP1A2/PLN/CCN2/GJA5/CAV1/RGS2/STC1/CLIC2/ADORA1/EHD3/CACNA1C/SLC8A1/CHGA
GOBP_REGULATION_OF_ACTOMYOSIN_STRUCTURE_ORGANIZATION	GOBP_REGULATION_OF_ACTOMYOSIN_STRUCTURE_ORGANIZATION	82	0.550903	1.65567	0.00252285	0.0161988	0.0118502	2755	tags=29%, list=16%, signal=25%	SFRP1/TGFB3/CCN2/PHLDB2/FERMT2/TACSTD2/ARHGAP6/NRP1/S1PR1/CGNL1/CCDC88A/ARHGEF15/WAS/EVL/DLC1/SERPINF2/RGCC/LPAR1/GPR65/TGFBR1/LIMK1/EDN1/TAC1/SORBS3
GOBP_SENSORY_PERCEPTION	GOBP_SENSORY_PERCEPTION	250	0.433576	1.48494	0.00252961	0.0162107	0.0118589	2821	tags=27%, list=17%, signal=23%	OBP2B/CYP1B1/COL11A1/VIP/COL1A1/SFRP5/EFEMP1/LUM/EPYC/CD36/REEP2/CCL2/CXCL12/TIMP3/C5AR1/TACSTD2/NLGN2/OR51E2/CCL3/P2RX7/NDN/SNAI2/NTSR1/CST2/COL18A1/TMEM100/OR2I1P/DRD2/RGS16/KIFC3/GJB4/CXCR4/PTAFR/TRPV2/ADORA1/FZD2/CST1/ICAM1/ANO1/FYN/OR51E1/CACNA2D4/F2R/SERPINE2/LEF1/GJC1/HPN/GJB2/CCN3/LAMB2/FZD4/CCR2/GNAL/WHRN/RIPOR2/LHFPL3/PLCB2/BBS9/TGFBI/PDE4A/EDN1/TAC1/TAS1R3/RTP4/CCDC50/MMP24/PTGES/HOXA1
GOBP_NEGATIVE_REGULATION_OF_PLATELET_DERIVED_GROWTH_FACTOR_RECEPTOR_SIGNALING_PATHWAY	GOBP_NEGATIVE_REGULATION_OF_PLATELET_DERIVED_GROWTH_FACTOR_RECEPTOR_SIGNALING_PATHWAY	11	0.828761	1.71623	0.00253008	0.0162107	0.0118589	893	tags=36%, list=5%, signal=34%	ADIPOQ/APOD/MYOCD/PTGIR
GOBP_HEMATOPOIETIC_STEM_CELL_HOMEOSTASIS	GOBP_HEMATOPOIETIC_STEM_CELL_HOMEOSTASIS	15	0.784326	1.76579	0.00254419	0.0162839	0.0119124	1724	tags=47%, list=10%, signal=42%	GLIS2/ARMCX1/FSTL1/MYCT1/EMCN/GPRASP2/CCN3
GOBP_MACROPHAGE_MIGRATION	GOBP_MACROPHAGE_MIGRATION	41	0.645879	1.75218	0.00254896	0.0162972	0.0119221	2147	tags=46%, list=13%, signal=41%	TREM2/ROR2/EMILIN1/MMP14/CCL2/C5AR1/SLAMF8/CCL3/C3AR1/CX3CL1/CSF1R/RARRES2/THBS1/CCL5/CMKLR1/CSF1/IL34/CCR2/MDK
GOBP_INTERFERON_GAMMA_MEDIATED_SIGNALING_PATHWAY	GOBP_INTERFERON_GAMMA_MEDIATED_SIGNALING_PATHWAY	77	0.56406	1.68343	0.00259036	0.0165444	0.012103	3359	tags=43%, list=20%, signal=34%	FCGR1A/HLA-DQA2/HLA-DQA1/VCAM1/HLA-DPB1/HCK/SOCS3/IRF5/OAS2/PTAFR/HLA-DPA1/HLA-DQB2/ICAM1/HLA-DRB5/TRIM22/HLA-DQB1/HLA-DRA/GBP1/HLA-DRB1/MT2A/GBP2/SP100/STAT1/PML/NR1H2/HLA-E/HLA-B/HLA-H/TRIM8/HLA-F/IRF7/SUMO1/NR1H3
GOBP_RESPONSE_TO_REACTIVE_OXYGEN_SPECIES	GOBP_RESPONSE_TO_REACTIVE_OXYGEN_SPECIES	191	0.461754	1.5284	0.00260124	0.0165963	0.012141	2381	tags=20%, list=14%, signal=18%	CYP1B1/CCL19/COL1A1/APOE/GNAO1/SPHK1/CRYAB/APOD/CD36/MMP9/MMP2/IL6/FBLN5/PDGFRB/NR4A3/AXL/GUCY1B1/S100A7/ANXA1/PKD2/AQP1/NCF1/KLF2/BTK/HBA1/FYN/FOSL1/RHOB/SLC8A1/ETS1/DUSP1/NOS3/TXNIP/HBA2/SOD3/SIRPA/CCR7/PCGF2/ADA
GOMF_METALLOPEPTIDASE_ACTIVITY	GOMF_METALLOPEPTIDASE_ACTIVITY	123	0.505252	1.58951	0.00260778	0.0166205	0.0121586	1579	tags=24%, list=9%, signal=22%	ADAM12/CPXM2/MMP11/MMP9/MMP2/ADAMTS2/CPXM1/MMP14/ADAMTS12/MMP7/ADAM33/ADAMTS4/MMP19/MMP1/ADAMTS10/ADAMTS1/ADAMTS5/MMP13/ADAMTS8/CPQ/ADAM8/CPE/XPNPEP2/ADAMTSL4/CLCA1/ENPEP/ADAMTS7/ADAM19/VASH1
GOBP_CATECHOL_CONTAINING_COMPOUND_BIOSYNTHETIC_PROCESS	GOBP_CATECHOL_CONTAINING_COMPOUND_BIOSYNTHETIC_PROCESS	12	0.822873	1.73454	0.00261226	0.0166315	0.0121667	496	tags=42%, list=3%, signal=40%	PNMT/HAND2/INSM1/TGFB2/MOXD1
GOBP_NEGATIVE_REGULATION_OF_EPITHELIAL_CELL_MIGRATION	GOBP_NEGATIVE_REGULATION_OF_EPITHELIAL_CELL_MIGRATION	67	0.585071	1.72249	0.00261851	0.0166537	0.012183	2317	tags=36%, list=14%, signal=31%	MEOX2/SLIT2/APOE/DCN/SERPINF1/FGF2/TACSTD2/STC1/ATP2B4/MCC/MMRN2/THBS1/CXCL13/PTPRM/EVL/TGFB1/RGCC/VASH1/TBXA2R/SEMA3A/NR2F2/MEF2C/DUSP10/SP100
GOBP_POSITIVE_REGULATION_OF_ALPHA_BETA_T_CELL_DIFFERENTIATION	GOBP_POSITIVE_REGULATION_OF_ALPHA_BETA_T_CELL_DIFFERENTIATION	43	0.615738	1.69498	0.00267844	0.0170031	0.0124385	2580	tags=47%, list=15%, signal=40%	CCL19/GLI3/TNFSF4/LILRB4/HLX/ANXA1/CD86/RARA/NLRP3/RUNX3/NCKAP1L/HLA-DRA/HLA-DRB1/FOXP3/SASH3/IL23A/CD83/ADA/RUNX1/ITPKB
GOBP_REGULATION_OF_SYNAPTIC_TRANSMISSION_GLUTAMATERGIC	GOBP_REGULATION_OF_SYNAPTIC_TRANSMISSION_GLUTAMATERGIC	31	0.685951	1.76942	0.00268049	0.0170031	0.0124385	2255	tags=45%, list=13%, signal=39%	ATP1A2/ROR2/CCL2/TSHZ3/NLGN2/DRD2/ADORA1/SERPINE2/CCR2/SYT1/SHANK3/MEF2C/OXTR/MAPK8IP2
GOBP_STEM_CELL_DIFFERENTIATION	GOBP_STEM_CELL_DIFFERENTIATION	198	0.454346	1.50902	0.00268188	0.0170031	0.0124385	2162	tags=17%, list=13%, signal=15%	HAND2/SFRP1/FN1/GREM1/TWIST1/TGFB2/WNT10A/SEMA7A/NRP2/SEMA3G/PTN/TACSTD2/MYOCD/NRP1/FOXC1/SNAI2/OSM/SOX17/ANXA6/A2M/SEMA6B/SMO/LTBP3/MEOX1/FZD1/BMP4/SEMA3A/BATF/PTPRC/SEMA4C/TEAD2/SEMA6C/MEF2C/EPOP
GOBP_EMBRYONIC_EYE_MORPHOGENESIS	GOBP_EMBRYONIC_EYE_MORPHOGENESIS	25	0.6967	1.7255	0.00268476	0.0170035	0.0124388	1054	tags=28%, list=6%, signal=26%	MFAP5/EFEMP1/TWIST1/FBN1/ALDH1A3/MFAP2/RARB
GOBP_MAST_CELL_ACTIVATION	GOBP_MAST_CELL_ACTIVATION	49	0.604639	1.69685	0.00269827	0.0170712	0.0124884	2655	tags=45%, list=16%, signal=38%	CPLX2/NR4A3/FGR/MILR1/PTGDS/CD84/BTK/LAT2/CD300A/CD300LF/FES/S100A12/CHGA/FOXF1/S100A13/PIK3CD/ADGRE2/LCP2/RHOH/HMOX1/PIK3CG/RAC2
GOBP_SYNAPTIC_TRANSMISSION_GLUTAMATERGIC	GOBP_SYNAPTIC_TRANSMISSION_GLUTAMATERGIC	40	0.646297	1.74276	0.00272405	0.0172162	0.0125945	2745	tags=45%, list=16%, signal=38%	ATP1A2/ROR2/CCL2/CNIH3/TSHZ3/NLGN2/DRD2/ADORA1/SERPINE2/CCR2/SYT1/SHANK3/CLSTN3/MEF2C/OXTR/MAPK8IP2/P2RX1/CACNG4
GOBP_POSITIVE_REGULATION_OF_SYNAPTIC_TRANSMISSION	GOBP_POSITIVE_REGULATION_OF_SYNAPTIC_TRANSMISSION	90	0.535726	1.63883	0.00274351	0.0173211	0.0126712	3274	tags=39%, list=19%, signal=32%	CALB2/APOE/TACR2/ROR2/CCL2/FAM107A/LAMA2/TSHZ3/PTN/TYROBP/NLGN2/DRD2/LILRB2/DLG4/ADORA1/SERPINE2/STX1A/PLK2/CCR2/SYT1/NTRK2/NFATC4/SHANK3/CLSTN3/OXTR/EPHA4/TAC1/CACNG4/CALB1/FLOT1/MECP2/TNF/ARRB2/RASGRF2/VAMP2
GOBP_MYD88_DEPENDENT_TOLL_LIKE_RECEPTOR_SIGNALING_PATHWAY	GOBP_MYD88_DEPENDENT_TOLL_LIKE_RECEPTOR_SIGNALING_PATHWAY	31	0.684166	1.76481	0.00276838	0.0174441	0.0127612	2802	tags=35%, list=17%, signal=30%	CD36/LY96/CD14/BTK/TLR8/CD300A/TLR2/CD300LF/TLR1/TLR5/UBB
GOBP_DEFENSE_RESPONSE_TO_VIRUS	GOBP_DEFENSE_RESPONSE_TO_VIRUS	207	0.455468	1.5203	0.00276877	0.0174441	0.0127612	3713	tags=33%, list=22%, signal=26%	IL6/FLNA/HTRA1/KCNJ8/AIM2/NLRP1/CXCL10/CXCL9/IFI44L/IFI16/LILRB1/APOBEC3G/IFI6/RNASE2/IRF5/TLR8/MX1/SLFN11/OAS2/IFIT1/BST2/TRIM22/ISG15/HERC5/IL2RA/IFIT3/MX2/RSAD2/PTPRC/GBP1/APOBEC3C/DDIT4/IFIH1/PQBP1/IL23A/DHX58/DDX58/APOBEC3F/CD40/SAMHD1/APOBEC3D/MMP12/STAT1/PMAIP1/PRF1/PML/SHFL/ZBP1/ADARB1/IFIT2/RTP4/STAT2/NOP53/BNIP3L/IFIT5/IFITM3/RNASE6/IL12RB1/CARD9/IRF7/IFI27/ZCCHC3/RNF216/APOBEC1/SEC14L1…
GOMF_AMIDE_BINDING	GOMF_AMIDE_BINDING	278	0.426549	1.47336	0.002791	0.0175659	0.0128502	3877	tags=33%, list=23%, signal=26%	MARCO/BCHE/NGFR/APOE/TREM2/CRYAB/ITGAM/FCGR2B/CD36/INHBA/RAMP1/CLU/MSR1/TGFB2/CLIP3/ITGB2/FOLR2/ATP1A3/NFATC1/NPR1/APBB1/HLA-DQA1/C1QA/CD14/LILRB2/HLA-DPB1/CALCRL/FKBP10/APBA2/PRNP/TLR2/ENPEP/CD300LF/FKBP7/HLA-DPA1/PCSK5/HLA-DRB5/GPRASP2/RAMP2/RAMP3/ITM2A/FZD4/HLA-DQB1/CD74/HLA-DRA/HSPG2/HLA-DRB1/TLR1/NPR2/OXTR/MAPK8IP2/MTHFS/EPHA4/PFDN5/GSTM1/GSAP/KPNA7/PTGES/PFDN4/LEPR/ACVR1/PSAP/BDKRB1/FKBP1B/…
GOBP_RESPONSE_TO_CATECHOLAMINE	GOBP_RESPONSE_TO_CATECHOLAMINE	57	0.585441	1.68346	0.00279984	0.0176032	0.0128775	1002	tags=19%, list=6%, signal=18%	ADIPOQ/GNAO1/FLNA/PALM/RGS4/APLP1/CAV2/NR4A3/ATP2B4/ADCY5/DRD2
GOBP_REGULATION_OF_SYNAPTIC_PLASTICITY	GOBP_REGULATION_OF_SYNAPTIC_PLASTICITY	113	0.510603	1.60599	0.00281849	0.0176991	0.0129477	2125	tags=25%, list=13%, signal=22%	CALB2/CPLX2/APOE/EGR2/VGF/MAP1A/SORCS2/FAM107A/SYP/LZTS1/TSHZ3/PTN/TYROBP/CX3CL1/MAP1B/DRD2/LILRB2/DLG4/ADORA1/MCTP1/DBN1/SERPINE2/PLK2/NTRK2/NFATC4/SHANK3/MEF2C/BRSK1
GOBP_BIOLOGICAL_PROCESS_INVOLVED_IN_INTERACTION_WITH_SYMBIONT	GOBP_BIOLOGICAL_PROCESS_INVOLVED_IN_INTERACTION_WITH_SYMBIONT	68	0.565727	1.66454	0.00282096	0.0176991	0.0129477	1684	tags=22%, list=10%, signal=20%	KRT6A/FN1/APOE/CTSG/CCL8/CAV2/CCL3/LTF/AQP1/CSF1R/CCL5/CCL4/STOM/LEF1/HPN
GOBP_RHYTHMIC_PROCESS	GOBP_RHYTHMIC_PROCESS	225	0.437073	1.4802	0.00282807	0.0177253	0.0129669	2265	tags=18%, list=13%, signal=16%	ADIPOQ/NGFR/SLIT2/TGFB3/SERPINE1/SLIT3/TWIST1/EGR2/SERPINF1/INHBA/TGFB2/MMP7/CAVIN3/PTN/MMP19/GPR176/ADAMTS1/F7/AXL/PTGDS/EGR3/DRD2/FBXL22/HAS2/ADORA1/PRKCG/PER1/BHLHE41/ETS1/PAM/FZD4/KLF9/ID4/ATF5/NTRK2/MDK/CSF2/OXTR/RELB/NFKB2/AMH
GOBP_NEGATIVE_REGULATION_OF_CYTOSKELETON_ORGANIZATION	GOBP_NEGATIVE_REGULATION_OF_CYTOSKELETON_ORGANIZATION	124	0.49861	1.57191	0.00283868	0.0177734	0.013002	2383	tags=24%, list=14%, signal=21%	LMOD1/SLIT2/TMOD1/PHLDB2/BMERB1/CLIP3/TACSTD2/ARHGAP6/HDGFL3/MAP1B/S1PR1/CGNL1/SPTBN5/RDX/WAS/KANK3/MYADM/DLC1/SVIL/CDH5/TMOD2/STMN2/GMFG/TMSB15A/CAPG/SHANK3/CARMIL2/TTBK2/CAMSAP2/CORO1A
GOBP_POSITIVE_REGULATION_OF_CELL_JUNCTION_ASSEMBLY	GOBP_POSITIVE_REGULATION_OF_CELL_JUNCTION_ASSEMBLY	62	0.569816	1.65579	0.00284252	0.017779	0.0130061	2171	tags=31%, list=13%, signal=27%	SFRP1/SYNDIG1/FERMT2/THY1/COL16A1/AMIGO2/CAV1/NLGN2/NRP1/CLDN5/TEK/FLRT3/ADGRL2/NTRK2/CLSTN3/MAP4K4/BHLHB9/TPBG/OXTR
GOBP_SYNAPTIC_TRANSMISSION_CHOLINERGIC	GOBP_SYNAPTIC_TRANSMISSION_CHOLINERGIC	11	0.825196	1.70885	0.00284832	0.0177969	0.0130192	562	tags=45%, list=3%, signal=44%	CHRNA3/APOE/TACR2/LYNX1/LAMA2
GOCC_RUFFLE_MEMBRANE	GOCC_RUFFLE_MEMBRANE	90	0.533992	1.63352	0.00288054	0.0179796	0.0131529	3144	tags=31%, list=19%, signal=25%	FAP/PSD/TRPV4/ITGA5/JCAD/FAM107A/PLEKHO1/FGR/PDPN/RASGRP2/AIF1/DLC1/ITGB3/SH2D3C/PLEK/LCP1/FGD5/ITGAV/ADGRE2/DDX58/PDE4A/TLN1/ITGB1/CDKL5/FGD2/TPM1/IFIT5/TESC
GOBP_OVULATION	GOBP_OVULATION	13	0.812584	1.76273	0.00288891	0.0179911	0.0131613	807	tags=46%, list=5%, signal=44%	TNFAIP6/INHBA/MMP19/ADAMTS1/RGS2/INHBB
GOMF_MHC_PROTEIN_COMPLEX_BINDING	GOMF_MHC_PROTEIN_COMPLEX_BINDING	22	0.726871	1.75836	0.00289306	0.0179911	0.0131613	2718	tags=55%, list=16%, signal=46%	HLA-DOA/LILRB2/LILRB1/HLA-DOB/MS4A1/CD4/CD74/HLA-DRA/HLA-DRB1/HLA-DMB/CD8A/HLA-DMA
GOBP_HEMIDESMOSOME_ASSEMBLY	GOBP_HEMIDESMOSOME_ASSEMBLY	12	0.819388	1.72719	0.00289382	0.0179911	0.0131613	11	tags=17%, list=0%, signal=17%	KRT14/KRT5
GOBP_REGULATION_OF_CARDIAC_MUSCLE_CONTRACTION_BY_REGULATION_OF_THE_RELEASE_OF_SEQUESTERED_CALCIUM_ION	GOBP_REGULATION_OF_CARDIAC_MUSCLE_CONTRACTION_BY_REGULATION_OF_THE_RELEASE_OF_SEQUESTERED_CALCIUM_ION	16	0.761444	1.73606	0.0028943	0.0179911	0.0131613	2104	tags=44%, list=12%, signal=38%	CASQ2/ATP1A2/PLN/CLIC2/CACNA1C/SLC8A1/DMD
GOBP_CELL_MIGRATION_INVOLVED_IN_SPROUTING_ANGIOGENESIS	GOBP_CELL_MIGRATION_INVOLVED_IN_SPROUTING_ANGIOGENESIS	55	0.591802	1.69356	0.00291509	0.0181017	0.0132422	2046	tags=36%, list=12%, signal=32%	MEOX2/SLIT2/GREM1/JCAD/FGF2/AKT3/RHOJ/NRP1/ANXA1/EGR3/MMRN2/THBS1/CLEC14A/TBXA2R/MIR27A/ROBO1/MIR23A/PLK2/MAP3K3/HDAC7
GOBP_CHONDROCYTE_PROLIFERATION	GOBP_CHONDROCYTE_PROLIFERATION	16	0.760804	1.7346	0.00292461	0.0181266	0.0132605	853	tags=44%, list=5%, signal=42%	COMP/DDR2/CCN2/MMP14/SIX2/STC1/LTF
GOBP_NEGATIVE_REGULATION_OF_NEURON_PROJECTION_REGENERATION	GOBP_NEGATIVE_REGULATION_OF_NEURON_PROJECTION_REGENERATION	12	0.817766	1.72378	0.0029251	0.0181266	0.0132605	479	tags=33%, list=3%, signal=32%	SPP1/KLK8/RGMA/THY1
GOBP_POSITIVE_REGULATION_OF_MYELOID_CELL_DIFFERENTIATION	GOBP_POSITIVE_REGULATION_OF_MYELOID_CELL_DIFFERENTIATION	85	0.533299	1.61772	0.00294155	0.0181954	0.0133107	2543	tags=34%, list=15%, signal=29%	TREM2/INHBA/ROR2/HSPA1A/GPR68/TYROBP/RAB7B/FAXDC2/CCR1/TGFB1/FES/CSF1/HCLS1/NCKAP1L/LEF1/ISG15/IL34/CD4/ETS1/HSPA1B/CD74/ZFP36L1/EVI2B/HLA-DRB1/IL23A/CSF3/SLC9B2/STAT1/RUNX1
GOBP_REGULATION_OF_NEUROBLAST_PROLIFERATION	GOBP_REGULATION_OF_NEUROBLAST_PROLIFERATION	19	0.735993	1.72971	0.00294523	0.0181954	0.0133107	1624	tags=37%, list=10%, signal=33%	GLI3/VEGFC/PTN/CX3CL1/DRD2/SMO/SMARCD3
GOBP_REGULATION_OF_RECEPTOR_BINDING	GOBP_REGULATION_OF_RECEPTOR_BINDING	19	0.736208	1.73022	0.00294523	0.0181954	0.0133107	745	tags=26%, list=4%, signal=25%	ADIPOQ/MMP9/LOX/GREM2/NRP1
GOBP_CELLULAR_RESPONSE_TO_NUTRIENT	GOBP_CELLULAR_RESPONSE_TO_NUTRIENT	33	0.665481	1.73318	0.00294999	0.0182062	0.0133187	1392	tags=33%, list=8%, signal=31%	SFRP1/POSTN/COL1A1/TNC/MN1/FOLR2/PTN/SNAI2/KANK2/LPL/FES
GOBP_REGULATION_OF_BONE_REMODELING	GOBP_REGULATION_OF_BONE_REMODELING	42	0.628851	1.72056	0.00295496	0.0182084	0.0133203	2147	tags=40%, list=13%, signal=35%	SFRP1/SPP1/GREM1/IL6/CLDN18/P2RX7/TMEM119/SIGLEC15/S1PR1/CSF1R/ADAM8/LTBP3/ITGB3/PDK4/GPR137B/UBASH3B/MDK
GOBP_RESPONSE_TO_UV_A	GOBP_RESPONSE_TO_UV_A	12	0.816834	1.72181	0.00295638	0.0182084	0.0133203	678	tags=33%, list=4%, signal=32%	MMP9/MMP2/TIMP1/MMP1
GOBP_MESODERM_MORPHOGENESIS	GOBP_MESODERM_MORPHOGENESIS	53	0.605814	1.72575	0.00297507	0.0183017	0.0133885	1845	tags=26%, list=11%, signal=24%	SFRP2/HAND1/DKK1/EYA2/INHBA/SIX2/FOXC1/GJA1/SNAI1/ITGB3/BMP4/LEF1/TWSG1/FOXF1
GOBP_CELL_COMMUNICATION_INVOLVED_IN_CARDIAC_CONDUCTION	GOBP_CELL_COMMUNICATION_INVOLVED_IN_CARDIAC_CONDUCTION	36	0.650278	1.73565	0.00297759	0.0183017	0.0133885	1634	tags=33%, list=10%, signal=30%	CASQ2/ATP1A2/CACNA2D1/FLNA/GJA5/CAV1/ATP1A3/SCN1B/GJA1/CACNA1C/GJC1/SLC8A1
GOBP_POSITIVE_REGULATION_OF_LIPID_METABOLIC_PROCESS	GOBP_POSITIVE_REGULATION_OF_LIPID_METABOLIC_PROCESS	115	0.5088	1.60104	0.00298077	0.0183027	0.0133892	1853	tags=23%, list=11%, signal=21%	ADIPOQ/CCL19/CCL21/APOE/APOC1/EEF1A2/TWIST1/PRKD1/CCN1/AADAC/FGF2/PDGFRB/NR4A3/FGR/ANXA1/SORBS1/RGN/TEK/TGFB1/ADORA1/RAB38/BMP6/PDGFB/ADGRF5/CD74/FLT1/SLC27A1
GOBP_RESPIRATORY_ELECTRON_TRANSPORT_CHAIN	GOBP_RESPIRATORY_ELECTRON_TRANSPORT_CHAIN	112	-0.507577	-1.69303	0.00301062	0.0184523	0.0134987	5176	tags=51%, list=31%, signal=36%	ETFA/AFG1L/MT-ND3/GPD1/GPD2/NDUFA10/CYCS/SDHD/COX6C/NDUFA6/AIFM2/NDUFA8/CDK1/NDUFS6/COX5B/NDUFS3/NDUFB10/UQCRH/COX10/GHITM/SLC25A22/NDUFV3/NDUFS8/COX15/COX8A/UQCRFS1/MT-ND2/CCNB1/SDHA/NDUFS1/NDUFB5/UQCRHL/UQCR10/DLD/BID/SLC25A13/NDUFAB1/NDUFV1/COX5A/CYC1/COQ9/UQCRC2/MT-CO3/ETFDH/UQCRC1/SDHB/MT-CO2/MT-ND4/MT-CYB/MT-CO1/MT-ND1/MT-ND4L/PPARGC1A/MT-ND5/MT-ND6/UQCRFS1P1/MTCO2P12
GOBP_NERVE_DEVELOPMENT	GOBP_NERVE_DEVELOPMENT	42	0.627414	1.71663	0.00301124	0.0184523	0.0134987	1608	tags=31%, list=10%, signal=28%	NPTX1/NGFR/SULF1/EGR2/GLI3/MAFB/NRP2/NRP1/VCAM1/PRKCG/SERPINE2/SULF2/SEMA3A
GOBP_POSITIVE_REGULATION_OF_BIOMINERALIZATION	GOBP_POSITIVE_REGULATION_OF_BIOMINERALIZATION	32	0.677531	1.75681	0.00302271	0.0185038	0.0135363	2890	tags=56%, list=17%, signal=47%	TGFB3/CCN1/PTN/P2RX7/TMEM119/LTF/ALOX5/TGFB1/BMP6/PKDCC/BMP4/SLC8A1/ISG15/GPM6B/MEF2C/BMPR2/OSR2/ACVR1
GOMF_TROPOMYOSIN_BINDING	GOMF_TROPOMYOSIN_BINDING	10	0.837857	1.68869	0.00303284	0.018547	0.013568	1503	tags=50%, list=9%, signal=46%	LMOD1/TMOD1/CALD1/TNNT1/TMOD2
GOCC_LAMELLIPODIUM_MEMBRANE	GOCC_LAMELLIPODIUM_MEMBRANE	20	0.715553	1.69314	0.00304113	0.018562	0.013579	2423	tags=45%, list=14%, signal=39%	FAP/ANTXR1/FERMT2/PDPN/ITGB3/ITGAV/CSPG4/DOCK8/PLXND1
GOBP_REGULATION_OF_POSTSYNAPTIC_MEMBRANE_POTENTIAL	GOBP_REGULATION_OF_POSTSYNAPTIC_MEMBRANE_POTENTIAL	50	0.597098	1.68722	0.00304439	0.018562	0.013579	3661	tags=48%, list=22%, signal=38%	CHRNA3/RGS4/NLGN2/P2RX7/NTSR1/DRD2/DLG4/ADORA1/GABBR1/STX1A/DMPK/S1PR2/SHANK3/CHRNB1/MEF2C/MAPK8IP2/TMEM25/P2RX1/MECP2/ARRB2/SSH1/P2RX5/CHRNA5/CACNB3
GOMF_HEPARAN_SULFATE_PROTEOGLYCAN_BINDING	GOMF_HEPARAN_SULFATE_PROTEOGLYCAN_BINDING	13	0.810824	1.75891	0.00304507	0.018562	0.013579	1857	tags=62%, list=11%, signal=55%	COMP/APOE/FST/PLA2G2D/CFH/LPL/FGF20/PTPRC
GOBP_NEGATIVE_REGULATION_OF_CELL_JUNCTION_ASSEMBLY	GOBP_NEGATIVE_REGULATION_OF_CELL_JUNCTION_ASSEMBLY	28	0.690133	1.74701	0.00304759	0.018562	0.013579	1269	tags=32%, list=8%, signal=30%	EPHA7/APOD/PHLDB2/MMP14/FAM107A/ARHGAP6/THBS1/TLR2/DLC1
GOBP_POSITIVE_REGULATION_OF_CANONICAL_WNT_SIGNALING_PATHWAY	GOBP_POSITIVE_REGULATION_OF_CANONICAL_WNT_SIGNALING_PATHWAY	132	0.497653	1.57901	0.00308189	0.0187521	0.013718	2065	tags=16%, list=12%, signal=14%	SFRP2/SFRP4/SFRP1/COL1A1/DACT1/ROR2/SCEL/DKK2/CAV1/RSPO3/ADGRA2/RECK/GPRC5B/DAAM2/TGFB1/SULF2/TMEM198/LGR5/ILK/LGR6/PLEKHA4
GOBP_REGULATION_OF_SMAD_PROTEIN_SIGNAL_TRANSDUCTION	GOBP_REGULATION_OF_SMAD_PROTEIN_SIGNAL_TRANSDUCTION	21	0.73175	1.75212	0.0030913	0.0187904	0.013746	1972	tags=38%, list=12%, signal=34%	CILP/TGFB3/WWTR1/TGFB1/BMP6/BMP4/CCN3/RBPMS
GOBP_HEART_GROWTH	GOBP_HEART_GROWTH	70	0.556591	1.64248	0.00309558	0.0187975	0.0137512	2873	tags=36%, list=17%, signal=30%	PI16/TGFB2/BASP1/RGS4/FGF2/MEIS1/WNT2/GLI1/FOXC1/GJA1/RGS2/HEG1/S1PR1/FGF20/MAPK11/MIR23A/NDRG4/MEF2C/HEY2/TGFBR1/RUNX1/EDN1/SAV1/PIM1/TGFBR3
GOBP_POSITIVE_REGULATION_OF_PEPTIDASE_ACTIVITY	GOBP_POSITIVE_REGULATION_OF_PEPTIDASE_ACTIVITY	163	0.473153	1.54665	0.0030993	0.0188012	0.0137539	3217	tags=26%, list=19%, signal=22%	SFRP2/FN1/NGFR/PCOLCE2/S100A8/FBLN1/ANTXR1/CCN1/CCN2/PCOLCE/CAV1/SOX7/AIM2/RCN3/NLRP1/LAPTM5/IFI16/NLRP2/DLC1/NLRP3/BEX3/DAPK1/CLEC7A/FYN/F2R/ROBO1/HIP1/S100A9/LCK/CARD8/EPHA4/PMAIP1/PML/P2RX1/APH1B/UACA/CTSD/PERP/MAPK12/VSIR/TNF/ST20/GSN
GOBP_CARDIOCYTE_DIFFERENTIATION	GOBP_CARDIOCYTE_DIFFERENTIATION	95	0.521914	1.61107	0.00310428	0.0188125	0.0137622	1725	tags=20%, list=10%, signal=18%	DKK1/PI16/HAND2/MYH11/GREM1/TWIST1/OBSL1/TGFB2/RGS4/PDGFRB/MYOCD/RGS2/VCAM1/SOX17/RARB/TGFB1/BMP4/SLC8A1/MIR23A
GOMF_RECEPTOR_ANTAGONIST_ACTIVITY	GOMF_RECEPTOR_ANTAGONIST_ACTIVITY	13	0.809542	1.75613	0.00310753	0.0188125	0.0137622	1453	tags=62%, list=9%, signal=56%	DKK1/FST/DKK2/DKK3/PXDN/CCL5/IL1RN/IL18BP
GOMF_CYSTEINE_TYPE_ENDOPEPTIDASE_INHIBITOR_ACTIVITY	GOMF_CYSTEINE_TYPE_ENDOPEPTIDASE_INHIBITOR_ACTIVITY	34	0.644492	1.68861	0.00311052	0.0188125	0.0137622	1937	tags=21%, list=11%, signal=18%	CST6/SPOCK1/CSTA/LTF/CST2/CST1/CD27
GOBP_NEGATIVE_REGULATION_OF_FAT_CELL_DIFFERENTIATION	GOBP_NEGATIVE_REGULATION_OF_FAT_CELL_DIFFERENTIATION	41	0.639396	1.73459	0.00317692	0.0191949	0.014042	1870	tags=24%, list=11%, signal=22%	ADIPOQ/MMP11/IL6/WWTR1/FERMT2/CCN4/TGFB1I1/TGFB1/MIR27A/TRIB2
GOBP_MESODERMAL_CELL_DIFFERENTIATION	GOBP_MESODERMAL_CELL_DIFFERENTIATION	24	0.701821	1.73126	0.00318365	0.0192164	0.0140577	1845	tags=38%, list=11%, signal=33%	SFRP2/DKK1/EYA2/INHBA/SIX2/GJA1/ITGB3/BMP4/FOXF1
GOBP_POSITIVE_REGULATION_OF_SECRETION	GOBP_POSITIVE_REGULATION_OF_SECRETION	221	0.4422	1.49284	0.00318929	0.0192312	0.0140685	1943	tags=19%, list=12%, signal=17%	SPP1/TGFB3/VIP/TACR2/TREM2/GRP/ITGAM/S100A8/INHBA/VEGFC/TGFB2/GPR68/ITGB2/CXCL12/C1QTNF3/NLGN2/GCG/OR51E2/NPR1/APBB1/FGR/GJA1/INHBB/NTSR1/AQP1/DRD2/ADAM8/CACNA1H/MYH10/TLR2/TGFB1/PTAFR/ADORA1/HCAR2/BMP6/RGCC/ANO1/GNAI2/STX1A/C1QTNF1/SYT1/HLA-DRB1/NCS1
GOBP_SEX_DIFFERENTIATION	GOBP_SEX_DIFFERENTIATION	175	0.451833	1.49078	0.00321487	0.0193662	0.0141672	2837	tags=22%, list=17%, signal=19%	SFRP2/SFRP1/SLIT2/SLIT3/INHBA/FST/ROR2/VGF/FLNA/TGFB2/BASP1/MMP14/FSTL3/PDGFRB/MMP19/ADAMTS1/FOXC1/AXL/INHBB/HOXD13/SOX15/TCF21/BMP6/ICAM1/CNTFR/SEMA3A/FZD4/RAB13/STRA6/PBX1/COL9A3/AMH/TGFBR1/GATA3/FOXF2/ZP3/H3-3A/UBB/ATRX
GOBP_DENDRITIC_CELL_APOPTOTIC_PROCESS	GOBP_DENDRITIC_CELL_APOPTOTIC_PROCESS	10	0.835703	1.68435	0.00322957	0.0193966	0.0141895	1048	tags=50%, list=6%, signal=47%	CCL19/CCL21/CXCL12/AXL/LILRB1
GOBP_NEGATIVE_REGULATION_OF_LONG_TERM_SYNAPTIC_POTENTIATION	GOBP_NEGATIVE_REGULATION_OF_LONG_TERM_SYNAPTIC_POTENTIATION	10	0.836118	1.68519	0.00322957	0.0193966	0.0141895	1341	tags=50%, list=8%, signal=46%	APOE/FAM107A/PTN/TYROBP/ADORA1
GOCC_LAMELLAR_BODY	GOCC_LAMELLAR_BODY	10	0.836215	1.68538	0.00322957	0.0193966	0.0141895	2019	tags=50%, list=12%, signal=44%	KLK5/KLK7/SFTPA2/ABCA3/LAMP3
GOBP_FIBRINOLYSIS	GOBP_FIBRINOLYSIS	13	0.808498	1.75387	0.00323276	0.0193966	0.0141895	1951	tags=69%, list=12%, signal=61%	FAP/SERPINE1/SERPING1/PLAT/THBS1/PLAU/THBD/SERPINF2/PLAUR
GOMF_COPPER_ION_BINDING	GOMF_COPPER_ION_BINDING	46	0.613688	1.70182	0.0032413	0.0194285	0.0142129	2131	tags=37%, list=13%, signal=32%	AOC3/SNCG/CP/LOX/LOXL4/MOXD1/LOXL1/F8/LOXL2/F5/GPC1/PRNP/LOXL3/S100A12/PAM/S100A13/SOD3
GOBP_MYOFIBRIL_ASSEMBLY	GOBP_MYOFIBRIL_ASSEMBLY	30	0.676649	1.74097	0.00325232	0.0194607	0.0142364	1503	tags=37%, list=9%, signal=33%	MYH11/LMOD1/PGM5/TMOD1/OBSL1/PDGFRB/CFL2/TNNT1/CSRP1/CSRP2/TMOD2
GOBP_POSITIVE_REGULATION_OF_PHAGOCYTOSIS	GOBP_POSITIVE_REGULATION_OF_PHAGOCYTOSIS	53	0.602928	1.71753	0.00325311	0.0194607	0.0142364	1857	tags=30%, list=11%, signal=27%	C3/TREM2/C4B/FCGR2B/CD36/RAB31/SLC11A1/C4A/MFGE8/CCL2/FCER1G/CD300LF/CLEC7A/DOCK2/NCKAP1L/PTPRC
GOBP_POSITIVE_REGULATION_OF_CELL_DIVISION	GOBP_POSITIVE_REGULATION_OF_CELL_DIVISION	59	0.580306	1.67476	0.003258	0.0194707	0.0142437	2147	tags=27%, list=13%, signal=24%	THBS4/TGFB3/FGF7/VEGFC/TGFB2/FGF2/PDGFC/PTN/OSM/DRD2/TGFB1/SVIL/PDGFB/IGF2/PGF/MDK
GOBP_POSITIVE_REGULATION_OF_LEUKOCYTE_APOPTOTIC_PROCESS	GOBP_POSITIVE_REGULATION_OF_LEUKOCYTE_APOPTOTIC_PROCESS	21	0.729884	1.74765	0.00327137	0.0195236	0.0142824	2099	tags=48%, list=12%, signal=42%	IDO1/CDKN2A/ANXA1/ADAM8/CCL5/HCAR2/PDCD1/PIK3CD/CD274/MEF2C
GOMF_PROTEIN_KINASE_C_BINDING	GOMF_PROTEIN_KINASE_C_BINDING	47	0.612259	1.70272	0.00327772	0.0195236	0.0142824	2057	tags=34%, list=12%, signal=30%	DACT3/TRPV4/CAVIN2/DACT1/FLNA/CAVIN3/FEZ1/DACT2/CCDC88A/PLEK/HSPB1/PARD6G/NELL2/ITGAV/HDAC7/PRKCB
GOBP_REGULATION_OF_CELL_PROJECTION_ASSEMBLY	GOBP_REGULATION_OF_CELL_PROJECTION_ASSEMBLY	160	0.471974	1.53557	0.00327862	0.0195236	0.0142824	2733	tags=22%, list=16%, signal=19%	GAP43/SLIT2/CCL19/TGFB3/CCL21/DPYSL3/PLXNB3/PALM/CAV1/TACSTD2/P2RX7/NRP1/DZIP1/ARHGAP24/FSCN1/RDX/CCDC88A/WAS/EVL/MIEN1/ICAM1/CDC42EP3/RHOQ/RIPOR2/FUZ/PODXL/CCR7/CARMIL2/MARK4/TGFBR1/WASHC1/CDKL5/RAC2/SEPTIN7/MNS1/BCAS3
GOMF_LAMININ_BINDING	GOMF_LAMININ_BINDING	28	0.687366	1.74	0.00327978	0.0195236	0.0142824	1261	tags=32%, list=7%, signal=30%	SLIT2/SSC5D/LRRC15/LGALS1/LYPD3/ECM1/THBS1/GPC1/BCAM
GOBP_NEGATIVE_REGULATION_OF_LYMPHOCYTE_DIFFERENTIATION	GOBP_NEGATIVE_REGULATION_OF_LYMPHOCYTE_DIFFERENTIATION	42	0.623335	1.70547	0.00329266	0.019581	0.0143244	2229	tags=43%, list=13%, signal=37%	SFRP1/GLI3/INHBA/TNFSF4/LILRB4/HLX/ANXA1/LOXL3/BMP4/DTX1/RUNX3/ERBB2/BCL6/FOXJ1/CD74/FOXP3/MDK/LAG3
GOBP_NEGATIVE_REGULATION_OF_CELL_MATRIX_ADHESION	GOBP_NEGATIVE_REGULATION_OF_CELL_MATRIX_ADHESION	32	0.67514	1.75061	0.00331617	0.0197014	0.0144124	2373	tags=41%, list=14%, signal=35%	SERPINE1/POSTN/APOD/PHLDB2/MMP14/FAM107A/ARHGAP6/CDKN2A/THBS1/DLC1/BCL6/MAP4K4/MMP12
GOBP_POSITIVE_REGULATION_OF_PLASMA_MEMBRANE_BOUNDED_CELL_PROJECTION_ASSEMBLY	GOBP_POSITIVE_REGULATION_OF_PLASMA_MEMBRANE_BOUNDED_CELL_PROJECTION_ASSEMBLY	91	0.511642	1.57135	0.00332439	0.0197308	0.014434	2733	tags=26%, list=16%, signal=22%	CCL19/TGFB3/CCL21/DPYSL3/PALM/P2RX7/NRP1/DZIP1/FSCN1/CCDC88A/MIEN1/CDC42EP3/RHOQ/RIPOR2/FUZ/CCR7/CARMIL2/MARK4/TGFBR1/WASHC1/RAC2/SEPTIN7/MNS1/BCAS3
GOBP_DETECTION_OF_MOLECULE_OF_BACTERIAL_ORIGIN	GOBP_DETECTION_OF_MOLECULE_OF_BACTERIAL_ORIGIN	10	0.83446	1.68185	0.00332793	0.0197324	0.0144352	1947	tags=60%, list=12%, signal=53%	SSC5D/TREM2/C4B/LY96/TLR2/TLR1
GOBP_CHAPERONE_MEDIATED_PROTEIN_COMPLEX_ASSEMBLY	GOBP_CHAPERONE_MEDIATED_PROTEIN_COMPLEX_ASSEMBLY	20	0.714308	1.6902	0.00334222	0.0197978	0.014483	414	tags=15%, list=2%, signal=15%	HOPX/HSPA1A/CLU
GOBP_POSITIVE_REGULATION_OF_DEVELOPMENTAL_GROWTH	GOBP_POSITIVE_REGULATION_OF_DEVELOPMENTAL_GROWTH	115	0.505888	1.59188	0.00335006	0.0198107	0.0144925	3078	tags=35%, list=18%, signal=29%	CRABP2/FN1/L1CAM/REG1A/BASP1/FGF2/SEMA7A/NTN1/WNT2/CXCL12/GLI1/FOXS1/NRP1/HLX/MAP1B/DRD2/SMO/CXCR4/TRPV2/SOX15/CSF1/DBN1/IGF2/SYT1/SASH3/MEF2C/PLCB1/HEY2/BMPR2/LIMK1/EDN1/CDKL5/ZP3/GDI1/PIM1/SYT17/TGFBR3/WNT3/SLC23A2/WT1
GOBP_REGULATION_OF_MUSCLE_HYPERTROPHY	GOBP_REGULATION_OF_MUSCLE_HYPERTROPHY	46	0.612729	1.69916	0.00335404	0.0198107	0.0144925	867	tags=17%, list=5%, signal=17%	PI16/HAND2/IGFBP5/RGS4/NR4A3/LMCD1/RGS2/ATP2B4
GOBP_POSITIVE_REGULATION_OF_RESPONSE_TO_WOUNDING	GOBP_POSITIVE_REGULATION_OF_RESPONSE_TO_WOUNDING	57	0.581015	1.67073	0.00335425	0.0198107	0.0144925	1594	tags=30%, list=9%, signal=27%	SERPINE1/MYLK/CD36/FLNA/FERMT2/CCN4/PTN/F7/ANXA1/THBS1/CXCR4/THBD/SMOC2/SERPINF2/CLEC7A/F2R/TBXA2R
GOBP_KERATAN_SULFATE_CATABOLIC_PROCESS	GOBP_KERATAN_SULFATE_CATABOLIC_PROCESS	11	0.821276	1.70073	0.00335814	0.0198143	0.0144951	1216	tags=45%, list=7%, signal=42%	PRELP/OGN/OMD/LUM/FMOD
GOBP_REGULATION_OF_CELL_COMMUNICATION_BY_ELECTRICAL_COUPLING	GOBP_REGULATION_OF_CELL_COMMUNICATION_BY_ELECTRICAL_COUPLING	12	0.812552	1.71279	0.003364	0.0198296	0.0145062	1634	tags=42%, list=10%, signal=38%	CASQ2/GJA5/CAV1/GJA1/SLC8A1
GOBP_POSITIVE_REGULATION_OF_LEUKOCYTE_MEDIATED_IMMUNITY	GOBP_POSITIVE_REGULATION_OF_LEUKOCYTE_MEDIATED_IMMUNITY	91	0.511407	1.57062	0.00337934	0.0199005	0.0145582	3313	tags=41%, list=20%, signal=33%	C3/ITGAM/TNFSF4/IL6/ITGB2/TYROBP/IL1R1/BTK/TGFB1/PTAFR/NLRP3/SCIMP/CLEC7A/CLCF1/HLA-DRA/RSAD2/PTPRC/VAV1/HLA-DRB1/SH2D1A/FOXP3/MR1/SASH3/IL23A/LAG3/DDX58/CD40/GATA3/ZP3/CADM1/HLA-E/SLAMF6/TNF/IL12RB1/HLA-B/HLA-H/HLA-F
GOBP_CHEMICAL_SYNAPTIC_TRANSMISSION_POSTSYNAPTIC	GOBP_CHEMICAL_SYNAPTIC_TRANSMISSION_POSTSYNAPTIC	47	0.610459	1.69772	0.00338977	0.0199426	0.0145889	3661	tags=49%, list=22%, signal=38%	CHRNA3/RGS4/NLGN2/P2RX7/NTSR1/DRD2/DLG4/ADORA1/STX1A/DMPK/S1PR2/SHANK3/CHRNB1/MEF2C/MAPK8IP2/TMEM25/P2RX1/MECP2/ARRB2/SSH1/P2RX5/CHRNA5/CACNB3
GOBP_POSITIVE_REGULATION_OF_ANION_TRANSPORT	GOBP_POSITIVE_REGULATION_OF_ANION_TRANSPORT	397	0.393593	1.39238	0.00340261	0.0199986	0.0146299	2817	tags=19%, list=17%, signal=17%	ADIPOQ/SPP1/TGFB3/C3/VIP/APOE/TACR2/TREM2/GRP/ITGAM/S100A8/GLI3/VEGFC/FLNA/TGFB2/GPR68/CLIP3/ABLIM3/ITGB2/CXCL12/CAV1/NR4A3/C1QTNF3/NLGN2/GCG/OR51E2/APBB1/GJA1/FGF19/NTSR1/DRD2/ADAM8/SORBS1/SMO/MYH10/PRNP/TLR2/TGFB1/PTAFR/ADORA1/HCAR2/PDZK1/STOM/BMP6/HCLS1/ANO1/FYN/ERBB2/STX1A/RHOQ/C1QTNF1/SYT1/HLA-DRB1/ABCA3/FRMD4A/OXTR/RIPOR1/RAB8B/ABCA1/ANXA2/PMAIP1/NNAT/HSPA1L/EDN1/ITGB1/RASL10B/RAC2/BAG3/EEP…
GOCC_NEURON_TO_NEURON_SYNAPSE	GOCC_NEURON_TO_NEURON_SYNAPSE	220	0.439196	1.48073	0.00341442	0.0200485	0.0146664	2490	tags=23%, list=15%, signal=20%	GAP43/CHRNA3/SPOCK1/NGFR/EPHA7/PSD/SYNDIG1/CRYAB/PALM/SORCS2/MPDZ/LZTS1/ATP1A3/NLGN2/SYN1/SYT11/CAP2/NTSR1/MAP1B/HOMER3/DRD2/DLG4/MX1/PRNP/DNM1/TAMALIN/ADORA1/PRKCG/FYN/DBN1/CACNA1C/SLC8A1/STX1A/MX2/ITPR1/SYNPO/SYT1/NTRK2/SHANK3/SEMA4C/NCS1/SRGAP2/CLSTN3/KCND3/MAPK8IP2/RPS19/BMPR2/EPHA4/RPS27/DNAJB1
GOCC_ACTIN_BASED_CELL_PROJECTION	GOCC_ACTIN_BASED_CELL_PROJECTION	169	0.460851	1.51739	0.00342062	0.0200654	0.0146788	2398	tags=25%, list=14%, signal=22%	GAP43/CALB2/ACTG2/AOC3/ACTA2/TRPV4/ANTXR1/PALM/ARL4C/JAM3/PDPN/MSN/VCAM1/FSCN1/ADGRA2/MYO5A/RDX/CA9/CLCA1/ICAM2/CLIC4/TEK/TGFB1/AQP5/ITGB3/SCIMP/PDZK1/LCP1/DNALI1/MYO1F/ITGAV/NFASC/MYO1G/WHRN/TUBB3/DMD/RIPOR2/MPP1/OXTR/PODXL/CIB2/EPHA4/AKR1B1
GOMF_OLIGOSACCHARIDE_BINDING	GOMF_OLIGOSACCHARIDE_BINDING	12	0.811981	1.71158	0.00342688	0.0200827	0.0146914	1271	tags=58%, list=8%, signal=54%	REG1B/REG1A/LGALS1/SELE/SELP/LOXL2/SELL
GOBP_POSITIVE_REGULATION_OF_LIPASE_ACTIVITY	GOBP_POSITIVE_REGULATION_OF_LIPASE_ACTIVITY	45	0.625326	1.72424	0.00345245	0.0202109	0.0147852	3359	tags=44%, list=20%, signal=36%	CCN1/FGF2/SELE/PDGFRB/C5AR1/ARHGAP6/FGFR1/CD86/CCL5/PTAFR/P2RY6/FLT1/NTRK2/PLCB2/LPAR1/GNA15/NR1H2/S1PR4/PDGFRA/NR1H3
GOCC_DENDRITIC_SHAFT	GOCC_DENDRITIC_SHAFT	23	0.706603	1.72483	0.00345546	0.0202109	0.0147852	2391	tags=48%, list=14%, signal=41%	SYNDIG1/MAP1A/FLNA/CNIH3/LZTS1/NTSR1/SLC8A1/PREX1/PRKAR2B/EPHA4/LPAR1
GOBP_REGULATION_OF_OSTEOCLAST_DEVELOPMENT	GOBP_REGULATION_OF_OSTEOCLAST_DEVELOPMENT	12	0.810109	1.70764	0.00348976	0.0203918	0.0149175	1048	tags=58%, list=6%, signal=55%	FBN1/CLDN18/GPR68/TYROBP/SIGLEC15/LTF/LILRB1
GOBP_EMBRYONIC_DIGIT_MORPHOGENESIS	GOBP_EMBRYONIC_DIGIT_MORPHOGENESIS	43	0.6059	1.66789	0.00352315	0.020567	0.0150457	1511	tags=21%, list=9%, signal=19%	SFRP2/HAND2/TWIST1/GLI3/ROR2/GLI2/CHST11/HOXD13/BMP4
[truncated: 808 more rows]
