# Supplementary material for: Integrated single-cell and bulk RNA sequencing analysis identifies a prognostic signature related to ferroptosis dependence in colorectal cancer
Source: Sci Rep. 2023 Aug 4;13:12653. doi: 10.1038/s41598-023-39412-y (PMC10403602; doi:10.1038/s41598-023-39412-y)
Supplement: Supplementary file 7 — Supplementary Table 3. [file 41598_2023_39412_MOESM7_ESM.xlsx]

## Sheet: ssgseaOut
Supplementary Table 3 Immune infiltration scores of every sample in the TCGA dataset.
id	TCGA-A6-2671-11A-01R-A32Z-07	TCGA-AA-3655-11A-01R-1723-07	TCGA-AA-3517-11A-01R-A32Z-07	TCGA-AA-3712-11A-01R-1723-07	TCGA-A6-5659-11A-01R-1653-07	TCGA-A6-2682-11A-01R-A32Z-07	TCGA-AZ-6603-11A-02R-1839-07	TCGA-AA-3511-11A-01R-1839-07	TCGA-A6-2683-11A-01R-A32Z-07	TCGA-AA-3520-11A-01R-A32Z-07	TCGA-A6-5665-11A-01R-1653-07	TCGA-A6-5667-11A-01R-1723-07	TCGA-AZ-6601-11A-01R-1774-07	TCGA-AZ-6600-11A-01R-1774-07	TCGA-AA-3525-11A-01R-A32Z-07	TCGA-A6-2684-11A-01R-A32Z-07	TCGA-AA-3522-11A-01R-A32Z-07	TCGA-AZ-6605-11A-01R-1839-07	TCGA-AA-3713-11A-01R-1723-07	TCGA-AZ-6599-11A-01R-1774-07	TCGA-A6-2685-11A-01R-A32Z-07	TCGA-AZ-6598-11A-01R-1774-07	TCGA-AA-3531-11A-01R-A32Z-07	TCGA-AA-3496-11A-01R-1839-07	TCGA-AA-3660-11A-01R-1723-07	TCGA-AA-3534-11A-01R-A32Z-07	TCGA-AA-3527-11A-01R-A32Z-07	TCGA-A6-2675-11A-01R-1723-07	TCGA-A6-2679-11A-01R-A32Z-07	TCGA-A6-2680-11A-01R-A32Z-07	TCGA-A6-2686-11A-01R-A32Z-07	TCGA-AA-3662-11A-01R-1723-07	TCGA-A6-2678-11A-01R-A32Z-07	TCGA-AA-3489-11A-01R-1839-07	TCGA-AA-3663-11A-01R-1723-07	TCGA-AA-3518-11A-01R-1672-07	TCGA-AA-3697-11A-01R-1723-07	TCGA-AA-3514-11A-01R-A32Z-07	TCGA-A6-5662-11A-01R-1653-07	TCGA-AG-3731-11A-01R-1736-07	TCGA-AG-3742-11A-01R-1660-07	TCGA-AF-2692-11A-01R-A32Z-07	TCGA-4N-A93T-01A-11R-A37K-07	TCGA-AA-3511-01A-21R-1839-07	TCGA-AA-A00K-01A-02R-A002-07	TCGA-G4-6307-01A-11R-1723-07	TCGA-A6-2683-01A-01R-0821-07	TCGA-CM-5864-01A-01R-1653-07	TCGA-G4-6320-01A-11R-1723-07
aDCs	0.469157	0.530516	0.690482	0.586057	0.536867	0.537647	0.630661	0.576218	0.615392	0.547485	0.641572	0.66375	0.657392	0.573567	0.551849	0.534914	0.604227	0.423198	0.477115	0.573287	0.542505	0.513749	0.565969	0.497462	0.540804	0.649198	0.52032	0.513243	0.548072	0.482254	0.494146	0.490387	0.587277	0.561781	0.517443	0.617263	0.700491	0.678593	0.547693	0.661579	0.518554	0.688938	0.478699	0.52218	0.692688	0.51355	0.535131	0.543263	0.551502
APC_co_inhibition	0.759258	0.79713	0.795474	0.760783	0.770853	0.778923	0.823961	0.770828	0.778713	0.781644	0.770577	0.753062	0.756608	0.785748	0.818588	0.789622	0.783044	0.734626	0.776325	0.751779	0.770974	0.760249	0.776306	0.785205	0.784358	0.790066	0.805913	0.743447	0.815242	0.738773	0.78705	0.784047	0.77234	0.877566	0.7686	0.789118	0.813855	0.850398	0.75767	0.771808	0.764576	0.768391	0.649124	0.735084	0.690713	0.664001	0.634516	0.70428	0.675316
APC_co_stimulation	0.646054	0.661551	0.680067	0.611531	0.653958	0.655078	0.660284	0.656651	0.654046	0.672929	0.637559	0.629134	0.659995	0.644478	0.678496	0.676448	0.656516	0.629251	0.683202	0.651174	0.647579	0.638345	0.664935	0.665756	0.678764	0.634132	0.642803	0.650131	0.682005	0.651709	0.648805	0.649245	0.625737	0.668456	0.665494	0.643629	0.678647	0.683462	0.653679	0.673582	0.660657	0.646781	0.619751	0.66416	0.658842	0.634073	0.591358	0.650226	0.63498
B_cells	0.654347	0.721407	0.825126	0.684112	0.734149	0.757428	0.642207	0.841849	0.713891	0.739192	0.747078	0.726909	0.744097	0.717352	0.802972	0.704637	0.713928	0.572856	0.677711	0.601258	0.667381	0.735777	0.769317	0.691596	0.714177	0.781108	0.687959	0.634166	0.72537	0.62497	0.666828	0.723623	0.70586	0.682766	0.71003	0.693757	0.742988	0.699817	0.736891	0.735171	0.685841	0.685504	0.603726	0.590786	0.562882	0.639372	0.482675	0.558834	0.66521
CCR	0.632961	0.661219	0.670605	0.635351	0.649881	0.655259	0.665289	0.650235	0.653973	0.654138	0.64724	0.654072	0.641817	0.642651	0.67075	0.653772	0.632127	0.603084	0.659428	0.626915	0.650121	0.635646	0.657072	0.650714	0.656677	0.654112	0.658959	0.632462	0.676566	0.640177	0.644635	0.641001	0.629782	0.690983	0.656553	0.64651	0.690423	0.660246	0.652241	0.665408	0.643956	0.677109	0.579249	0.635946	0.642703	0.578067	0.565535	0.614426	0.615885
CD8+_T_cells	0.82835	0.861768	0.804038	0.735152	0.713795	0.720255	0.828994	0.788687	0.743518	0.82568	0.776722	0.750168	0.793645	0.733841	0.897093	0.751503	0.747547	0.662143	0.846084	0.717895	0.884913	0.751622	0.718228	0.766162	0.836693	0.778176	0.790046	0.71687	0.961497	0.787805	0.73601	0.826038	0.780893	0.822391	0.717418	0.82282	0.767235	0.861577	0.791738	0.785136	0.7869	0.799676	0.6497	0.689554	0.650153	0.573593	0.525587	0.675801	0.683547
Check-point	0.662346	0.688148	0.701285	0.649214	0.657593	0.684546	0.699636	0.68826	0.675702	0.683858	0.659098	0.653106	0.666902	0.661088	0.719423	0.683997	0.661364	0.596244	0.683714	0.648774	0.674922	0.65309	0.67475	0.673986	0.685299	0.690707	0.679205	0.636133	0.719703	0.646379	0.649719	0.670451	0.662886	0.704608	0.674406	0.677548	0.69521	0.719818	0.663345	0.686074	0.661327	0.662676	0.588772	0.629727	0.651298	0.588077	0.564329	0.603709	0.617165
Cytolytic_activity	0.871477	0.876581	0.89213	0.819798	0.830557	0.819448	0.916811	0.825007	0.828561	0.847544	0.832736	0.79962	0.84311	0.825537	0.916522	0.879236	0.846855	0.724859	0.885905	0.85875	0.898708	0.848915	0.867694	0.838824	0.899775	0.8499	0.892413	0.746792	0.946001	0.870862	0.865667	0.859233	0.789244	0.906193	0.806704	0.871437	0.859431	0.96479	0.822141	0.840038	0.802892	0.777402	0.642788	0.749087	0.766663	0.619238	0.576935	0.811177	0.774931
DCs	0.599346	0.749865	0.819944	0.764692	0.779322	0.797801	0.819905	0.772388	0.773523	0.826654	0.792906	0.73255	0.721315	0.723997	0.805492	0.801169	0.772243	0.637179	0.779948	0.692606	0.731565	0.743467	0.7356	0.78601	0.7417	0.800047	0.774093	0.657495	0.821037	0.707847	0.754147	0.754091	0.759213	0.817513	0.777438	0.750849	0.872207	0.787673	0.761587	0.760992	0.710484	0.782261	0.51361	0.669289	0.663069	0.465056	0.435863	0.580809	0.557543
HLA	0.894682	0.92055	0.927067	0.913542	0.89862	0.906666	0.922357	0.924539	0.889565	0.902142	0.852692	0.886263	0.866901	0.886345	0.945877	0.922113	0.905213	0.823014	0.898783	0.87102	0.914255	0.894436	0.913405	0.901528	0.901792	0.899618	0.910141	0.87604	0.940767	0.890156	0.892586	0.908976	0.88916	0.928047	0.895152	0.879098	0.896884	0.933946	0.844035	0.917535	0.912594	0.883745	0.834766	0.862279	0.834043	0.806177	0.858684	0.84838	0.820644
iDCs	0.530817	0.598551	0.658352	0.527743	0.522823	0.578329	0.504098	0.616004	0.369594	0.629721	0.484401	0.564761	0.536083	0.461655	0.609215	0.529862	0.538669	0.467497	0.575486	0.375422	0.466459	0.520589	0.591837	0.594874	0.663884	0.58809	0.597179	0.506754	0.581428	0.504477	0.527237	0.534091	0.481799	0.627078	0.540373	0.496134	0.621065	0.50947	0.565059	0.593129	0.561597	0.604909	0.526966	0.502129	0.509241	0.599194	0.482046	0.498614	0.5951
Inflammation-promoting	0.721024	0.777824	0.786863	0.685862	0.727235	0.726256	0.786376	0.728993	0.715923	0.770995	0.721196	0.689547	0.720371	0.721466	0.821855	0.744303	0.705083	0.635126	0.755636	0.668161	0.750595	0.744743	0.750088	0.72847	0.757273	0.727505	0.763583	0.673439	0.831663	0.710141	0.722191	0.736929	0.682052	0.828849	0.707562	0.746259	0.755454	0.824469	0.705732	0.7304	0.723893	0.719808	0.629305	0.696507	0.712936	0.644459	0.532238	0.712869	0.686172
Macrophages	0.71114	0.726104	0.731896	0.72311	0.719149	0.730152	0.765368	0.746721	0.730949	0.741902	0.740918	0.719302	0.713137	0.692676	0.749597	0.733185	0.720909	0.709307	0.746184	0.716854	0.71647	0.709651	0.725718	0.754117	0.733996	0.754523	0.756942	0.715828	0.762136	0.66026	0.737604	0.761419	0.735299	0.749578	0.770924	0.730071	0.811362	0.720148	0.744969	0.747063	0.756075	0.733369	0.605397	0.731622	0.731892	0.655847	0.682105	0.66565	0.709306
Mast_cells	0.756814	0.848208	0.818087	0.781142	0.783016	0.812904	0.806289	0.778277	0.797946	0.799866	0.768504	0.806614	0.714276	0.804006	0.782054	0.781464	0.776422	0.739933	0.776443	0.77554	0.75594	0.727769	0.802723	0.807539	0.809081	0.801851	0.747692	0.794815	0.830459	0.757131	0.782375	0.879255	0.793882	0.835343	0.846812	0.792782	0.821643	0.807597	0.806056	0.796111	0.806462	0.818588	0.38238	0.614559	0.611362	0.493044	0.50888	0.525028	0.437311
MHC_class_I	0.99054	0.993488	0.989602	0.98687	0.985135	0.985988	0.995227	0.983607	0.985019	0.987174	0.981698	0.985844	0.989508	0.986827	0.996343	0.989111	0.985345	0.969789	0.984212	0.989401	0.994396	0.99231	0.989934	0.985529	0.990865	0.985858	0.993225	0.978336	0.996335	0.983479	0.984858	0.981424	0.984962	0.996929	0.980114	0.98777	0.987207	0.997992	0.979988	0.98505	0.976511	0.97716	0.985177	0.992814	0.988378	0.969757	0.987333	0.98725	0.985616
Neutrophils	0.715531	0.725763	0.767916	0.725378	0.756467	0.759861	0.76329	0.734352	0.749449	0.72461	0.743562	0.717875	0.703392	0.700042	0.759425	0.742072	0.732255	0.696456	0.760487	0.685078	0.713647	0.681303	0.742471	0.744908	0.706577	0.756575	0.732445	0.700123	0.748242	0.723066	0.744127	0.713346	0.728152	0.749777	0.770017	0.744487	0.755734	0.743959	0.818159	0.778691	0.756013	0.757904	0.64567	0.691761	0.684672	0.6296	0.566661	0.648472	0.651638
NK_cells	0.628353	0.630389	0.615503	0.528057	0.598834	0.55688	0.550292	0.541463	0.610388	0.626873	0.567453	0.570763	0.546221	0.60231	0.645633	0.592005	0.663851	0.457044	0.695062	0.607136	0.526362	0.524554	0.622528	0.562082	0.631371	0.619679	0.575435	0.509052	0.609898	0.531789	0.621468	0.636509	0.543243	0.593691	0.545274	0.608376	0.616295	0.683543	0.546407	0.538939	0.611426	0.547623	0.340323	0.478713	0.402309	0.332316	0.150955	0.459344	0.427912
Parainflammation	0.832846	0.84567	0.855086	0.82356	0.843363	0.844262	0.883129	0.85094	0.844722	0.859182	0.847186	0.834375	0.830696	0.878921	0.868845	0.841905	0.830712	0.807046	0.832987	0.842477	0.852942	0.87108	0.859166	0.852323	0.847243	0.845915	0.861557	0.843453	0.873554	0.833806	0.840581	0.84878	0.826281	0.885605	0.841909	0.861959	0.879318	0.875524	0.843118	0.851615	0.853134	0.854095	0.824335	0.870038	0.871189	0.794924	0.803784	0.832243	0.825041
pDCs	0.660448	0.707074	0.73145	0.668057	0.628019	0.683977	0.647912	0.683929	0.684856	0.685084	0.681383	0.632117	0.612006	0.627927	0.721045	0.703944	0.680436	0.554791	0.693695	0.58067	0.696781	0.612027	0.703123	0.680438	0.679766	0.702459	0.647832	0.58441	0.728328	0.699725	0.681596	0.662305	0.635189	0.711366	0.663563	0.689709	0.685467	0.738709	0.620171	0.701999	0.616356	0.655975	0.576862	0.633423	0.641781	0.624989	0.555517	0.597764	0.585439
T_cell_co-inhibition	0.666918	0.70835	0.719213	0.658902	0.663788	0.676372	0.702666	0.694815	0.675309	0.689392	0.662418	0.66155	0.660731	0.653409	0.749292	0.700576	0.678646	0.579189	0.686214	0.624335	0.698137	0.639024	0.678211	0.677824	0.697803	0.699008	0.692334	0.602439	0.754901	0.646247	0.674695	0.672584	0.667493	0.722227	0.67217	0.679724	0.700413	0.749095	0.667147	0.682621	0.658706	0.656618	0.534029	0.598399	0.616952	0.54302	0.504338	0.566615	0.583676
T_cell_co-stimulation	0.675487	0.704891	0.748009	0.667777	0.677041	0.703627	0.698896	0.731557	0.697365	0.707895	0.686562	0.682766	0.695341	0.66678	0.745707	0.697872	0.664601	0.545636	0.687445	0.660825	0.691672	0.655407	0.692606	0.666258	0.712548	0.724923	0.702475	0.640137	0.74031	0.630035	0.673192	0.668989	0.670285	0.705894	0.693296	0.675874	0.738284	0.728588	0.680465	0.701011	0.639963	0.666454	0.589612	0.628148	0.66338	0.590833	0.554565	0.60838	0.60399
T_helper_cells	0.90124	0.929009	0.939592	0.941213	0.896425	0.936803	0.968481	0.929128	0.929462	0.939687	0.901121	0.918497	0.873495	0.884436	0.952821	0.929533	0.937518	0.838981	0.912562	0.887344	0.90646	0.84842	0.888869	0.932441	0.914326	0.949245	0.932298	0.865725	0.952749	0.877619	0.918736	0.94567	0.936303	0.924075	0.948411	0.92889	0.934992	0.927007	0.919427	0.952273	0.921334	0.933895	0.712937	0.83276	0.83183	0.774767	0.794217	0.805372	0.752195
Tfh	0.569433	0.708222	0.804461	0.594211	0.704639	0.74633	0.562979	0.812518	0.657839	0.735527	0.724718	0.720901	0.731655	0.681325	0.805153	0.700273	0.662197	0.514296	0.592628	0.417867	0.583116	0.710104	0.77479	0.651345	0.676385	0.725884	0.660408	0.504683	0.695428	0.590647	0.586529	0.696283	0.648927	0.668327	0.685781	0.653947	0.735904	0.684704	0.699738	0.720384	0.636841	0.664671	0.565965	0.542563	0.552729	0.584087	0.217565	0.573534	0.64343
Th1_cells	0.542896	0.622317	0.63274	0.495834	0.542237	0.59088	0.649879	0.591568	0.582931	0.617755	0.501223	0.535387	0.586378	0.508859	0.673432	0.599093	0.552381	0.410373	0.594928	0.517922	0.59842	0.535818	0.597346	0.540343	0.607767	0.56842	0.6091	0.525344	0.681264	0.511065	0.573791	0.559111	0.483085	0.657924	0.578219	0.534849	0.631103	0.656455	0.56287	0.577738	0.549825	0.553485	0.410717	0.562758	0.58004	0.452641	0.453228	0.566079	0.527868
Th2_cells	0.564689	0.582986	0.583973	0.498949	0.560347	0.51843	0.577765	0.585828	0.587092	0.531959	0.53266	0.541399	0.556578	0.509408	0.599421	0.572659	0.534752	0.466076	0.596056	0.496245	0.600996	0.5334	0.463588	0.546739	0.547688	0.570425	0.571718	0.535726	0.636626	0.539389	0.546479	0.458801	0.539205	0.62764	0.573171	0.541096	0.586718	0.600668	0.545199	0.536973	0.538784	0.546566	0.514237	0.483534	0.595922	0.501906	0.440684	0.658776	0.597057
TIL	0.75034	0.783461	0.823437	0.764508	0.755161	0.78661	0.77517	0.819245	0.772572	0.781758	0.770785	0.762081	0.769786	0.74993	0.837232	0.773366	0.76641	0.675403	0.765688	0.718733	0.768602	0.749778	0.773085	0.762475	0.780747	0.804861	0.774899	0.712596	0.826566	0.728505	0.751231	0.76908	0.761683	0.786302	0.775635	0.765015	0.789885	0.802072	0.782163	0.787747	0.7543	0.75611	0.643583	0.679242	0.682185	0.633043	0.60557	0.666736	0.668183
Treg	0.797732	0.805644	0.820794	0.798031	0.812066	0.808946	0.805865	0.811379	0.80812	0.814536	0.802262	0.803506	0.802	0.808547	0.821727	0.805133	0.80163	0.755945	0.798915	0.79836	0.807392	0.794253	0.809272	0.802896	0.809039	0.816218	0.813136	0.797449	0.82137	0.775164	0.802425	0.801338	0.803667	0.810776	0.807327	0.804009	0.819208	0.818055	0.800316	0.807103	0.795185	0.807062	0.748753	0.796029	0.786468	0.749597	0.746187	0.774536	0.762085
Type_I_IFN_Reponse	0.760269	0.771851	0.772665	0.735814	0.761261	0.734966	0.816189	0.754848	0.771659	0.780651	0.793059	0.73298	0.741086	0.828374	0.797255	0.776057	0.759162	0.751547	0.764583	0.728642	0.80687	0.842765	0.819848	0.783708	0.774293	0.767434	0.786763	0.769604	0.822338	0.805228	0.780069	0.764455	0.742647	0.843067	0.746419	0.79605	0.802812	0.844064	0.734422	0.757257	0.797633	0.756046	0.752631	0.798999	0.751513	0.634801	0.652436	0.686881	0.686052
Type_II_IFN_Reponse	0.748776	0.742044	0.757651	0.719732	0.722906	0.730491	0.803764	0.74126	0.754264	0.751563	0.723448	0.717231	0.772207	0.771762	0.727851	0.734869	0.733079	0.7844	0.740194	0.80407	0.728049	0.736601	0.749376	0.790417	0.73072	0.752897	0.739256	0.766273	0.743377	0.723261	0.755924	0.766909	0.734238	0.758467	0.759318	0.76092	0.788215	0.713999	0.768435	0.763893	0.756254	0.775607	0.646325	0.727745	0.647826	0.630932	0.674388	0.65745	0.664839
[truncated: 481 more columns]
